# Supplementary material for: Early and Real-Time Detection of Seasonal Influenza Onset
Source: PLoS Comput Biol. 2017 Feb 3;13(2):e1005330. doi: 10.1371/journal.pcbi.1005330 (PMC5291378; doi:10.1371/journal.pcbi.1005330)
Supplement: S1 Data — Official alerts time series for Belgium, Czech Republic, Spain, Hungary, Ireland, Italy, Norway and Portugal, for five consecutive seasons 2010–2014. Missing data was set as −0.1 [27]. (XLSX) [file pcbi.1005330.s021.xlsx]

## Sheet: Data information
Alert data from: http://gamapserver.who.int/GlobalAtlas/home.asp[cited 3 December 2015]
Country	BE - Belgium
	CZ - Czech Republic
	HU - Hungary
	IE - Ireland
	IT - Italy
	NO - Norway
	PT - Portugal
	ES - Spain
Week	Official week of the report
Year	Official year of the reports
Date	Official date of the reports
Level defined as in: http://ecdc.europa.eu/en/healthtopics/influenza/surveillance/Pages/indicators_influenza.aspx [cited 17 February 2016].
Code	No report	-0.1
	No activity	0
	Sporadic	0
	Local Outbreak	0
	Regional Outbreak	1
	Widespread Outbreak	1

## Sheet: BE
Country	Week	Year	Date	Level	Code
Belgium	23	2010	2010-06-13	No Activity	0
Belgium	24	2010	2010-06-20	No Activity	0
Belgium	30	2010	2010-08-01	No Activity	0
Belgium	31	2010	2010-08-08	No Activity	0
Belgium	35	2010	2010-09-05	No Activity	0
Belgium	36	2010	2010-09-12	No Activity	0
Belgium	37	2010	2010-09-19	Sporadic	0
Belgium	38	2010	2010-09-26	No Activity	0
Belgium	39	2010	2010-10-03	No Activity	0
Belgium	40	2010	2010-10-10	No Activity	0
Belgium	41	2010	2010-10-17	No Activity	0
Belgium	42	2010	2010-10-24	No Activity	0
Belgium	43	2010	2010-10-31	Sporadic	0
Belgium	44	2010	2010-11-07	No Activity	0
Belgium	45	2010	2010-11-14	No Activity	0
Belgium	46	2010	2010-11-21	No Activity	0
Belgium	47	2010	2010-11-28	No Activity	0
Belgium	48	2010	2010-12-05	Sporadic	0
Belgium	49	2010	2010-12-12	Sporadic	0
Belgium	50	2010	2010-12-19	Widespread Outbreak	1
Belgium	51	2010	2010-12-26	Widespread Outbreak	1
Belgium	52	2010	2011-01-02	Widespread Outbreak	1
Belgium	1	2011	2011-01-09	Widespread Outbreak	1
Belgium	2	2011	2011-01-16	Widespread Outbreak	1
Belgium	3	2011	2011-01-23	Widespread Outbreak	1
Belgium	4	2011	2011-01-30	Widespread Outbreak	1
Belgium	5	2011	2011-02-06	Widespread Outbreak	1
Belgium	6	2011	2011-02-13	Widespread Outbreak	1
Belgium	7	2011	2011-02-20	Widespread Outbreak	1
Belgium	8	2011	2011-02-27	Widespread Outbreak	1
Belgium	9	2011	2011-03-06	Widespread Outbreak	1
Belgium	10	2011	2011-03-13	Sporadic	0
Belgium	11	2011	2011-03-20	Sporadic	0
Belgium	12	2011	2011-03-27	Sporadic	0
Belgium	13	2011	2011-04-03	Sporadic	0
Belgium	14	2011	2011-04-10	Sporadic	0
Belgium	15	2011	2011-04-17	Sporadic	0
Belgium	16	2011	2011-04-24	Sporadic	0
Belgium	17	2011	2011-05-01	No Activity	0
Belgium	18	2011	2011-05-08	No Activity	0
Belgium	19	2011	2011-05-15	No Activity	0
Belgium	20	2011	2011-05-22	No Activity	0
Belgium	21	2011	2011-05-29	No Activity	0
Belgium	22	2011	2011-06-05	No Activity	0
Belgium	23	2011	2011-06-12	No Activity	0
Belgium	24	2011	2011-06-19	No Activity	0
Belgium	25	2011	2011-06-26	No Activity	0
Belgium	26	2011	2011-07-03	No Activity	0
Belgium	27	2011	2011-07-10	No Activity	0
Belgium	28	2011	2011-07-17	No Activity	0
Belgium	29	2011	2011-07-24	No Activity	0
Belgium	30	2011	2011-07-31	No Activity	0
Belgium	31	2011	2011-08-07	No Activity	0
Belgium	36	2011	2011-09-11	No Activity	0
Belgium	37	2011	2011-09-18	No Activity	0
Belgium	38	2011	2011-09-25	No Activity	0
Belgium	39	2011	2011-10-02	No Activity	0
Belgium	40	2011	2011-10-09	No Activity	0
Belgium	41	2011	2011-10-16	No Activity	0
Belgium	42	2011	2011-10-23	No Activity	0
Belgium	43	2011	2011-10-30	No Activity	0
Belgium	44	2011	2011-11-06	No Activity	0
Belgium	45	2011	2011-11-13	No Activity	0
Belgium	46	2011	2011-11-20	No Activity	0
Belgium	47	2011	2011-11-27	No Activity	0
Belgium	48	2011	2011-12-04	No Activity	0
Belgium	49	2011	2011-12-11	Sporadic	0
Belgium	50	2011	2011-12-18	Sporadic	0
Belgium	51	2011	2011-12-25	Sporadic	0
Belgium	52	2011	2012-01-01	Sporadic	0
Belgium	1	2012	2012-01-08	Sporadic	0
Belgium	2	2012	2012-01-15	Sporadic	0
Belgium	3	2012	2012-01-22	Sporadic	0
Belgium	4	2012	2012-01-29	Sporadic	0
Belgium	5	2012	2012-02-05	Widespread Outbreak	1
Belgium	6	2012	2012-02-12	Widespread Outbreak	1
Belgium	7	2012	2012-02-19	Widespread Outbreak	1
Belgium	8	2012	2012-02-26	Widespread Outbreak	1
Belgium	9	2012	2012-03-04	Widespread Outbreak	1
Belgium	10	2012	2012-03-11	Widespread Outbreak	1
Belgium	11	2012	2012-03-18	Widespread Outbreak	1
Belgium	12	2012	2012-03-25	Widespread Outbreak	1
Belgium	13	2012	2012-04-01	Sporadic	0
Belgium	14	2012	2012-04-08	Sporadic	0
Belgium	15	2012	2012-04-15	Sporadic	0
Belgium	16	2012	2012-04-22	Sporadic	0
Belgium	17	2012	2012-04-29	Sporadic	0
Belgium	18	2012	2012-05-06	Sporadic	0
Belgium	19	2012	2012-05-13	Sporadic	0
Belgium	20	2012	2012-05-20	Sporadic	0
Belgium	21	2012	2012-05-27	Sporadic	0
Belgium	22	2012	2012-06-03	No Activity	0
Belgium	23	2012	2012-06-10	No Activity	0
Belgium	35	2012	2012-09-02	No Activity	0
Belgium	40	2012	2012-10-07	No Activity	0
Belgium	41	2012	2012-10-14	No Activity	0
Belgium	42	2012	2012-10-21	No Activity	0
Belgium	43	2012	2012-10-28	No Activity	0
Belgium	44	2012	2012-11-04	No Activity	0
Belgium	45	2012	2012-11-11	Sporadic	0
Belgium	46	2012	2012-11-18	Sporadic	0
Belgium	47	2012	2012-11-25	Sporadic	0
Belgium	48	2012	2012-12-02	Sporadic	0
Belgium	49	2012	2012-12-09	Sporadic	0
Belgium	50	2012	2012-12-16	Sporadic	0
Belgium	51	2012	2012-12-23	Sporadic	0
Belgium	52	2012	2012-12-30	Widespread Outbreak	1
Belgium	1	2013	2013-01-06	Widespread Outbreak	1
Belgium	2	2013	2013-01-13	Widespread Outbreak	1
Belgium	3	2013	2013-01-20	Widespread Outbreak	1
Belgium	4	2013	2013-01-27	Widespread Outbreak	1
Belgium	5	2013	2013-02-03	Widespread Outbreak	1
Belgium	6	2013	2013-02-10	Widespread Outbreak	1
Belgium	7	2013	2013-02-17	Widespread Outbreak	1
Belgium	8	2013	2013-02-24	Widespread Outbreak	1
Belgium	9	2013	2013-03-03	Widespread Outbreak	1
Belgium	10	2013	2013-03-10	Widespread Outbreak	1
Belgium	11	2013	2013-03-17	Widespread Outbreak	1
Belgium	12	2013	2013-03-24	Widespread Outbreak	1
Belgium	13	2013	2013-03-31	Widespread Outbreak	1
Belgium	14	2013	2013-04-07	Sporadic	0
Belgium	15	2013	2013-04-14	Sporadic	0
Belgium	16	2013	2013-04-21	Sporadic	0
Belgium	17	2013	2013-04-28	No Report	-0.1
Belgium	18	2013	2013-05-05	No Activity	0
Belgium	19	2013	2013-05-12	No Activity	0
Belgium	20	2013	2013-05-19	No Activity	0
Belgium	21	2013	2013-05-26	No Activity	0
Belgium	22	2013	2013-06-02	No Activity	0
Belgium	23	2013	2013-06-09	No Activity	0
Belgium	24	2013	2013-06-16	No Activity	0
Belgium	25	2013	2013-06-23	No Activity	0
Belgium	26	2013	2013-06-30	No Activity	0
Belgium	27	2013	2013-07-07	No Activity	0
Belgium	28	2013	2013-07-14	No Activity	0
Belgium	29	2013	2013-07-21	No Activity	0
Belgium	30	2013	2013-07-28	No Activity	0
Belgium	31	2013	2013-08-04	No Activity	0
Belgium	32	2013	2013-08-11	No Activity	0
Belgium	33	2013	2013-08-18	No Activity	0
Belgium	34	2013	2013-08-25	No Activity	0
Belgium	35	2013	2013-09-01	No Activity	0
Belgium	36	2013	2013-09-08	No Activity	0
Belgium	37	2013	2013-09-15	No Activity	0
Belgium	38	2013	2013-09-22	No Activity	0
Belgium	39	2013	2013-09-29	No Activity	0
Belgium	40	2013	2013-10-06	No Activity	0
Belgium	41	2013	2013-10-13	No Activity	0
Belgium	42	2013	2013-10-20	No Activity	0
Belgium	43	2013	2013-10-27	No Activity	0
Belgium	44	2013	2013-11-03	No Activity	0
Belgium	45	2013	2013-11-10	No Activity	0
Belgium	46	2013	2013-11-17	No Activity	0
Belgium	47	2013	2013-11-24	No Activity	0
Belgium	48	2013	2013-12-01	No Activity	0
Belgium	49	2013	2013-12-08	No Activity	0
Belgium	50	2013	2013-12-15	No Activity	0
Belgium	51	2013	2013-12-22	No Activity	0
Belgium	52	2013	2013-12-29	No Activity	0
Belgium	1	2014	2014-01-05	No Activity	0
Belgium	2	2014	2014-01-12	No Activity	0
Belgium	3	2014	2014-01-19	No Activity	0
Belgium	4	2014	2014-01-26	No Activity	0
Belgium	5	2014	2014-02-02	No Activity	0
Belgium	6	2014	2014-02-09	Widespread Outbreak	1
Belgium	7	2014	2014-02-16	Widespread Outbreak	1
Belgium	8	2014	2014-02-23	Widespread Outbreak	1
Belgium	9	2014	2014-03-02	Widespread Outbreak	1
Belgium	10	2014	2014-03-09	Widespread Outbreak	1
Belgium	11	2014	2014-03-16	Widespread Outbreak	1
Belgium	12	2014	2014-03-23	Sporadic	0
Belgium	13	2014	2014-03-30	Sporadic	0
Belgium	14	2014	2014-04-06	Sporadic	0
Belgium	15	2014	2014-04-13	Sporadic	0
Belgium	16	2014	2014-04-20	Sporadic	0
Belgium	17	2014	2014-04-27	Sporadic	0
Belgium	18	2014	2014-05-04	No Activity	0
Belgium	19	2014	2014-05-11	No Activity	0
Belgium	20	2014	2014-05-18	No Activity	0
Belgium	21	2014	2014-05-25	No Activity	0
Belgium	22	2014	2014-06-01	No Activity	0
Belgium	23	2014	2014-06-08	No Activity	0
Belgium	24	2014	2014-06-15	No Activity	0
Belgium	25	2014	2014-06-22	No Activity	0
Belgium	26	2014	2014-06-29	No Report	-0.1
Belgium	27	2014	2014-07-06	No Report	-0.1
Belgium	28	2014	2014-07-13	No Report	-0.1
Belgium	29	2014	2014-07-20	No Report	-0.1
Belgium	30	2014	2014-07-27	No Report	-0.1
Belgium	31	2014	2014-08-03	No Report	-0.1
Belgium	32	2014	2014-08-10	No Report	-0.1
Belgium	33	2014	2014-08-17	No Report	-0.1
Belgium	34	2014	2014-08-24	No Report	-0.1
Belgium	35	2014	2014-08-31	No Report	-0.1
Belgium	36	2014	2014-09-07	No Report	-0.1
Belgium	37	2014	2014-09-14	No Report	-0.1
Belgium	38	2014	2014-09-21	No Report	-0.1
Belgium	39	2014	2014-09-28	No Report	-0.1
Belgium	40	2014	2014-10-05	No Report	-0.1
Belgium	41	2014	2014-10-12	No Report	-0.1
Belgium	42	2014	2014-10-19	No Report	-0.1
Belgium	43	2014	2014-10-26	No Report	-0.1
Belgium	44	2014	2014-11-02	No Report	-0.1
Belgium	45	2014	2014-11-09	No Report	-0.1
Belgium	46	2014	2014-11-16	No Report	-0.1
Belgium	47	2014	2014-11-23	No Report	-0.1
Belgium	48	2014	2014-11-30	No Report	-0.1
Belgium	49	2014	2014-12-07	No Report	-0.1
Belgium	50	2014	2014-12-14	No Report	-0.1
Belgium	51	2014	2014-12-21	No Report	-0.1
Belgium	52	2014	2014-12-28	No Report	-0.1
Belgium	53	2014	2015-01-04	No Report	-0.1
Belgium	1	2015	2015-01-04	No Report	-0.1
Belgium	2	2015	2015-01-11	No Report	-0.1
Belgium	3	2015	2015-01-18	No Report	-0.1
Belgium	4	2015	2015-01-25	No Report	-0.1
Belgium	5	2015	2015-02-01	No Report	-0.1
Belgium	6	2015	2015-02-08	No Report	-0.1
Belgium	7	2015	2015-02-15	No Report	-0.1
Belgium	8	2015	2015-02-22	No Report	-0.1
Belgium	9	2015	2015-03-01	No Report	-0.1
Belgium	10	2015	2015-03-08	No Report	-0.1
Belgium	11	2015	2015-03-15	No Report	-0.1
Belgium	12	2015	2015-03-22	No Report	-0.1
Belgium	13	2015	2015-03-29	No Report	-0.1
Belgium	14	2015	2015-04-05	No Report	-0.1
Belgium	15	2015	2015-04-12	No Report	-0.1
Belgium	16	2015	2015-04-19	No Report	-0.1
Belgium	17	2015	2015-04-26	No Report	-0.1
Belgium	18	2015	2015-05-03	No Report	-0.1
Belgium	19	2015	2015-05-10	No Report	-0.1
Belgium	20	2015	2015-05-17	No Report	-0.1
Belgium	21	2015	2015-05-24	No Report	-0.1
Belgium	22	2015	2015-05-31	No Report	-0.1
Belgium	23	2015	2015-06-07	No Report	-0.1

## Sheet: CZ
Country	Week	Year	Date	Level	Code
Czech Republic	30	2010	2010-08-01	No Report	-0.1
Czech Republic	42	2010	2010-10-24	No Activity	0
Czech Republic	43	2010	2010-10-31	No Activity	0
Czech Republic	44	2010	2010-11-07	Sporadic	0
Czech Republic	45	2010	2010-11-14	Sporadic	0
Czech Republic	47	2010	2010-11-28	No Report	-0.1
Czech Republic	52	2010	2011-01-02	Sporadic	0
Czech Republic	1	2011	2011-01-09	Sporadic	0
Czech Republic	2	2011	2011-01-16	Local Outbreak	0
Czech Republic	3	2011	2011-01-23	Local Outbreak	0
Czech Republic	4	2011	2011-01-30	Regional Outbreak	1
Czech Republic	5	2011	2011-02-06	Widespread Outbreak	1
Czech Republic	6	2011	2011-02-13	Widespread Outbreak	1
Czech Republic	7	2011	2011-02-20	Widespread Outbreak	1
Czech Republic	8	2011	2011-02-27	Regional Outbreak	1
Czech Republic	9	2011	2011-03-06	Local Outbreak	0
Czech Republic	10	2011	2011-03-13	Local Outbreak	0
Czech Republic	11	2011	2011-03-20	No Report	-0.1
Czech Republic	12	2011	2011-03-27	Local Outbreak	0
Czech Republic	13	2011	2011-04-03	Sporadic	0
Czech Republic	14	2011	2011-04-10	Sporadic	0
Czech Republic	15	2011	2011-04-17	Sporadic	0
Czech Republic	17	2011	2011-05-01	Sporadic	0
Czech Republic	43	2011	2011-10-30	No Report	-0.1
Czech Republic	44	2011	2011-11-06	Sporadic	0
Czech Republic	47	2011	2011-11-27	Sporadic	0
Czech Republic	48	2011	2011-12-04	Sporadic	0
Czech Republic	49	2011	2011-12-11	Sporadic	0
Czech Republic	50	2011	2011-12-18	Sporadic	0
Czech Republic	52	2011	2012-01-01	No Report	-0.1
Czech Republic	1	2012	2012-01-08	Sporadic	0
Czech Republic	2	2012	2012-01-15	Sporadic	0
Czech Republic	3	2012	2012-01-22	Sporadic	0
Czech Republic	4	2012	2012-01-29	No Report	-0.1
Czech Republic	5	2012	2012-02-05	Sporadic	0
Czech Republic	6	2012	2012-02-12	Sporadic	0
Czech Republic	7	2012	2012-02-19	Sporadic	0
Czech Republic	8	2012	2012-02-26	Local Outbreak	0
Czech Republic	9	2012	2012-03-04	Local Outbreak	0
Czech Republic	10	2012	2012-03-11	No Report	-0.1
Czech Republic	11	2012	2012-03-18	Regional Outbreak	1
Czech Republic	12	2012	2012-03-25	Regional Outbreak	1
Czech Republic	13	2012	2012-04-01	Local Outbreak	0
Czech Republic	15	2012	2012-04-15	Local Outbreak	0
Czech Republic	16	2012	2012-04-22	Local Outbreak	0
Czech Republic	17	2012	2012-04-29	Sporadic	0
Czech Republic	18	2012	2012-05-06	Sporadic	0
Czech Republic	40	2012	2012-10-07	No Activity	0
Czech Republic	41	2012	2012-10-14	Sporadic	0
Czech Republic	43	2012	2012-10-28	Sporadic	0
Czech Republic	44	2012	2012-11-04	No Activity	0
Czech Republic	45	2012	2012-11-11	Sporadic	0
Czech Republic	46	2012	2012-11-18	Sporadic	0
Czech Republic	47	2012	2012-11-25	Sporadic	0
Czech Republic	49	2012	2012-12-09	No Activity	0
Czech Republic	50	2012	2012-12-16	Sporadic	0
Czech Republic	51	2012	2012-12-23	Local Outbreak	0
Czech Republic	52	2012	2012-12-30	Local Outbreak	0
Czech Republic	1	2013	2013-01-06	Regional Outbreak	1
Czech Republic	2	2013	2013-01-13	Widespread Outbreak	1
Czech Republic	3	2013	2013-01-20	Widespread Outbreak	1
Czech Republic	4	2013	2013-01-27	Widespread Outbreak	1
Czech Republic	5	2013	2013-02-03	No Report	-0.1
Czech Republic	6	2013	2013-02-10	Widespread Outbreak	1
Czech Republic	7	2013	2013-02-17	Widespread Outbreak	1
Czech Republic	8	2013	2013-02-24	Widespread Outbreak	1
Czech Republic	9	2013	2013-03-03	Regional Outbreak	1
Czech Republic	10	2013	2013-03-10	Local Outbreak	0
Czech Republic	11	2013	2013-03-17	Local Outbreak	0
Czech Republic	12	2013	2013-03-24	Local Outbreak	0
Czech Republic	13	2013	2013-03-31	Local Outbreak	0
Czech Republic	14	2013	2013-04-07	Local Outbreak	0
Czech Republic	15	2013	2013-04-14	Local Outbreak	0
Czech Republic	16	2013	2013-04-21	Sporadic	0
Czech Republic	17	2013	2013-04-28	No Report	-0.1
Czech Republic	26	2013	2013-06-30	No Report	-0.1
Czech Republic	27	2013	2013-07-07	No Report	-0.1
Czech Republic	43	2013	2013-10-27	No Report	-0.1
Czech Republic	44	2013	2013-11-03	No Activity	0
Czech Republic	45	2013	2013-11-10	No Activity	0
Czech Republic	49	2013	2013-12-08	No Activity	0
Czech Republic	50	2013	2013-12-15	No Activity	0
Czech Republic	1	2014	2014-01-05	No Activity	0
Czech Republic	2	2014	2014-01-12	Sporadic	0
Czech Republic	3	2014	2014-01-19	Sporadic	0
Czech Republic	5	2014	2014-02-02	Sporadic	0
Czech Republic	6	2014	2014-02-09	Sporadic	0
Czech Republic	7	2014	2014-02-16	Sporadic	0
Czech Republic	8	2014	2014-02-23	Sporadic	0
Czech Republic	9	2014	2014-03-02	Sporadic	0
Czech Republic	10	2014	2014-03-09	Sporadic	0
Czech Republic	11	2014	2014-03-16	No Report	-0.1
Czech Republic	12	2014	2014-03-23	Sporadic	0
Czech Republic	13	2014	2014-03-30	Sporadic	0
Czech Republic	14	2014	2014-04-06	Sporadic	0
Czech Republic	15	2014	2014-04-13	Sporadic	0
Czech Republic	16	2014	2014-04-20	Sporadic	0
Czech Republic	17	2014	2014-04-27	No Activity	0
Czech Republic	18	2014	2014-05-04	No Activity	0
Czech Republic	19	2014	2014-05-11	No Activity	0
Czech Republic	20	2014	2014-05-18	No Activity	0
Czech Republic	41	2014	2014-10-12	No Report	-0.1
Czech Republic	42	2014	2014-10-19	No Report	-0.1
Czech Republic	43	2014	2014-10-26	No Report	-0.1
Czech Republic	45	2014	2014-11-09	No Report	-0.1
Czech Republic	46	2014	2014-11-16	No Report	-0.1
Czech Republic	47	2014	2014-11-23	No Report	-0.1
Czech Republic	48	2014	2014-11-30	No Report	-0.1
Czech Republic	49	2014	2014-12-07	No Report	-0.1
Czech Republic	50	2014	2014-12-14	No Report	-0.1
Czech Republic	53	2014	2015-01-04	No Report	-0.1
Czech Republic	1	2015	2015-01-04	No Report	-0.1
Czech Republic	2	2015	2015-01-11	No Report	-0.1
Czech Republic	3	2015	2015-01-18	No Report	-0.1
Czech Republic	4	2015	2015-01-25	No Report	-0.1
Czech Republic	5	2015	2015-02-01	No Report	-0.1
Czech Republic	6	2015	2015-02-08	No Report	-0.1
Czech Republic	7	2015	2015-02-15	No Report	-0.1
Czech Republic	8	2015	2015-02-22	No Report	-0.1
Czech Republic	9	2015	2015-03-01	No Report	-0.1
Czech Republic	10	2015	2015-03-08	No Report	-0.1
Czech Republic	11	2015	2015-03-15	No Report	-0.1
Czech Republic	12	2015	2015-03-22	No Report	-0.1
Czech Republic	13	2015	2015-03-29	No Report	-0.1
Czech Republic	15	2015	2015-04-12	No Report	-0.1
Czech Republic	16	2015	2015-04-19	No Report	-0.1
Czech Republic	17	2015	2015-04-26	No Report	-0.1
Czech Republic	18	2015	2015-05-03	No Report	-0.1
Czech Republic	19	2015	2015-05-10	No Report	-0.1

## Sheet: HU
Country	Week	Year	Date	Level	Code
Hungary	23	2010	2010-06-13	No Activity	0
Hungary	24	2010	2010-06-20	No Activity	0
Hungary	25	2010	2010-06-27	No Activity	0
Hungary	26	2010	2010-07-04	No Activity	0
Hungary	27	2010	2010-07-11	No Activity	0
Hungary	28	2010	2010-07-18	No Activity	0
Hungary	29	2010	2010-07-25	No Activity	0
Hungary	30	2010	2010-08-01	No Activity	0
Hungary	31	2010	2010-08-08	No Activity	0
Hungary	32	2010	2010-08-15	No Activity	0
Hungary	33	2010	2010-08-22	No Activity	0
Hungary	34	2010	2010-08-29	No Activity	0
Hungary	35	2010	2010-09-05	No Activity	0
Hungary	36	2010	2010-09-12	No Activity	0
Hungary	37	2010	2010-09-19	No Activity	0
Hungary	38	2010	2010-09-26	No Activity	0
Hungary	39	2010	2010-10-03	No Activity	0
Hungary	40	2010	2010-10-10	No Activity	0
Hungary	41	2010	2010-10-17	No Activity	0
Hungary	42	2010	2010-10-24	No Activity	0
Hungary	43	2010	2010-10-31	No Activity	0
Hungary	44	2010	2010-11-07	No Activity	0
Hungary	45	2010	2010-11-14	No Activity	0
Hungary	46	2010	2010-11-21	No Activity	0
Hungary	47	2010	2010-11-28	No Activity	0
Hungary	48	2010	2010-12-05	No Activity	0
Hungary	49	2010	2010-12-12	No Activity	0
Hungary	50	2010	2010-12-19	Sporadic	0
Hungary	51	2010	2010-12-26	Sporadic	0
Hungary	52	2010	2011-01-02	Sporadic	0
Hungary	1	2011	2011-01-09	Sporadic	0
Hungary	2	2011	2011-01-16	Local Outbreak	0
Hungary	3	2011	2011-01-23	Widespread Outbreak	1
Hungary	4	2011	2011-01-30	Widespread Outbreak	1
Hungary	5	2011	2011-02-06	No Report	-0.1
Hungary	6	2011	2011-02-13	Widespread Outbreak	1
Hungary	7	2011	2011-02-20	Widespread Outbreak	1
Hungary	8	2011	2011-02-27	Widespread Outbreak	1
Hungary	9	2011	2011-03-06	Widespread Outbreak	1
Hungary	10	2011	2011-03-13	Regional Outbreak	1
Hungary	11	2011	2011-03-20	Sporadic	0
Hungary	12	2011	2011-03-27	Sporadic	0
Hungary	13	2011	2011-04-03	Sporadic	0
Hungary	14	2011	2011-04-10	Sporadic	0
Hungary	15	2011	2011-04-17	Sporadic	0
Hungary	16	2011	2011-04-24	No Activity	0
Hungary	17	2011	2011-05-01	No Activity	0
Hungary	18	2011	2011-05-08	No Activity	0
Hungary	19	2011	2011-05-15	No Activity	0
Hungary	20	2011	2011-05-22	No Activity	0
Hungary	40	2011	2011-10-09	No Activity	0
Hungary	41	2011	2011-10-16	No Activity	0
Hungary	42	2011	2011-10-23	No Activity	0
Hungary	43	2011	2011-10-30	Sporadic	0
Hungary	44	2011	2011-11-06	No Activity	0
Hungary	45	2011	2011-11-13	No Activity	0
Hungary	46	2011	2011-11-20	No Activity	0
Hungary	47	2011	2011-11-27	No Activity	0
Hungary	48	2011	2011-12-04	No Activity	0
Hungary	49	2011	2011-12-11	No Activity	0
Hungary	50	2011	2011-12-18	Sporadic	0
Hungary	51	2011	2011-12-25	No Activity	0
Hungary	52	2011	2012-01-01	No Activity	0
Hungary	1	2012	2012-01-08	Sporadic	0
Hungary	2	2012	2012-01-15	Sporadic	0
Hungary	3	2012	2012-01-22	Sporadic	0
Hungary	4	2012	2012-01-29	Sporadic	0
Hungary	5	2012	2012-02-05	Sporadic	0
Hungary	6	2012	2012-02-12	Regional Outbreak	1
Hungary	7	2012	2012-02-19	Widespread Outbreak	1
Hungary	8	2012	2012-02-26	Widespread Outbreak	1
Hungary	9	2012	2012-03-04	Widespread Outbreak	1
Hungary	10	2012	2012-03-11	Widespread Outbreak	1
Hungary	11	2012	2012-03-18	Widespread Outbreak	1
Hungary	12	2012	2012-03-25	Widespread Outbreak	1
Hungary	13	2012	2012-04-01	Regional Outbreak	1
Hungary	14	2012	2012-04-08	Local Outbreak	0
Hungary	15	2012	2012-04-15	Sporadic	0
Hungary	16	2012	2012-04-22	Sporadic	0
Hungary	17	2012	2012-04-29	Sporadic	0
Hungary	18	2012	2012-05-06	Sporadic	0
Hungary	19	2012	2012-05-13	No Activity	0
Hungary	20	2012	2012-05-20	No Activity	0
Hungary	40	2012	2012-10-07	No Activity	0
Hungary	41	2012	2012-10-14	No Activity	0
Hungary	42	2012	2012-10-21	No Activity	0
Hungary	43	2012	2012-10-28	No Activity	0
Hungary	44	2012	2012-11-04	No Activity	0
Hungary	45	2012	2012-11-11	No Activity	0
Hungary	46	2012	2012-11-18	No Activity	0
Hungary	47	2012	2012-11-25	No Activity	0
Hungary	48	2012	2012-12-02	No Report	-0.1
Hungary	49	2012	2012-12-09	No Activity	0
Hungary	50	2012	2012-12-16	No Activity	0
Hungary	51	2012	2012-12-23	Sporadic	0
Hungary	52	2012	2012-12-30	No Activity	0
Hungary	1	2013	2013-01-06	Sporadic	0
Hungary	2	2013	2013-01-13	Sporadic	0
Hungary	3	2013	2013-01-20	Sporadic	0
Hungary	4	2013	2013-01-27	Sporadic	0
Hungary	5	2013	2013-02-03	Widespread Outbreak	1
Hungary	6	2013	2013-02-10	Widespread Outbreak	1
Hungary	7	2013	2013-02-17	Widespread Outbreak	1
Hungary	8	2013	2013-02-24	No Report	-0.1
Hungary	9	2013	2013-03-03	Widespread Outbreak	1
Hungary	10	2013	2013-03-10	Widespread Outbreak	1
Hungary	12	2013	2013-03-24	Regional Outbreak	1
Hungary	13	2013	2013-03-31	Sporadic	0
Hungary	14	2013	2013-04-07	Sporadic	0
Hungary	15	2013	2013-04-14	Sporadic	0
Hungary	16	2013	2013-04-21	Sporadic	0
Hungary	17	2013	2013-04-28	Sporadic	0
Hungary	18	2013	2013-05-05	No Activity	0
Hungary	19	2013	2013-05-12	No Activity	0
Hungary	20	2013	2013-05-19	No Activity	0
Hungary	40	2013	2013-10-06	No Activity	0
Hungary	41	2013	2013-10-13	No Activity	0
Hungary	42	2013	2013-10-20	No Activity	0
Hungary	43	2013	2013-10-27	No Activity	0
Hungary	44	2013	2013-11-03	No Activity	0
Hungary	45	2013	2013-11-10	No Activity	0
Hungary	46	2013	2013-11-17	No Activity	0
Hungary	47	2013	2013-11-24	No Activity	0
Hungary	48	2013	2013-12-01	No Activity	0
Hungary	49	2013	2013-12-08	No Activity	0
Hungary	50	2013	2013-12-15	No Activity	0
Hungary	51	2013	2013-12-22	No Activity	0
Hungary	1	2014	2014-01-05	No Activity	0
Hungary	2	2014	2014-01-12	Sporadic	0
Hungary	3	2014	2014-01-19	Sporadic	0
Hungary	4	2014	2014-01-26	Sporadic	0
Hungary	5	2014	2014-02-02	Regional Outbreak	1
Hungary	6	2014	2014-02-09	Widespread Outbreak	1
Hungary	8	2014	2014-02-23	Widespread Outbreak	1
Hungary	9	2014	2014-03-02	Widespread Outbreak	1
Hungary	10	2014	2014-03-09	Widespread Outbreak	1
Hungary	11	2014	2014-03-16	Regional Outbreak	1
Hungary	12	2014	2014-03-23	Regional Outbreak	1
Hungary	13	2014	2014-03-30	Sporadic	0
Hungary	14	2014	2014-04-06	Sporadic	0
Hungary	15	2014	2014-04-13	Sporadic	0
Hungary	16	2014	2014-04-20	Sporadic	0
Hungary	17	2014	2014-04-27	No Activity	0
Hungary	18	2014	2014-05-04	No Activity	0
Hungary	19	2014	2014-05-11	No Report	-0.1
Hungary	20	2014	2014-05-18	No Activity	0
Hungary	39	2014	2014-09-28	No Report	-0.1
Hungary	40	2014	2014-10-05	No Report	-0.1
Hungary	41	2014	2014-10-12	No Report	-0.1
Hungary	42	2014	2014-10-19	No Report	-0.1
Hungary	43	2014	2014-10-26	No Report	-0.1
Hungary	44	2014	2014-11-02	No Report	-0.1
Hungary	45	2014	2014-11-09	No Report	-0.1
Hungary	46	2014	2014-11-16	No Report	-0.1
Hungary	47	2014	2014-11-23	No Report	-0.1
Hungary	48	2014	2014-11-30	No Report	-0.1
Hungary	49	2014	2014-12-07	No Report	-0.1
Hungary	50	2014	2014-12-14	No Report	-0.1
Hungary	51	2014	2014-12-21	No Report	-0.1
Hungary	52	2014	2014-12-28	No Report	-0.1
Hungary	53	2014	2015-01-04	No Report	-0.1
Hungary	1	2015	2015-01-04	No Report	-0.1
Hungary	2	2015	2015-01-11	No Report	-0.1
Hungary	3	2015	2015-01-18	No Report	-0.1
Hungary	4	2015	2015-01-25	No Report	-0.1
Hungary	5	2015	2015-02-01	No Report	-0.1
Hungary	6	2015	2015-02-08	No Report	-0.1
Hungary	7	2015	2015-02-15	No Report	-0.1
Hungary	8	2015	2015-02-22	No Report	-0.1
Hungary	9	2015	2015-03-01	No Report	-0.1
Hungary	10	2015	2015-03-08	No Report	-0.1
Hungary	11	2015	2015-03-15	No Report	-0.1
Hungary	12	2015	2015-03-22	No Report	-0.1
Hungary	14	2015	2015-04-05	No Report	-0.1
Hungary	15	2015	2015-04-12	No Report	-0.1
Hungary	16	2015	2015-04-19	No Report	-0.1
Hungary	17	2015	2015-04-26	No Report	-0.1
Hungary	18	2015	2015-05-03	No Report	-0.1
Hungary	19	2015	2015-05-10	No Report	-0.1

## Sheet: IE
Country	Week	Year	Date	Level	Code
Ireland	23	2010	2010-06-13	No Activity	0
Ireland	24	2010	2010-06-20	No Activity	0
Ireland	25	2010	2010-06-27	No Activity	0
Ireland	26	2010	2010-07-04	No Activity	0
Ireland	27	2010	2010-07-11	No Activity	0
Ireland	28	2010	2010-07-18	No Activity	0
Ireland	29	2010	2010-07-25	No Activity	0
Ireland	30	2010	2010-08-01	No Activity	0
Ireland	31	2010	2010-08-08	No Activity	0
Ireland	32	2010	2010-08-15	No Activity	0
Ireland	33	2010	2010-08-22	No Activity	0
Ireland	34	2010	2010-08-29	No Activity	0
Ireland	35	2010	2010-09-05	No Activity	0
Ireland	36	2010	2010-09-12	No Activity	0
Ireland	37	2010	2010-09-19	No Activity	0
Ireland	38	2010	2010-09-26	No Activity	0
Ireland	39	2010	2010-10-03	No Activity	0
Ireland	40	2010	2010-10-10	No Activity	0
Ireland	41	2010	2010-10-17	No Activity	0
Ireland	42	2010	2010-10-24	No Activity	0
Ireland	43	2010	2010-10-31	No Activity	0
Ireland	44	2010	2010-11-07	No Activity	0
Ireland	45	2010	2010-11-14	No Activity	0
Ireland	46	2010	2010-11-21	No Activity	0
Ireland	47	2010	2010-11-28	No Activity	0
Ireland	48	2010	2010-12-05	No Activity	0
Ireland	49	2010	2010-12-12	Sporadic	0
Ireland	50	2010	2010-12-19	Local Outbreak	0
Ireland	51	2010	2010-12-26	Widespread Outbreak	1
Ireland	52	2010	2011-01-02	Widespread Outbreak	1
Ireland	1	2011	2011-01-09	Widespread Outbreak	1
Ireland	2	2011	2011-01-16	Widespread Outbreak	1
Ireland	3	2011	2011-01-23	Widespread Outbreak	1
Ireland	4	2011	2011-01-30	Widespread Outbreak	1
Ireland	5	2011	2011-02-06	Widespread Outbreak	1
Ireland	6	2011	2011-02-13	Widespread Outbreak	1
Ireland	7	2011	2011-02-20	Regional Outbreak	1
Ireland	8	2011	2011-02-27	Local Outbreak	0
Ireland	9	2011	2011-03-06	Sporadic	0
Ireland	10	2011	2011-03-13	Sporadic	0
Ireland	11	2011	2011-03-20	Sporadic	0
Ireland	12	2011	2011-03-27	Sporadic	0
Ireland	13	2011	2011-04-03	Sporadic	0
Ireland	14	2011	2011-04-10	Sporadic	0
Ireland	15	2011	2011-04-17	No Activity	0
Ireland	16	2011	2011-04-24	No Activity	0
Ireland	17	2011	2011-05-01	No Activity	0
Ireland	18	2011	2011-05-08	No Activity	0
Ireland	19	2011	2011-05-15	No Activity	0
Ireland	20	2011	2011-05-22	No Activity	0
Ireland	21	2011	2011-05-29	No Activity	0
Ireland	22	2011	2011-06-05	No Activity	0
Ireland	23	2011	2011-06-12	No Activity	0
Ireland	24	2011	2011-06-19	No Activity	0
Ireland	25	2011	2011-06-26	No Activity	0
Ireland	26	2011	2011-07-03	No Activity	0
Ireland	27	2011	2011-07-10	No Activity	0
Ireland	28	2011	2011-07-17	No Activity	0
Ireland	29	2011	2011-07-24	No Activity	0
Ireland	30	2011	2011-07-31	No Activity	0
Ireland	31	2011	2011-08-07	No Activity	0
Ireland	32	2011	2011-08-14	No Activity	0
Ireland	33	2011	2011-08-21	No Activity	0
Ireland	34	2011	2011-08-28	No Activity	0
Ireland	35	2011	2011-09-04	No Activity	0
Ireland	36	2011	2011-09-11	No Activity	0
Ireland	37	2011	2011-09-18	No Activity	0
Ireland	38	2011	2011-09-25	No Activity	0
Ireland	39	2011	2011-10-02	No Activity	0
Ireland	40	2011	2011-10-09	No Activity	0
Ireland	41	2011	2011-10-16	No Activity	0
Ireland	42	2011	2011-10-23	No Activity	0
Ireland	43	2011	2011-10-30	No Activity	0
Ireland	44	2011	2011-11-06	No Activity	0
Ireland	45	2011	2011-11-13	No Activity	0
Ireland	46	2011	2011-11-20	Sporadic	0
Ireland	47	2011	2011-11-27	Sporadic	0
Ireland	48	2011	2011-12-04	No Activity	0
Ireland	49	2011	2011-12-11	No Activity	0
Ireland	50	2011	2011-12-18	Sporadic	0
Ireland	51	2011	2011-12-25	Sporadic	0
Ireland	52	2011	2012-01-01	Sporadic	0
Ireland	1	2012	2012-01-08	Sporadic	0
Ireland	2	2012	2012-01-15	Sporadic	0
Ireland	3	2012	2012-01-22	Sporadic	0
Ireland	4	2012	2012-01-29	Sporadic	0
Ireland	5	2012	2012-02-05	Sporadic	0
Ireland	6	2012	2012-02-12	Local Outbreak	0
Ireland	7	2012	2012-02-19	Local Outbreak	0
Ireland	8	2012	2012-02-26	Regional Outbreak	1
Ireland	9	2012	2012-03-04	Regional Outbreak	1
Ireland	10	2012	2012-03-11	Local Outbreak	0
Ireland	11	2012	2012-03-18	Local Outbreak	0
Ireland	12	2012	2012-03-25	Local Outbreak	0
Ireland	13	2012	2012-04-01	Local Outbreak	0
Ireland	14	2012	2012-04-08	Local Outbreak	0
Ireland	15	2012	2012-04-15	Local Outbreak	0
Ireland	16	2012	2012-04-22	Sporadic	0
Ireland	17	2012	2012-04-29	Local Outbreak	0
Ireland	18	2012	2012-05-06	Sporadic	0
Ireland	19	2012	2012-05-13	Sporadic	0
Ireland	20	2012	2012-05-20	No Activity	0
Ireland	21	2012	2012-05-27	No Activity	0
Ireland	22	2012	2012-06-03	No Activity	0
Ireland	23	2012	2012-06-10	No Activity	0
Ireland	24	2012	2012-06-17	No Activity	0
Ireland	25	2012	2012-06-24	No Activity	0
Ireland	26	2012	2012-07-01	No Activity	0
Ireland	27	2012	2012-07-08	No Activity	0
Ireland	28	2012	2012-07-15	No Activity	0
Ireland	29	2012	2012-07-22	No Activity	0
Ireland	30	2012	2012-07-29	No Activity	0
Ireland	31	2012	2012-08-05	No Activity	0
Ireland	32	2012	2012-08-12	No Activity	0
Ireland	33	2012	2012-08-19	No Activity	0
Ireland	34	2012	2012-08-26	No Activity	0
Ireland	35	2012	2012-09-02	No Activity	0
Ireland	36	2012	2012-09-09	No Activity	0
Ireland	37	2012	2012-09-16	No Activity	0
Ireland	38	2012	2012-09-23	No Activity	0
Ireland	39	2012	2012-09-30	No Activity	0
Ireland	40	2012	2012-10-07	No Activity	0
Ireland	41	2012	2012-10-14	No Activity	0
Ireland	42	2012	2012-10-21	No Activity	0
Ireland	43	2012	2012-10-28	No Activity	0
Ireland	44	2012	2012-11-04	No Activity	0
Ireland	45	2012	2012-11-11	No Activity	0
Ireland	46	2012	2012-11-18	No Activity	0
Ireland	47	2012	2012-11-25	No Activity	0
Ireland	48	2012	2012-12-02	No Activity	0
Ireland	49	2012	2012-12-09	Sporadic	0
Ireland	50	2012	2012-12-16	Sporadic	0
Ireland	51	2012	2012-12-23	Local Outbreak	0
Ireland	52	2012	2012-12-30	Local Outbreak	0
Ireland	1	2013	2013-01-06	Widespread Outbreak	1
Ireland	2	2013	2013-01-13	Widespread Outbreak	1
Ireland	3	2013	2013-01-20	Widespread Outbreak	1
Ireland	4	2013	2013-01-27	Widespread Outbreak	1
Ireland	5	2013	2013-02-03	Widespread Outbreak	1
Ireland	6	2013	2013-02-10	Widespread Outbreak	1
Ireland	7	2013	2013-02-17	Widespread Outbreak	1
Ireland	8	2013	2013-02-24	Regional Outbreak	1
Ireland	9	2013	2013-03-03	Regional Outbreak	1
Ireland	10	2013	2013-03-10	Regional Outbreak	1
Ireland	11	2013	2013-03-17	Local Outbreak	0
Ireland	12	2013	2013-03-24	Local Outbreak	0
Ireland	13	2013	2013-03-31	Local Outbreak	0
Ireland	14	2013	2013-04-07	Local Outbreak	0
Ireland	15	2013	2013-04-14	Local Outbreak	0
Ireland	16	2013	2013-04-21	Local Outbreak	0
Ireland	17	2013	2013-04-28	Sporadic	0
Ireland	18	2013	2013-05-05	Sporadic	0
Ireland	19	2013	2013-05-12	Sporadic	0
Ireland	20	2013	2013-05-19	Sporadic	0
Ireland	21	2013	2013-05-26	Sporadic	0
Ireland	22	2013	2013-06-02	Sporadic	0
Ireland	23	2013	2013-06-09	Sporadic	0
Ireland	24	2013	2013-06-16	No Activity	0
Ireland	25	2013	2013-06-23	No Activity	0
Ireland	26	2013	2013-06-30	No Activity	0
Ireland	27	2013	2013-07-07	No Activity	0
Ireland	28	2013	2013-07-14	No Activity	0
Ireland	29	2013	2013-07-21	No Activity	0
Ireland	30	2013	2013-07-28	No Activity	0
Ireland	31	2013	2013-08-04	No Activity	0
Ireland	32	2013	2013-08-11	No Activity	0
Ireland	33	2013	2013-08-18	No Activity	0
Ireland	34	2013	2013-08-25	No Activity	0
Ireland	35	2013	2013-09-01	No Activity	0
Ireland	36	2013	2013-09-08	No Activity	0
Ireland	37	2013	2013-09-15	No Activity	0
Ireland	38	2013	2013-09-22	No Activity	0
Ireland	39	2013	2013-09-29	No Activity	0
Ireland	40	2013	2013-10-06	No Activity	0
Ireland	41	2013	2013-10-13	No Activity	0
Ireland	42	2013	2013-10-20	No Activity	0
Ireland	43	2013	2013-10-27	No Activity	0
Ireland	44	2013	2013-11-03	No Activity	0
Ireland	45	2013	2013-11-10	No Activity	0
Ireland	46	2013	2013-11-17	No Activity	0
Ireland	47	2013	2013-11-24	Sporadic	0
Ireland	48	2013	2013-12-01	No Activity	0
Ireland	49	2013	2013-12-08	Sporadic	0
Ireland	50	2013	2013-12-15	Sporadic	0
Ireland	51	2013	2013-12-22	Sporadic	0
Ireland	52	2013	2013-12-29	Sporadic	0
Ireland	1	2014	2014-01-05	Sporadic	0
Ireland	2	2014	2014-01-12	Sporadic	0
Ireland	3	2014	2014-01-19	Local Outbreak	0
Ireland	4	2014	2014-01-26	Local Outbreak	0
Ireland	5	2014	2014-02-02	Local Outbreak	0
Ireland	6	2014	2014-02-09	Widespread Outbreak	1
Ireland	7	2014	2014-02-16	Widespread Outbreak	1
Ireland	8	2014	2014-02-23	Widespread Outbreak	1
Ireland	9	2014	2014-03-02	Widespread Outbreak	1
Ireland	10	2014	2014-03-09	Widespread Outbreak	1
Ireland	11	2014	2014-03-16	Widespread Outbreak	1
Ireland	12	2014	2014-03-23	Widespread Outbreak	1
Ireland	13	2014	2014-03-30	Widespread Outbreak	1
Ireland	14	2014	2014-04-06	Local Outbreak	0
Ireland	15	2014	2014-04-13	Local Outbreak	0
Ireland	16	2014	2014-04-20	Sporadic	0
Ireland	17	2014	2014-04-27	Sporadic	0
Ireland	18	2014	2014-05-04	Sporadic	0
Ireland	19	2014	2014-05-11	No Activity	0
Ireland	20	2014	2014-05-18	No Activity	0
Ireland	21	2014	2014-05-25	No Activity	0
Ireland	22	2014	2014-06-01	No Activity	0
Ireland	23	2014	2014-06-08	No Report	-0.1
Ireland	24	2014	2014-06-15	No Report	-0.1
Ireland	25	2014	2014-06-22	No Report	-0.1
Ireland	26	2014	2014-06-29	No Report	-0.1
Ireland	27	2014	2014-07-06	No Report	-0.1
Ireland	28	2014	2014-07-13	No Report	-0.1
Ireland	29	2014	2014-07-20	No Report	-0.1
Ireland	30	2014	2014-07-27	No Report	-0.1
Ireland	31	2014	2014-08-03	No Report	-0.1
Ireland	32	2014	2014-08-10	No Report	-0.1
Ireland	33	2014	2014-08-17	No Report	-0.1
Ireland	34	2014	2014-08-24	No Report	-0.1
Ireland	35	2014	2014-08-31	No Report	-0.1
Ireland	36	2014	2014-09-07	No Report	-0.1
Ireland	37	2014	2014-09-14	No Report	-0.1
Ireland	38	2014	2014-09-21	No Report	-0.1
Ireland	39	2014	2014-09-28	No Report	-0.1
Ireland	40	2014	2014-10-05	No Report	-0.1
Ireland	41	2014	2014-10-12	No Report	-0.1
Ireland	42	2014	2014-10-19	No Report	-0.1
Ireland	43	2014	2014-10-26	No Report	-0.1
Ireland	44	2014	2014-11-02	No Report	-0.1
Ireland	45	2014	2014-11-09	No Report	-0.1
Ireland	46	2014	2014-11-16	No Report	-0.1
Ireland	47	2014	2014-11-23	No Report	-0.1
Ireland	48	2014	2014-11-30	No Report	-0.1
Ireland	49	2014	2014-12-07	No Report	-0.1
Ireland	50	2014	2014-12-14	No Report	-0.1
Ireland	51	2014	2014-12-21	No Report	-0.1
Ireland	52	2014	2014-12-28	No Report	-0.1
Ireland	53	2014	2015-01-04	No Report	-0.1
Ireland	1	2015	2015-01-04	No Report	-0.1
Ireland	2	2015	2015-01-11	No Report	-0.1
Ireland	3	2015	2015-01-18	No Report	-0.1
Ireland	4	2015	2015-01-25	No Report	-0.1
Ireland	5	2015	2015-02-01	No Report	-0.1
Ireland	6	2015	2015-02-08	No Report	-0.1
Ireland	7	2015	2015-02-15	No Report	-0.1
Ireland	8	2015	2015-02-22	No Report	-0.1
Ireland	9	2015	2015-03-01	No Report	-0.1
Ireland	10	2015	2015-03-08	No Report	-0.1
Ireland	11	2015	2015-03-15	No Report	-0.1
Ireland	12	2015	2015-03-22	No Report	-0.1
Ireland	13	2015	2015-03-29	No Report	-0.1
Ireland	14	2015	2015-04-05	No Report	-0.1
Ireland	15	2015	2015-04-12	No Report	-0.1
Ireland	16	2015	2015-04-19	No Report	-0.1
Ireland	17	2015	2015-04-26	No Report	-0.1
Ireland	18	2015	2015-05-03	No Report	-0.1
Ireland	19	2015	2015-05-10	No Report	-0.1
Ireland	20	2015	2015-05-17	No Report	-0.1
Ireland	21	2015	2015-05-24	No Report	-0.1
Ireland	22	2015	2015-05-31	No Report	-0.1
Ireland	23	2015	2015-06-07	No Report	-0.1

## Sheet: IT
Country	Week	Year	Date	Level	Code
Italy	23	2010	2010-06-13	No Activity	0
Italy	24	2010	2010-06-20	No Activity	0
Italy	25	2010	2010-06-27	Sporadic	0
Italy	26	2010	2010-07-04	No Activity	0
Italy	27	2010	2010-07-11	No Activity	0
Italy	46	2010	2010-11-21	No Activity	0
Italy	47	2010	2010-11-28	Sporadic	0
Italy	48	2010	2010-12-05	Sporadic	0
Italy	49	2010	2010-12-12	Sporadic	0
Italy	50	2010	2010-12-19	Sporadic	0
Italy	51	2010	2010-12-26	No Report	-0.1
Italy	52	2010	2011-01-02	Sporadic	0
Italy	1	2011	2011-01-09	Local Outbreak	0
Italy	2	2011	2011-01-16	Local Outbreak	0
Italy	3	2011	2011-01-23	Local Outbreak	0
Italy	4	2011	2011-01-30	Regional Outbreak	1
Italy	5	2011	2011-02-06	Regional Outbreak	1
Italy	6	2011	2011-02-13	Regional Outbreak	1
Italy	7	2011	2011-02-20	Local Outbreak	0
Italy	8	2011	2011-02-27	Local Outbreak	0
Italy	9	2011	2011-03-06	Local Outbreak	0
Italy	10	2011	2011-03-13	Local Outbreak	0
Italy	11	2011	2011-03-20	Sporadic	0
Italy	12	2011	2011-03-27	Sporadic	0
Italy	13	2011	2011-04-03	Sporadic	0
Italy	14	2011	2011-04-10	Sporadic	0
Italy	15	2011	2011-04-17	Regional Outbreak	1
Italy	16	2011	2011-04-24	No Activity	0
Italy	17	2011	2011-05-01	No Activity	0
Italy	46	2011	2011-11-20	Sporadic	0
Italy	47	2011	2011-11-27	Sporadic	0
Italy	48	2011	2011-12-04	Sporadic	0
Italy	49	2011	2011-12-11	Sporadic	0
Italy	50	2011	2011-12-18	Sporadic	0
Italy	51	2011	2011-12-25	Sporadic	0
Italy	52	2011	2012-01-01	Sporadic	0
Italy	1	2012	2012-01-08	Sporadic	0
Italy	2	2012	2012-01-15	Sporadic	0
Italy	3	2012	2012-01-22	Sporadic	0
Italy	4	2012	2012-01-29	Sporadic	0
Italy	5	2012	2012-02-05	Local Outbreak	0
Italy	6	2012	2012-02-12	Regional Outbreak	1
Italy	7	2012	2012-02-19	Local Outbreak	0
Italy	8	2012	2012-02-26	Local Outbreak	0
Italy	9	2012	2012-03-04	No Report	-0.1
Italy	10	2012	2012-03-11	Sporadic	0
Italy	11	2012	2012-03-18	Sporadic	0
Italy	12	2012	2012-03-25	Sporadic	0
Italy	13	2012	2012-04-01	Sporadic	0
Italy	14	2012	2012-04-08	Sporadic	0
Italy	15	2012	2012-04-15	Sporadic	0
Italy	17	2012	2012-04-29	No Report	-0.1
Italy	46	2012	2012-11-18	Sporadic	0
Italy	47	2012	2012-11-25	Sporadic	0
Italy	48	2012	2012-12-02	Sporadic	0
Italy	49	2012	2012-12-09	Sporadic	0
Italy	50	2012	2012-12-16	Sporadic	0
Italy	51	2012	2012-12-23	Sporadic	0
Italy	52	2012	2012-12-30	Sporadic	0
Italy	1	2013	2013-01-06	Sporadic	0
Italy	2	2013	2013-01-13	Sporadic	0
Italy	3	2013	2013-01-20	Sporadic	0
Italy	4	2013	2013-01-27	Local Outbreak	0
Italy	5	2013	2013-02-03	Regional Outbreak	1
Italy	6	2013	2013-02-10	Widespread Outbreak	1
Italy	7	2013	2013-02-17	Widespread Outbreak	1
Italy	8	2013	2013-02-24	Widespread Outbreak	1
Italy	9	2013	2013-03-03	Widespread Outbreak	1
Italy	10	2013	2013-03-10	Widespread Outbreak	1
Italy	11	2013	2013-03-17	Regional Outbreak	1
Italy	12	2013	2013-03-24	Local Outbreak	0
Italy	13	2013	2013-03-31	Sporadic	0
Italy	14	2013	2013-04-07	Sporadic	0
Italy	15	2013	2013-04-14	Sporadic	0
Italy	16	2013	2013-04-21	Sporadic	0
Italy	17	2013	2013-04-28	No Report	-0.1
Italy	46	2013	2013-11-17	No Activity	0
Italy	47	2013	2013-11-24	No Activity	0
Italy	48	2013	2013-12-01	Sporadic	0
Italy	49	2013	2013-12-08	Sporadic	0
Italy	50	2013	2013-12-15	Sporadic	0
Italy	51	2013	2013-12-22	Sporadic	0
Italy	52	2013	2013-12-29	Sporadic	0
Italy	1	2014	2014-01-05	Sporadic	0
Italy	2	2014	2014-01-12	Sporadic	0
Italy	3	2014	2014-01-19	Sporadic	0
Italy	4	2014	2014-01-26	Sporadic	0
Italy	5	2014	2014-02-02	Local Outbreak	0
Italy	6	2014	2014-02-09	Widespread Outbreak	1
Italy	7	2014	2014-02-16	Local Outbreak	0
Italy	8	2014	2014-02-23	Local Outbreak	0
Italy	9	2014	2014-03-02	Local Outbreak	0
Italy	10	2014	2014-03-09	Local Outbreak	0
Italy	11	2014	2014-03-16	Sporadic	0
Italy	12	2014	2014-03-23	Sporadic	0
Italy	13	2014	2014-03-30	Sporadic	0
Italy	14	2014	2014-04-06	Sporadic	0
Italy	15	2014	2014-04-13	Sporadic	0
Italy	16	2014	2014-04-20	Sporadic	0
Italy	17	2014	2014-04-27	No Activity	0
Italy	41	2014	2014-10-12	No Activity	0
Italy	42	2014	2014-10-19	No Activity	0
Italy	43	2014	2014-10-26	No Activity	0
Italy	44	2014	2014-11-02	No Activity	0
Italy	45	2014	2014-11-09	No Activity	0
Italy	46	2014	2014-11-16	No Activity	0
Italy	47	2014	2014-11-23	Sporadic	0
Italy	48	2014	2014-11-30	No Activity	0
Italy	49	2014	2014-12-07	Sporadic	0
Italy	50	2014	2014-12-14	Sporadic	0
Italy	51	2014	2014-12-21	Sporadic	0
Italy	52	2014	2014-12-28	Sporadic	0
Italy	53	2014	2015-01-04	Sporadic	0
Italy	1	2015	2015-01-04	Local Outbreak	0
Italy	2	2015	2015-01-11	Regional Outbreak	1
Italy	3	2015	2015-01-18	Widespread Outbreak	1
Italy	4	2015	2015-01-25	Widespread Outbreak	1
Italy	5	2015	2015-02-01	Regional Outbreak	1
Italy	6	2015	2015-02-08	Regional Outbreak	1
Italy	7	2015	2015-02-15	Regional Outbreak	1
Italy	8	2015	2015-02-22	Local Outbreak	0
Italy	9	2015	2015-03-01	Local Outbreak	0
Italy	10	2015	2015-03-08	Sporadic	0
Italy	11	2015	2015-03-15	Sporadic	0
Italy	12	2015	2015-03-22	Sporadic	0
Italy	13	2015	2015-03-29	Sporadic	0
Italy	14	2015	2015-04-05	Sporadic	0
Italy	15	2015	2015-04-12	Sporadic	0
Italy	16	2015	2015-04-19	Sporadic	0

## Sheet: NO
Country	Week	Year	Date	Level	Code
Norway	23	2010	2010-06-13	Sporadic	0
Norway	24	2010	2010-06-20	Sporadic	0
Norway	25	2010	2010-06-27	No Activity	0
Norway	26	2010	2010-07-04	No Activity	0
Norway	27	2010	2010-07-11	Sporadic	0
Norway	28	2010	2010-07-18	No Activity	0
Norway	29	2010	2010-07-25	No Activity	0
Norway	30	2010	2010-08-01	No Activity	0
Norway	31	2010	2010-08-08	No Activity	0
Norway	32	2010	2010-08-15	No Activity	0
Norway	33	2010	2010-08-22	No Activity	0
Norway	34	2010	2010-08-29	No Activity	0
Norway	35	2010	2010-09-05	No Activity	0
Norway	36	2010	2010-09-12	No Activity	0
Norway	37	2010	2010-09-19	No Activity	0
Norway	38	2010	2010-09-26	No Activity	0
Norway	39	2010	2010-10-03	No Activity	0
Norway	40	2010	2010-10-10	No Activity	0
Norway	41	2010	2010-10-17	No Activity	0
Norway	42	2010	2010-10-24	No Activity	0
Norway	43	2010	2010-10-31	No Activity	0
Norway	44	2010	2010-11-07	Sporadic	0
Norway	45	2010	2010-11-14	No Activity	0
Norway	46	2010	2010-11-21	Sporadic	0
Norway	47	2010	2010-11-28	Sporadic	0
Norway	48	2010	2010-12-05	Local Outbreak	0
Norway	49	2010	2010-12-12	Local Outbreak	0
Norway	50	2010	2010-12-19	Regional Outbreak	1
Norway	51	2010	2010-12-26	Regional Outbreak	1
Norway	52	2010	2011-01-02	Widespread Outbreak	1
Norway	1	2011	2011-01-09	Widespread Outbreak	1
Norway	2	2011	2011-01-16	Widespread Outbreak	1
Norway	3	2011	2011-01-23	Widespread Outbreak	1
Norway	4	2011	2011-01-30	Widespread Outbreak	1
Norway	5	2011	2011-02-06	Widespread Outbreak	1
Norway	6	2011	2011-02-13	Widespread Outbreak	1
Norway	7	2011	2011-02-20	Widespread Outbreak	1
Norway	8	2011	2011-02-27	Widespread Outbreak	1
Norway	9	2011	2011-03-06	Widespread Outbreak	1
Norway	10	2011	2011-03-13	Widespread Outbreak	1
Norway	11	2011	2011-03-20	Sporadic	0
Norway	12	2011	2011-03-27	Sporadic	0
Norway	13	2011	2011-04-03	Sporadic	0
Norway	14	2011	2011-04-10	No Report	-0.1
Norway	15	2011	2011-04-17	Sporadic	0
Norway	16	2011	2011-04-24	No Activity	0
Norway	17	2011	2011-05-01	Sporadic	0
Norway	18	2011	2011-05-08	No Activity	0
Norway	19	2011	2011-05-15	No Activity	0
Norway	20	2011	2011-05-22	No Activity	0
Norway	21	2011	2011-05-29	No Report	-0.1
Norway	22	2011	2011-06-05	No Report	-0.1
Norway	23	2011	2011-06-12	No Report	-0.1
Norway	24	2011	2011-06-19	No Activity	0
Norway	25	2011	2011-06-26	No Activity	0
Norway	26	2011	2011-07-03	No Report	-0.1
Norway	27	2011	2011-07-10	No Report	-0.1
Norway	28	2011	2011-07-17	No Report	-0.1
Norway	29	2011	2011-07-24	No Report	-0.1
Norway	30	2011	2011-07-31	No Report	-0.1
Norway	31	2011	2011-08-07	No Activity	0
Norway	32	2011	2011-08-14	No Activity	0
Norway	33	2011	2011-08-21	No Activity	0
Norway	34	2011	2011-08-28	No Activity	0
Norway	35	2011	2011-09-04	No Report	-0.1
Norway	36	2011	2011-09-11	No Activity	0
Norway	37	2011	2011-09-18	No Report	-0.1
Norway	38	2011	2011-09-25	No Report	-0.1
Norway	39	2011	2011-10-02	No Report	-0.1
Norway	40	2011	2011-10-09	No Activity	0
Norway	41	2011	2011-10-16	Sporadic	0
Norway	42	2011	2011-10-23	No Activity	0
Norway	43	2011	2011-10-30	Sporadic	0
Norway	44	2011	2011-11-06	Sporadic	0
Norway	45	2011	2011-11-13	Sporadic	0
Norway	46	2011	2011-11-20	Sporadic	0
Norway	47	2011	2011-11-27	Sporadic	0
Norway	48	2011	2011-12-04	Sporadic	0
Norway	49	2011	2011-12-11	Sporadic	0
Norway	50	2011	2011-12-18	Sporadic	0
Norway	51	2011	2011-12-25	Sporadic	0
Norway	52	2011	2012-01-01	Local Outbreak	0
Norway	1	2012	2012-01-08	Local Outbreak	0
Norway	2	2012	2012-01-15	Local Outbreak	0
Norway	3	2012	2012-01-22	Local Outbreak	0
Norway	4	2012	2012-01-29	Regional Outbreak	1
Norway	5	2012	2012-02-05	Regional Outbreak	1
Norway	6	2012	2012-02-12	Widespread Outbreak	1
Norway	7	2012	2012-02-19	Widespread Outbreak	1
Norway	8	2012	2012-02-26	Widespread Outbreak	1
Norway	9	2012	2012-03-04	Widespread Outbreak	1
Norway	10	2012	2012-03-11	Widespread Outbreak	1
Norway	11	2012	2012-03-18	Widespread Outbreak	1
Norway	12	2012	2012-03-25	Widespread Outbreak	1
Norway	13	2012	2012-04-01	Regional Outbreak	1
Norway	14	2012	2012-04-08	Regional Outbreak	1
Norway	15	2012	2012-04-15	Local Outbreak	0
Norway	16	2012	2012-04-22	Local Outbreak	0
Norway	17	2012	2012-04-29	Sporadic	0
Norway	18	2012	2012-05-06	Sporadic	0
Norway	19	2012	2012-05-13	Sporadic	0
Norway	20	2012	2012-05-20	Sporadic	0
Norway	21	2012	2012-05-27	Sporadic	0
Norway	22	2012	2012-06-03	Sporadic	0
Norway	23	2012	2012-06-10	Sporadic	0
Norway	24	2012	2012-06-17	No Report	-0.1
Norway	25	2012	2012-06-24	No Report	-0.1
Norway	26	2012	2012-07-01	No Report	-0.1
Norway	27	2012	2012-07-08	Sporadic	0
Norway	28	2012	2012-07-15	No Report	-0.1
Norway	29	2012	2012-07-22	No Report	-0.1
Norway	30	2012	2012-07-29	No Activity	0
Norway	31	2012	2012-08-05	No Activity	0
Norway	32	2012	2012-08-12	No Activity	0
Norway	33	2012	2012-08-19	Sporadic	0
Norway	34	2012	2012-08-26	Sporadic	0
Norway	35	2012	2012-09-02	No Report	-0.1
Norway	36	2012	2012-09-09	No Activity	0
Norway	37	2012	2012-09-16	No Activity	0
Norway	38	2012	2012-09-23	No Activity	0
Norway	39	2012	2012-09-30	No Activity	0
Norway	40	2012	2012-10-07	Sporadic	0
Norway	41	2012	2012-10-14	Sporadic	0
Norway	42	2012	2012-10-21	Sporadic	0
Norway	43	2012	2012-10-28	Sporadic	0
Norway	44	2012	2012-11-04	Sporadic	0
Norway	45	2012	2012-11-11	Sporadic	0
Norway	46	2012	2012-11-18	Sporadic	0
Norway	47	2012	2012-11-25	Sporadic	0
Norway	48	2012	2012-12-02	Sporadic	0
Norway	49	2012	2012-12-09	Sporadic	0
Norway	50	2012	2012-12-16	Regional Outbreak	1
Norway	51	2012	2012-12-23	No Report	-0.1
Norway	52	2012	2012-12-30	Widespread Outbreak	1
Norway	1	2013	2013-01-06	Widespread Outbreak	1
Norway	2	2013	2013-01-13	Widespread Outbreak	1
Norway	3	2013	2013-01-20	Widespread Outbreak	1
Norway	4	2013	2013-01-27	Widespread Outbreak	1
Norway	5	2013	2013-02-03	Widespread Outbreak	1
Norway	6	2013	2013-02-10	Widespread Outbreak	1
Norway	7	2013	2013-02-17	Widespread Outbreak	1
Norway	8	2013	2013-02-24	Widespread Outbreak	1
Norway	9	2013	2013-03-03	Widespread Outbreak	1
Norway	10	2013	2013-03-10	Widespread Outbreak	1
Norway	11	2013	2013-03-17	Regional Outbreak	1
Norway	12	2013	2013-03-24	Regional Outbreak	1
Norway	13	2013	2013-03-31	Regional Outbreak	1
Norway	14	2013	2013-04-07	Local Outbreak	0
Norway	15	2013	2013-04-14	Local Outbreak	0
Norway	16	2013	2013-04-21	Local Outbreak	0
Norway	17	2013	2013-04-28	Local Outbreak	0
Norway	18	2013	2013-05-05	Local Outbreak	0
Norway	19	2013	2013-05-12	Sporadic	0
Norway	20	2013	2013-05-19	Sporadic	0
Norway	21	2013	2013-05-26	Sporadic	0
Norway	22	2013	2013-06-02	Sporadic	0
Norway	23	2013	2013-06-09	Sporadic	0
Norway	24	2013	2013-06-16	Sporadic	0
Norway	25	2013	2013-06-23	Sporadic	0
Norway	26	2013	2013-06-30	No Report	-0.1
Norway	27	2013	2013-07-07	No Report	-0.1
Norway	28	2013	2013-07-14	No Report	-0.1
Norway	29	2013	2013-07-21	No Report	-0.1
Norway	30	2013	2013-07-28	No Report	-0.1
Norway	31	2013	2013-08-04	No Report	-0.1
Norway	32	2013	2013-08-11	Sporadic	0
Norway	33	2013	2013-08-18	Sporadic	0
Norway	34	2013	2013-08-25	No Report	-0.1
Norway	35	2013	2013-09-01	No Report	-0.1
Norway	36	2013	2013-09-08	No Report	-0.1
Norway	37	2013	2013-09-15	No Report	-0.1
Norway	38	2013	2013-09-22	No Report	-0.1
Norway	39	2013	2013-09-29	No Report	-0.1
Norway	40	2013	2013-10-06	Sporadic	0
Norway	41	2013	2013-10-13	Sporadic	0
Norway	42	2013	2013-10-20	Sporadic	0
Norway	43	2013	2013-10-27	Sporadic	0
Norway	44	2013	2013-11-03	Sporadic	0
Norway	45	2013	2013-11-10	Sporadic	0
Norway	46	2013	2013-11-17	Sporadic	0
Norway	47	2013	2013-11-24	Sporadic	0
Norway	48	2013	2013-12-01	Sporadic	0
Norway	49	2013	2013-12-08	Sporadic	0
Norway	50	2013	2013-12-15	Sporadic	0
Norway	51	2013	2013-12-22	Sporadic	0
Norway	52	2013	2013-12-29	Sporadic	0
Norway	1	2014	2014-01-05	Sporadic	0
Norway	2	2014	2014-01-12	Sporadic	0
Norway	3	2014	2014-01-19	Sporadic	0
Norway	4	2014	2014-01-26	Sporadic	0
Norway	5	2014	2014-02-02	Sporadic	0
Norway	6	2014	2014-02-09	Local Outbreak	0
Norway	7	2014	2014-02-16	Regional Outbreak	1
Norway	8	2014	2014-02-23	Local Outbreak	0
Norway	9	2014	2014-03-02	Local Outbreak	0
Norway	10	2014	2014-03-09	Local Outbreak	0
Norway	11	2014	2014-03-16	Local Outbreak	0
Norway	12	2014	2014-03-23	Local Outbreak	0
Norway	13	2014	2014-03-30	Local Outbreak	0
Norway	14	2014	2014-04-06	Local Outbreak	0
Norway	15	2014	2014-04-13	Local Outbreak	0
Norway	16	2014	2014-04-20	Local Outbreak	0
Norway	17	2014	2014-04-27	Sporadic	0
Norway	18	2014	2014-05-04	Sporadic	0
Norway	19	2014	2014-05-11	Sporadic	0
Norway	20	2014	2014-05-18	Sporadic	0
Norway	21	2014	2014-05-25	No Report	-0.1
Norway	22	2014	2014-06-01	No Report	-0.1
Norway	23	2014	2014-06-08	No Report	-0.1
Norway	24	2014	2014-06-15	No Report	-0.1
Norway	25	2014	2014-06-22	No Report	-0.1
Norway	26	2014	2014-06-29	No Report	-0.1
Norway	27	2014	2014-07-06	No Report	-0.1
Norway	28	2014	2014-07-13	No Report	-0.1
Norway	29	2014	2014-07-20	No Report	-0.1
Norway	30	2014	2014-07-27	No Report	-0.1
Norway	31	2014	2014-08-03	No Report	-0.1
Norway	32	2014	2014-08-10	No Report	-0.1
Norway	33	2014	2014-08-17	No Report	-0.1
Norway	34	2014	2014-08-24	No Report	-0.1
Norway	35	2014	2014-08-31	No Report	-0.1
Norway	36	2014	2014-09-07	No Report	-0.1
Norway	37	2014	2014-09-14	No Report	-0.1
Norway	38	2014	2014-09-21	No Report	-0.1
Norway	39	2014	2014-09-28	No Report	-0.1
Norway	40	2014	2014-10-05	No Report	-0.1
Norway	41	2014	2014-10-12	No Report	-0.1
Norway	42	2014	2014-10-19	No Report	-0.1
Norway	43	2014	2014-10-26	No Report	-0.1
Norway	44	2014	2014-11-02	No Report	-0.1
Norway	45	2014	2014-11-09	No Report	-0.1
Norway	46	2014	2014-11-16	No Report	-0.1
Norway	47	2014	2014-11-23	No Report	-0.1
Norway	48	2014	2014-11-30	No Report	-0.1
Norway	49	2014	2014-12-07	No Report	-0.1
Norway	50	2014	2014-12-14	No Report	-0.1
Norway	51	2014	2014-12-21	No Report	-0.1
Norway	52	2014	2014-12-28	No Report	-0.1
Norway	53	2014	2015-01-04	No Report	-0.1
Norway	1	2015	2015-01-04	No Report	-0.1
Norway	2	2015	2015-01-11	No Report	-0.1
Norway	3	2015	2015-01-18	No Report	-0.1
Norway	4	2015	2015-01-25	No Report	-0.1
Norway	5	2015	2015-02-01	No Report	-0.1
Norway	6	2015	2015-02-08	No Report	-0.1
Norway	7	2015	2015-02-15	No Report	-0.1
Norway	8	2015	2015-02-22	No Report	-0.1
Norway	9	2015	2015-03-01	No Report	-0.1
Norway	10	2015	2015-03-08	No Report	-0.1
Norway	11	2015	2015-03-15	No Report	-0.1
Norway	12	2015	2015-03-22	No Report	-0.1
Norway	13	2015	2015-03-29	No Report	-0.1
Norway	14	2015	2015-04-05	No Report	-0.1
Norway	15	2015	2015-04-12	No Report	-0.1
Norway	16	2015	2015-04-19	No Report	-0.1
Norway	17	2015	2015-04-26	No Report	-0.1
Norway	18	2015	2015-05-03	No Report	-0.1
Norway	19	2015	2015-05-10	No Report	-0.1
Norway	20	2015	2015-05-17	No Report	-0.1
Norway	21	2015	2015-05-24	No Report	-0.1
Norway	22	2015	2015-05-31	No Report	-0.1
Norway	23	2015	2015-06-07	No Report	-0.1

## Sheet: PT
Country	Week	Year	Date	Level	Code
Portugal	23	2010	2010-06-13	No Activity	0
Portugal	24	2010	2010-06-20	No Activity	0
Portugal	25	2010	2010-06-27	No Activity	0
Portugal	26	2010	2010-07-04	No Activity	0
Portugal	27	2010	2010-07-11	No Activity	0
Portugal	28	2010	2010-07-18	No Activity	0
Portugal	29	2010	2010-07-25	No Activity	0
Portugal	30	2010	2010-08-01	No Activity	0
Portugal	31	2010	2010-08-08	No Activity	0
Portugal	32	2010	2010-08-15	No Activity	0
Portugal	33	2010	2010-08-22	No Activity	0
Portugal	34	2010	2010-08-29	No Activity	0
Portugal	35	2010	2010-09-05	No Activity	0
Portugal	36	2010	2010-09-12	No Activity	0
Portugal	37	2010	2010-09-19	No Activity	0
Portugal	38	2010	2010-09-26	No Activity	0
Portugal	39	2010	2010-10-03	No Activity	0
Portugal	40	2010	2010-10-10	No Activity	0
Portugal	41	2010	2010-10-17	No Activity	0
Portugal	42	2010	2010-10-24	No Activity	0
Portugal	43	2010	2010-10-31	No Activity	0
Portugal	44	2010	2010-11-07	No Activity	0
Portugal	45	2010	2010-11-14	No Activity	0
Portugal	46	2010	2010-11-21	Sporadic	0
Portugal	47	2010	2010-11-28	Sporadic	0
Portugal	48	2010	2010-12-05	Sporadic	0
Portugal	49	2010	2010-12-12	Sporadic	0
Portugal	50	2010	2010-12-19	No Report	-0.1
Portugal	51	2010	2010-12-26	Widespread Outbreak	1
Portugal	52	2010	2011-01-02	Widespread Outbreak	1
Portugal	1	2011	2011-01-09	Widespread Outbreak	1
Portugal	2	2011	2011-01-16	Widespread Outbreak	1
Portugal	3	2011	2011-01-23	Widespread Outbreak	1
Portugal	4	2011	2011-01-30	Widespread Outbreak	1
Portugal	5	2011	2011-02-06	Widespread Outbreak	1
Portugal	6	2011	2011-02-13	Widespread Outbreak	1
Portugal	7	2011	2011-02-20	Sporadic	0
Portugal	8	2011	2011-02-27	Sporadic	0
Portugal	9	2011	2011-03-06	Sporadic	0
Portugal	10	2011	2011-03-13	Sporadic	0
Portugal	11	2011	2011-03-20	No Activity	0
Portugal	12	2011	2011-03-27	No Activity	0
Portugal	13	2011	2011-04-03	No Activity	0
Portugal	14	2011	2011-04-10	No Activity	0
Portugal	15	2011	2011-04-17	No Activity	0
Portugal	16	2011	2011-04-24	No Activity	0
Portugal	17	2011	2011-05-01	No Activity	0
Portugal	18	2011	2011-05-08	No Activity	0
Portugal	19	2011	2011-05-15	No Activity	0
Portugal	20	2011	2011-05-22	No Activity	0
Portugal	21	2011	2011-05-29	No Activity	0
Portugal	22	2011	2011-06-05	No Activity	0
Portugal	23	2011	2011-06-12	No Activity	0
Portugal	26	2011	2011-07-03	No Activity	0
Portugal	40	2011	2011-10-09	No Activity	0
Portugal	41	2011	2011-10-16	No Activity	0
Portugal	42	2011	2011-10-23	No Activity	0
Portugal	43	2011	2011-10-30	No Activity	0
Portugal	44	2011	2011-11-06	No Activity	0
Portugal	45	2011	2011-11-13	No Activity	0
Portugal	46	2011	2011-11-20	No Activity	0
Portugal	47	2011	2011-11-27	No Activity	0
Portugal	48	2011	2011-12-04	No Activity	0
Portugal	49	2011	2011-12-11	No Activity	0
Portugal	50	2011	2011-12-18	No Activity	0
Portugal	51	2011	2011-12-25	Sporadic	0
Portugal	52	2011	2012-01-01	No Activity	0
Portugal	1	2012	2012-01-08	Sporadic	0
Portugal	2	2012	2012-01-15	Sporadic	0
Portugal	3	2012	2012-01-22	Sporadic	0
Portugal	4	2012	2012-01-29	Sporadic	0
Portugal	5	2012	2012-02-05	Regional Outbreak	1
Portugal	6	2012	2012-02-12	Widespread Outbreak	1
Portugal	7	2012	2012-02-19	Widespread Outbreak	1
Portugal	8	2012	2012-02-26	Widespread Outbreak	1
Portugal	9	2012	2012-03-04	Widespread Outbreak	1
Portugal	10	2012	2012-03-11	Widespread Outbreak	1
Portugal	11	2012	2012-03-18	Widespread Outbreak	1
Portugal	12	2012	2012-03-25	Widespread Outbreak	1
Portugal	13	2012	2012-04-01	Widespread Outbreak	1
Portugal	14	2012	2012-04-08	Sporadic	0
Portugal	15	2012	2012-04-15	No Activity	0
Portugal	16	2012	2012-04-22	No Activity	0
Portugal	17	2012	2012-04-29	No Activity	0
Portugal	18	2012	2012-05-06	No Activity	0
Portugal	19	2012	2012-05-13	No Activity	0
Portugal	20	2012	2012-05-20	No Activity	0
Portugal	21	2012	2012-05-27	No Activity	0
Portugal	22	2012	2012-06-03	No Activity	0
Portugal	23	2012	2012-06-10	No Activity	0
Portugal	24	2012	2012-06-17	No Activity	0
Portugal	25	2012	2012-06-24	No Activity	0
Portugal	27	2012	2012-07-08	No Activity	0
Portugal	28	2012	2012-07-15	No Activity	0
Portugal	29	2012	2012-07-22	No Activity	0
Portugal	30	2012	2012-07-29	No Activity	0
Portugal	31	2012	2012-08-05	No Activity	0
Portugal	32	2012	2012-08-12	No Activity	0
Portugal	33	2012	2012-08-19	No Activity	0
Portugal	34	2012	2012-08-26	No Activity	0
Portugal	35	2012	2012-09-02	No Activity	0
Portugal	36	2012	2012-09-09	No Activity	0
Portugal	37	2012	2012-09-16	No Activity	0
Portugal	38	2012	2012-09-23	No Activity	0
Portugal	39	2012	2012-09-30	No Activity	0
Portugal	40	2012	2012-10-07	No Activity	0
Portugal	41	2012	2012-10-14	No Activity	0
Portugal	42	2012	2012-10-21	No Activity	0
Portugal	43	2012	2012-10-28	No Activity	0
Portugal	44	2012	2012-11-04	No Activity	0
Portugal	45	2012	2012-11-11	No Activity	0
Portugal	46	2012	2012-11-18	No Activity	0
Portugal	47	2012	2012-11-25	No Activity	0
Portugal	48	2012	2012-12-02	No Activity	0
Portugal	49	2012	2012-12-09	No Activity	0
Portugal	50	2012	2012-12-16	No Activity	0
Portugal	51	2012	2012-12-23	No Activity	0
Portugal	52	2012	2012-12-30	No Activity	0
Portugal	1	2013	2013-01-06	No Activity	0
Portugal	2	2013	2013-01-13	Sporadic	0
Portugal	3	2013	2013-01-20	Sporadic	0
Portugal	4	2013	2013-01-27	Widespread Outbreak	1
Portugal	5	2013	2013-02-03	Widespread Outbreak	1
Portugal	6	2013	2013-02-10	Widespread Outbreak	1
Portugal	7	2013	2013-02-17	Widespread Outbreak	1
Portugal	8	2013	2013-02-24	Widespread Outbreak	1
Portugal	9	2013	2013-03-03	Widespread Outbreak	1
Portugal	10	2013	2013-03-10	Widespread Outbreak	1
Portugal	11	2013	2013-03-17	Widespread Outbreak	1
Portugal	12	2013	2013-03-24	Widespread Outbreak	1
Portugal	13	2013	2013-03-31	Sporadic	0
Portugal	14	2013	2013-04-07	Sporadic	0
Portugal	15	2013	2013-04-14	Sporadic	0
Portugal	16	2013	2013-04-21	Sporadic	0
Portugal	17	2013	2013-04-28	No Activity	0
Portugal	18	2013	2013-05-05	Sporadic	0
Portugal	19	2013	2013-05-12	No Activity	0
Portugal	20	2013	2013-05-19	No Activity	0
Portugal	21	2013	2013-05-26	No Activity	0
Portugal	22	2013	2013-06-02	No Activity	0
Portugal	23	2013	2013-06-09	No Report	-0.1
Portugal	24	2013	2013-06-16	No Activity	0
Portugal	25	2013	2013-06-23	No Activity	0
Portugal	26	2013	2013-06-30	No Activity	0
Portugal	27	2013	2013-07-07	No Activity	0
Portugal	28	2013	2013-07-14	No Activity	0
Portugal	29	2013	2013-07-21	No Activity	0
Portugal	30	2013	2013-07-28	No Activity	0
Portugal	31	2013	2013-08-04	No Activity	0
Portugal	32	2013	2013-08-11	No Activity	0
Portugal	33	2013	2013-08-18	No Activity	0
Portugal	34	2013	2013-08-25	No Activity	0
Portugal	35	2013	2013-09-01	No Activity	0
Portugal	36	2013	2013-09-08	No Activity	0
Portugal	37	2013	2013-09-15	No Activity	0
Portugal	38	2013	2013-09-22	No Activity	0
Portugal	39	2013	2013-09-29	No Activity	0
Portugal	40	2013	2013-10-06	No Activity	0
Portugal	41	2013	2013-10-13	No Activity	0
Portugal	42	2013	2013-10-20	No Activity	0
Portugal	43	2013	2013-10-27	No Activity	0
Portugal	44	2013	2013-11-03	No Activity	0
Portugal	45	2013	2013-11-10	No Activity	0
Portugal	46	2013	2013-11-17	No Activity	0
Portugal	47	2013	2013-11-24	No Activity	0
Portugal	48	2013	2013-12-01	No Activity	0
Portugal	49	2013	2013-12-08	No Activity	0
Portugal	50	2013	2013-12-15	No Activity	0
Portugal	51	2013	2013-12-22	No Activity	0
Portugal	52	2013	2013-12-29	No Activity	0
Portugal	1	2014	2014-01-05	Widespread Outbreak	1
Portugal	2	2014	2014-01-12	Widespread Outbreak	1
Portugal	3	2014	2014-01-19	Widespread Outbreak	1
Portugal	4	2014	2014-01-26	Widespread Outbreak	1
Portugal	5	2014	2014-02-02	Widespread Outbreak	1
Portugal	6	2014	2014-02-09	Widespread Outbreak	1
Portugal	7	2014	2014-02-16	Widespread Outbreak	1
Portugal	8	2014	2014-02-23	Widespread Outbreak	1
Portugal	9	2014	2014-03-02	Sporadic	0
Portugal	10	2014	2014-03-09	Sporadic	0
Portugal	11	2014	2014-03-16	Sporadic	0
Portugal	12	2014	2014-03-23	Sporadic	0
Portugal	13	2014	2014-03-30	Sporadic	0
Portugal	14	2014	2014-04-06	Sporadic	0
Portugal	15	2014	2014-04-13	Sporadic	0
Portugal	16	2014	2014-04-20	No Activity	0
Portugal	17	2014	2014-04-27	No Activity	0
Portugal	18	2014	2014-05-04	No Activity	0
Portugal	19	2014	2014-05-11	No Activity	0
Portugal	20	2014	2014-05-18	No Activity	0
Portugal	21	2014	2014-05-25	No Activity	0
Portugal	22	2014	2014-06-01	No Activity	0
Portugal	23	2014	2014-06-08	No Report	-0.1
Portugal	24	2014	2014-06-15	No Report	-0.1
Portugal	37	2014	2014-09-14	No Report	-0.1
Portugal	38	2014	2014-09-21	No Report	-0.1
Portugal	39	2014	2014-09-28	No Report	-0.1
Portugal	40	2014	2014-10-05	No Report	-0.1
Portugal	41	2014	2014-10-12	No Report	-0.1
Portugal	42	2014	2014-10-19	No Report	-0.1
Portugal	43	2014	2014-10-26	No Report	-0.1
Portugal	44	2014	2014-11-02	No Report	-0.1
Portugal	45	2014	2014-11-09	No Report	-0.1
Portugal	46	2014	2014-11-16	No Report	-0.1
Portugal	47	2014	2014-11-23	No Report	-0.1
Portugal	48	2014	2014-11-30	No Report	-0.1
Portugal	49	2014	2014-12-07	No Report	-0.1
Portugal	50	2014	2014-12-14	No Report	-0.1
Portugal	51	2014	2014-12-21	No Report	-0.1
Portugal	52	2014	2014-12-28	No Report	-0.1
Portugal	53	2014	2015-01-04	No Report	-0.1
Portugal	1	2015	2015-01-04	No Report	-0.1
Portugal	2	2015	2015-01-11	No Report	-0.1
Portugal	3	2015	2015-01-18	No Report	-0.1
Portugal	4	2015	2015-01-25	No Report	-0.1
Portugal	5	2015	2015-02-01	No Report	-0.1
Portugal	6	2015	2015-02-08	No Report	-0.1
Portugal	7	2015	2015-02-15	No Report	-0.1
Portugal	8	2015	2015-02-22	No Report	-0.1
Portugal	9	2015	2015-03-01	No Report	-0.1
Portugal	10	2015	2015-03-08	No Report	-0.1
Portugal	11	2015	2015-03-15	No Report	-0.1
Portugal	12	2015	2015-03-22	No Report	-0.1
Portugal	13	2015	2015-03-29	No Report	-0.1
Portugal	14	2015	2015-04-05	No Report	-0.1
Portugal	15	2015	2015-04-12	No Report	-0.1
Portugal	16	2015	2015-04-19	No Report	-0.1
Portugal	17	2015	2015-04-26	No Report	-0.1
Portugal	18	2015	2015-05-03	No Report	-0.1
Portugal	19	2015	2015-05-10	No Report	-0.1
Portugal	20	2015	2015-05-17	No Report	-0.1
Portugal	21	2015	2015-05-24	No Report	-0.1
Portugal	22	2015	2015-05-31	No Report	-0.1

## Sheet: ES
Country	Week	Year	Date	Level	Code
Spain	23	2010	2010-06-13	No Activity	0
Spain	24	2010	2010-06-20	No Activity	0
Spain	25	2010	2010-06-27	No Activity	0
Spain	26	2010	2010-07-04	No Activity	0
Spain	27	2010	2010-07-11	No Activity	0
Spain	28	2010	2010-07-18	No Activity	0
Spain	29	2010	2010-07-25	No Activity	0
Spain	30	2010	2010-08-01	No Activity	0
Spain	31	2010	2010-08-08	No Activity	0
Spain	32	2010	2010-08-15	No Activity	0
Spain	33	2010	2010-08-22	No Activity	0
Spain	34	2010	2010-08-29	No Activity	0
Spain	35	2010	2010-09-05	No Activity	0
Spain	36	2010	2010-09-12	No Activity	0
Spain	37	2010	2010-09-19	No Activity	0
Spain	38	2010	2010-09-26	No Activity	0
Spain	39	2010	2010-10-03	No Activity	0
Spain	40	2010	2010-10-10	No Activity	0
Spain	41	2010	2010-10-17	No Activity	0
Spain	42	2010	2010-10-24	No Activity	0
Spain	43	2010	2010-10-31	No Activity	0
Spain	44	2010	2010-11-07	No Activity	0
Spain	45	2010	2010-11-14	No Activity	0
Spain	46	2010	2010-11-21	No Activity	0
Spain	47	2010	2010-11-28	Sporadic	0
Spain	48	2010	2010-12-05	Sporadic	0
Spain	49	2010	2010-12-12	Sporadic	0
Spain	50	2010	2010-12-19	Local Outbreak	0
Spain	51	2010	2010-12-26	Regional Outbreak	1
Spain	52	2010	2011-01-02	Regional Outbreak	1
Spain	1	2011	2011-01-09	Widespread Outbreak	1
Spain	2	2011	2011-01-16	Widespread Outbreak	1
Spain	3	2011	2011-01-23	Widespread Outbreak	1
Spain	4	2011	2011-01-30	Widespread Outbreak	1
Spain	5	2011	2011-02-06	Widespread Outbreak	1
Spain	6	2011	2011-02-13	Regional Outbreak	1
Spain	7	2011	2011-02-20	Regional Outbreak	1
Spain	8	2011	2011-02-27	Local Outbreak	0
Spain	9	2011	2011-03-06	Local Outbreak	0
Spain	10	2011	2011-03-13	Sporadic	0
Spain	11	2011	2011-03-20	Sporadic	0
Spain	12	2011	2011-03-27	Sporadic	0
Spain	13	2011	2011-04-03	Sporadic	0
Spain	14	2011	2011-04-10	Sporadic	0
Spain	15	2011	2011-04-17	Sporadic	0
Spain	16	2011	2011-04-24	No Activity	0
Spain	17	2011	2011-05-01	No Activity	0
Spain	18	2011	2011-05-08	No Activity	0
Spain	19	2011	2011-05-15	No Activity	0
Spain	20	2011	2011-05-22	No Activity	0
Spain	21	2011	2011-05-29	No Report	-0.1
Spain	22	2011	2011-06-05	No Report	-0.1
Spain	23	2011	2011-06-12	No Report	-0.1
Spain	24	2011	2011-06-19	No Report	-0.1
Spain	25	2011	2011-06-26	No Report	-0.1
Spain	26	2011	2011-07-03	No Report	-0.1
Spain	27	2011	2011-07-10	No Report	-0.1
Spain	28	2011	2011-07-17	No Report	-0.1
Spain	29	2011	2011-07-24	No Report	-0.1
Spain	30	2011	2011-07-31	No Report	-0.1
Spain	31	2011	2011-08-07	No Report	-0.1
Spain	32	2011	2011-08-14	No Report	-0.1
Spain	33	2011	2011-08-21	No Report	-0.1
Spain	34	2011	2011-08-28	No Report	-0.1
Spain	37	2011	2011-09-18	No Activity	0
Spain	38	2011	2011-09-25	No Activity	0
Spain	39	2011	2011-10-02	No Activity	0
Spain	40	2011	2011-10-09	No Activity	0
Spain	41	2011	2011-10-16	No Activity	0
Spain	42	2011	2011-10-23	No Activity	0
Spain	43	2011	2011-10-30	No Activity	0
Spain	44	2011	2011-11-06	No Activity	0
Spain	45	2011	2011-11-13	Sporadic	0
Spain	46	2011	2011-11-20	Sporadic	0
Spain	47	2011	2011-11-27	Sporadic	0
Spain	48	2011	2011-12-04	Sporadic	0
Spain	49	2011	2011-12-11	Sporadic	0
Spain	50	2011	2011-12-18	Sporadic	0
Spain	51	2011	2011-12-25	Sporadic	0
Spain	52	2011	2012-01-01	Local Outbreak	0
Spain	1	2012	2012-01-08	Local Outbreak	0
Spain	2	2012	2012-01-15	Regional Outbreak	1
Spain	3	2012	2012-01-22	Regional Outbreak	1
Spain	4	2012	2012-01-29	Widespread Outbreak	1
Spain	5	2012	2012-02-05	Widespread Outbreak	1
Spain	6	2012	2012-02-12	Widespread Outbreak	1
Spain	7	2012	2012-02-19	Widespread Outbreak	1
Spain	8	2012	2012-02-26	Widespread Outbreak	1
Spain	9	2012	2012-03-04	Widespread Outbreak	1
Spain	10	2012	2012-03-11	Regional Outbreak	1
Spain	11	2012	2012-03-18	Regional Outbreak	1
Spain	12	2012	2012-03-25	Local Outbreak	0
Spain	13	2012	2012-04-01	Sporadic	0
Spain	14	2012	2012-04-08	Sporadic	0
Spain	15	2012	2012-04-15	Sporadic	0
Spain	16	2012	2012-04-22	Sporadic	0
Spain	17	2012	2012-04-29	Sporadic	0
Spain	18	2012	2012-05-06	Sporadic	0
Spain	19	2012	2012-05-13	Sporadic	0
Spain	20	2012	2012-05-20	Sporadic	0
Spain	21	2012	2012-05-27	No Activity	0
Spain	22	2012	2012-06-03	No Activity	0
Spain	23	2012	2012-06-10	No Activity	0
Spain	24	2012	2012-06-17	No Activity	0
Spain	25	2012	2012-06-24	No Activity	0
Spain	26	2012	2012-07-01	No Activity	0
Spain	27	2012	2012-07-08	No Activity	0
Spain	28	2012	2012-07-15	No Activity	0
Spain	29	2012	2012-07-22	Sporadic	0
Spain	30	2012	2012-07-29	No Activity	0
Spain	31	2012	2012-08-05	No Activity	0
Spain	32	2012	2012-08-12	No Activity	0
Spain	33	2012	2012-08-19	No Activity	0
Spain	34	2012	2012-08-26	No Activity	0
Spain	35	2012	2012-09-02	No Activity	0
Spain	36	2012	2012-09-09	No Activity	0
Spain	37	2012	2012-09-16	No Activity	0
Spain	38	2012	2012-09-23	No Activity	0
Spain	39	2012	2012-09-30	No Activity	0
Spain	40	2012	2012-10-07	No Activity	0
Spain	41	2012	2012-10-14	No Activity	0
Spain	42	2012	2012-10-21	No Activity	0
Spain	43	2012	2012-10-28	No Activity	0
Spain	44	2012	2012-11-04	No Activity	0
Spain	45	2012	2012-11-11	No Activity	0
Spain	46	2012	2012-11-18	Sporadic	0
Spain	47	2012	2012-11-25	Sporadic	0
Spain	48	2012	2012-12-02	Sporadic	0
Spain	49	2012	2012-12-09	Sporadic	0
Spain	50	2012	2012-12-16	Sporadic	0
Spain	51	2012	2012-12-23	Sporadic	0
Spain	52	2012	2012-12-30	Sporadic	0
Spain	1	2013	2013-01-06	Sporadic	0
Spain	2	2013	2013-01-13	Local Outbreak	0
Spain	3	2013	2013-01-20	Regional Outbreak	1
Spain	4	2013	2013-01-27	Widespread Outbreak	1
Spain	5	2013	2013-02-03	Widespread Outbreak	1
Spain	6	2013	2013-02-10	Widespread Outbreak	1
Spain	7	2013	2013-02-17	Widespread Outbreak	1
Spain	8	2013	2013-02-24	Widespread Outbreak	1
Spain	9	2013	2013-03-03	Widespread Outbreak	1
Spain	10	2013	2013-03-10	Widespread Outbreak	1
Spain	11	2013	2013-03-17	Regional Outbreak	1
Spain	12	2013	2013-03-24	Regional Outbreak	1
Spain	13	2013	2013-03-31	Local Outbreak	0
Spain	14	2013	2013-04-07	Sporadic	0
Spain	15	2013	2013-04-14	Sporadic	0
Spain	16	2013	2013-04-21	Sporadic	0
Spain	17	2013	2013-04-28	Sporadic	0
Spain	18	2013	2013-05-05	Sporadic	0
Spain	19	2013	2013-05-12	No Activity	0
Spain	20	2013	2013-05-19	No Activity	0
Spain	21	2013	2013-05-26	No Activity	0
Spain	22	2013	2013-06-02	No Activity	0
Spain	23	2013	2013-06-09	No Activity	0
Spain	24	2013	2013-06-16	No Activity	0
Spain	25	2013	2013-06-23	No Activity	0
Spain	26	2013	2013-06-30	No Activity	0
Spain	27	2013	2013-07-07	No Activity	0
Spain	28	2013	2013-07-14	No Activity	0
Spain	29	2013	2013-07-21	No Activity	0
Spain	30	2013	2013-07-28	No Activity	0
Spain	31	2013	2013-08-04	No Activity	0
Spain	32	2013	2013-08-11	No Activity	0
Spain	33	2013	2013-08-18	No Activity	0
Spain	34	2013	2013-08-25	No Activity	0
Spain	35	2013	2013-09-01	No Activity	0
Spain	36	2013	2013-09-08	No Activity	0
Spain	37	2013	2013-09-15	No Activity	0
Spain	38	2013	2013-09-22	No Activity	0
Spain	39	2013	2013-09-29	No Activity	0
Spain	40	2013	2013-10-06	No Activity	0
Spain	41	2013	2013-10-13	No Activity	0
Spain	42	2013	2013-10-20	No Activity	0
Spain	43	2013	2013-10-27	Sporadic	0
Spain	44	2013	2013-11-03	No Activity	0
Spain	45	2013	2013-11-10	No Activity	0
Spain	46	2013	2013-11-17	No Activity	0
Spain	47	2013	2013-11-24	Sporadic	0
Spain	48	2013	2013-12-01	Sporadic	0
Spain	49	2013	2013-12-08	Sporadic	0
Spain	50	2013	2013-12-15	Sporadic	0
Spain	51	2013	2013-12-22	Sporadic	0
Spain	52	2013	2013-12-29	Local Outbreak	0
Spain	1	2014	2014-01-05	Local Outbreak	0
Spain	2	2014	2014-01-12	Widespread Outbreak	1
Spain	3	2014	2014-01-19	Widespread Outbreak	1
Spain	4	2014	2014-01-26	Widespread Outbreak	1
Spain	5	2014	2014-02-02	Widespread Outbreak	1
Spain	6	2014	2014-02-09	Widespread Outbreak	1
Spain	7	2014	2014-02-16	Widespread Outbreak	1
Spain	8	2014	2014-02-23	Regional Outbreak	1
Spain	9	2014	2014-03-02	Regional Outbreak	1
Spain	10	2014	2014-03-09	Local Outbreak	0
Spain	11	2014	2014-03-16	Sporadic	0
Spain	12	2014	2014-03-23	Sporadic	0
Spain	13	2014	2014-03-30	Sporadic	0
Spain	14	2014	2014-04-06	Sporadic	0
Spain	15	2014	2014-04-13	Sporadic	0
Spain	16	2014	2014-04-20	Sporadic	0
Spain	17	2014	2014-04-27	Sporadic	0
Spain	18	2014	2014-05-04	No Activity	0
Spain	19	2014	2014-05-11	No Activity	0
Spain	20	2014	2014-05-18	No Activity	0
Spain	21	2014	2014-05-25	No Activity	0
Spain	22	2014	2014-06-01	No Activity	0
Spain	23	2014	2014-06-08	No Activity	0
Spain	24	2014	2014-06-15	No Activity	0
Spain	25	2014	2014-06-22	No Activity	0
Spain	26	2014	2014-06-29	No Activity	0
Spain	27	2014	2014-07-06	No Activity	0
Spain	28	2014	2014-07-13	No Activity	0
Spain	29	2014	2014-07-20	No Activity	0
Spain	30	2014	2014-07-27	No Activity	0
Spain	31	2014	2014-08-03	No Activity	0
Spain	32	2014	2014-08-10	No Activity	0
Spain	33	2014	2014-08-17	No Activity	0
Spain	34	2014	2014-08-24	No Activity	0
Spain	35	2014	2014-08-31	No Activity	0
Spain	36	2014	2014-09-07	No Activity	0
Spain	37	2014	2014-09-14	No Activity	0
Spain	38	2014	2014-09-21	No Activity	0
Spain	39	2014	2014-09-28	No Activity	0
Spain	40	2014	2014-10-05	No Activity	0
Spain	41	2014	2014-10-12	No Activity	0
Spain	42	2014	2014-10-19	No Activity	0
Spain	43	2014	2014-10-26	No Activity	0
Spain	44	2014	2014-11-02	No Activity	0
Spain	45	2014	2014-11-09	No Activity	0
Spain	46	2014	2014-11-16	No Activity	0
Spain	47	2014	2014-11-23	No Activity	0
Spain	48	2014	2014-11-30	No Activity	0
Spain	49	2014	2014-12-07	No Activity	0
Spain	50	2014	2014-12-14	No Activity	0
Spain	51	2014	2014-12-21	No Activity	0
Spain	52	2014	2014-12-28	Sporadic	0
Spain	53	2014	2015-01-04	No Activity	0
Spain	1	2015	2015-01-04	No Activity	0
Spain	2	2015	2015-01-11	Regional Outbreak	1
Spain	3	2015	2015-01-18	Regional Outbreak	1
Spain	4	2015	2015-01-25	Widespread Outbreak	1
Spain	5	2015	2015-02-01	Widespread Outbreak	1
Spain	6	2015	2015-02-08	Widespread Outbreak	1
Spain	7	2015	2015-02-15	Local Outbreak	0
Spain	8	2015	2015-02-22	Local Outbreak	0
Spain	9	2015	2015-03-01	Sporadic	0
Spain	10	2015	2015-03-08	Sporadic	0
Spain	11	2015	2015-03-15	Sporadic	0
Spain	12	2015	2015-03-22	No Activity	0
Spain	13	2015	2015-03-29	No Activity	0
Spain	14	2015	2015-04-05	No Activity	0
Spain	15	2015	2015-04-12	No Activity	0
Spain	16	2015	2015-04-19	No Activity	0
Spain	17	2015	2015-04-26	No Activity	0
Spain	18	2015	2015-05-03	No Activity	0
Spain	19	2015	2015-05-10	No Activity	0
Spain	20	2015	2015-05-17	No Activity	0
Spain	21	2015	2015-05-24	No Activity	0
Spain	22	2015	2015-05-31	No Activity	0
Spain	23	2015	2015-06-07	No Activity	0
