# Supplementary material for: Early and Real-Time Detection of Seasonal Influenza Onset
Source: PLoS Comput Biol. 2017 Feb 3;13(2):e1005330. doi: 10.1371/journal.pcbi.1005330 (PMC5291378; doi:10.1371/journal.pcbi.1005330)
Supplement: S2 Data — Google Trends search volumes time series for Belgium, Czech Republic, Spain, Hungary, Ireland, Italy, Norway and Portugal, for five consecutive seasons 2010–2014 [23]. (ZIP) [file pcbi.1005330.s022.zip]

Archive with 97 entries (86 files):
- Google_Trends/
- Google_Trends/.DS_Store
- Google_Trends/BE/
- Google_Trends/BE/report_BE_griep_vaccin.csv
- Google_Trends/BE/report_BE_griep_vaccin_raw.csv
- Google_Trends/BE/report_BE_grippe_vaccine.csv
- Google_Trends/BE/report_BE_grippe_vaccine_raw.csv
- Google_Trends/BE/report_BE_hoest.csv
- Google_Trends/BE/report_BE_hoest_raw.csv
- Google_Trends/BE/report_BE_koorts.csv
- Google_Trends/BE/report_BE_koorts_raw.csv
- Google_Trends/BE/report_BE_rhume.csv
- Google_Trends/BE/report_BE_rhume_raw.csv
- Google_Trends/BE/report_BE_toux.csv
- Google_Trends/BE/report_BE_toux_raw.csv
- Google_Trends/BE/report_BE_verkoudheid.csv
- Google_Trends/BE/report_BE_verkoudheid_raw.csv
- Google_Trends/CZ/
- Google_Trends/CZ/report_CZ_chr▌îipka_vakci▌üna.csv
- Google_Trends/CZ/report_CZ_chr▌îipka_vakci▌üna_raw.csv
- Google_Trends/CZ/report_CZ_horec▌îka.csv
- Google_Trends/CZ/report_CZ_kas▌îel.csv
- Google_Trends/CZ/report_CZ_nachlazeni▌ü.csv
- Google_Trends/CZ/report_horec▌îka_raw.csv
- Google_Trends/CZ/report_kas▌îel_raw.csv
- Google_Trends/CZ/report_nachlazeni▌ü_raw.csv
- Google_Trends/ES/
- Google_Trends/ES/report_ES_fiebre.csv
- Google_Trends/ES/report_ES_fiebre_raw.csv
- Google_Trends/ES/report_ES_gripe_vacuna.csv
- Google_Trends/ES/report_ES_gripe_vacuna_raw.csv
- Google_Trends/ES/report_ES_resfriado.csv
- Google_Trends/ES/report_ES_resfriado_raw.csv
- Google_Trends/ES/report_ES_tos.csv
- Google_Trends/ES/report_ES_tos_raw.csv
- Google_Trends/HU/
- Google_Trends/HU/report_HU_influenza_vakcina.csv
- Google_Trends/HU/report_HU_influenza_vakcina_raw.csv
- Google_Trends/HU/report_HU_ko▌êho▌êge▌üs.csv
- Google_Trends/HU/report_HU_ko▌êho▌êge▌üs_raw.csv
- Google_Trends/HU/report_HU_megfa▌üza▌üs.csv
- Google_Trends/HU/report_HU_megfa▌üza▌üs_raw.csv
- Google_Trends/IE/
- Google_Trends/IE/.DS_Store
- Google_Trends/IE/report_IE_cold.csv
- Google_Trends/IE/report_IE_cold_raw.csv
- Google_Trends/IE/report_IE_cough.csv
- Google_Trends/IE/report_IE_cough_raw.csv
- Google_Trends/IE/report_IE_fever.csv
- Google_Trends/IE/report_IE_fever_raw.csv
- Google_Trends/IE/report_IE_flu_vaccine.csv
- Google_Trends/IE/report_IE_flu_vaccine_raw.csv
- Google_Trends/IT/
- Google_Trends/IT/report_IT_febbre.csv
- Google_Trends/IT/report_IT_febbre_raw.csv
- Google_Trends/IT/report_IT_influenza_vaccino.csv
- Google_Trends/IT/report_IT_influenza_vaccino_raw.csv
- Google_Trends/IT/report_IT_raffreddore.csv
- Google_Trends/IT/report_IT_raffreddore_raw.csv
- Google_Trends/IT/report_IT_tosse.csv
- Google_Trends/IT/report_IT_tosse_raw.csv
- Google_Trends/NL/
- Google_Trends/NL/report_NL_griep_vaccin.csv
- Google_Trends/NL/report_NL_griep_vaccin_raw.csv
- Google_Trends/NL/report_NL_hoest.csv
- Google_Trends/NL/report_NL_hoest_raw.csv
- Google_Trends/NL/report_NL_koorts.csv
- Google_Trends/NL/report_NL_koorts_raw.csv
- Google_Trends/NL/report_NL_verkoudheid.csv
- Google_Trends/NL/report_NL_verkoudheid_raw.csv
- Google_Trends/NO/
- Google_Trends/NO/report_NO_feber.csv
- Google_Trends/NO/report_NO_feber_raw.csv
- Google_Trends/NO/report_NO_forkj+╕lelse.csv
- Google_Trends/NO/report_NO_forkj+╕lelse_raw.csv
- Google_Trends/NO/report_NO_hoste.csv
- Google_Trends/NO/report_NO_hoste_raw.csv
- Google_Trends/NO/report_NO_influensa_vaksine.csv
- Google_Trends/NO/report_NO_influensa_vaksine_raw.csv
- Google_Trends/PL/
- Google_Trends/PL/report_PL_gora▌¿czka.csv
- Google_Trends/PL/report_PL_gora▌¿czka_raw.csv
- Google_Trends/PL/report_PL_grypa_szczepionka.csv
- Google_Trends/PL/report_PL_grypa_szczepionka_raw.csv
- Google_Trends/PL/report_PL_kaszel.csv
- Google_Trends/PL/report_PL_kaszel_raw.csv
- Google_Trends/PL/report_PL_przezie▌¿bienie.csv
- Google_Trends/PL/report_PL_przezie▌¿bienie_raw.csv
- Google_Trends/PT/
- Google_Trends/PT/report_PT_constipac▌oa▌âo.csv
- Google_Trends/PT/report_PT_constipac▌oa▌âo_raw.csv
- Google_Trends/PT/report_PT_febre.csv
- Google_Trends/PT/report_PT_febre_raw.csv
- Google_Trends/PT/report_PT_gripe_vacina.csv
- Google_Trends/PT/report_PT_gripe_vacina_raw.csv
- Google_Trends/PT/report_PT_tosse.csv
- Google_Trends/PT/report_PT_tosse_raw.csv
