# Supplementary material for: Early and Real-Time Detection of Seasonal Influenza Onset
Source: PLoS Comput Biol. 2017 Feb 3;13(2):e1005330. doi: 10.1371/journal.pcbi.1005330 (PMC5291378; doi:10.1371/journal.pcbi.1005330)
Supplement: S2 Data — Google Trends search volumes time series for Belgium, Czech Republic, Spain, Hungary, Ireland, Italy, Norway and Portugal, for five consecutive seasons 2010–2014 [23]. (ZIP) [file pcbi.1005330.s022.zip › Google_Trends/BE/report_BE_griep_vaccin_raw.csv]

Interesse em Pesquisa Web do Google: griep -vaccin
Bélgica; 06/2010 - 06/2015
Interesse ao longo do tempo
Semana	griep -vaccin
2010-06-06 - 2010-06-12	0
2010-06-13 - 2010-06-19	0
2010-06-20 - 2010-06-26	0
2010-06-27 - 2010-07-03	0
2010-07-04 - 2010-07-10	0
2010-07-11 - 2010-07-17	0
2010-07-18 - 2010-07-24	0
2010-07-25 - 2010-07-31	0
2010-08-01 - 2010-08-07	0
2010-08-08 - 2010-08-14	8
2010-08-15 - 2010-08-21	8
2010-08-22 - 2010-08-28	8
2010-08-29 - 2010-09-04	8
2010-09-05 - 2010-09-11	8
2010-09-12 - 2010-09-18	8
2010-09-19 - 2010-09-25	8
2010-09-26 - 2010-10-02	8
2010-10-03 - 2010-10-09	8
2010-10-10 - 2010-10-16	8
2010-10-17 - 2010-10-23	8
2010-10-24 - 2010-10-30	9
2010-10-31 - 2010-11-06	7
2010-11-07 - 2010-11-13	7
2010-11-14 - 2010-11-20	7
2010-11-21 - 2010-11-27	7
2010-11-28 - 2010-12-04	7
2010-12-05 - 2010-12-11	8
2010-12-12 - 2010-12-18	19
2010-12-19 - 2010-12-25	23
2010-12-26 - 2011-01-01	28
2011-01-02 - 2011-01-08	40
2011-01-09 - 2011-01-15	39
2011-01-16 - 2011-01-22	27
2011-01-23 - 2011-01-29	21
2011-01-30 - 2011-02-05	26
2011-02-06 - 2011-02-12	24
2011-02-13 - 2011-02-19	20
2011-02-20 - 2011-02-26	10
2011-02-27 - 2011-03-05	7
2011-03-06 - 2011-03-12	8
2011-03-13 - 2011-03-19	10
2011-03-20 - 2011-03-26	7
2011-03-27 - 2011-04-02	6
2011-04-03 - 2011-04-09	6
2011-04-10 - 2011-04-16	6
2011-04-17 - 2011-04-23	6
2011-04-24 - 2011-04-30	0
2011-05-01 - 2011-05-07	0
2011-05-08 - 2011-05-14	0
2011-05-15 - 2011-05-21	0
2011-05-22 - 2011-05-28	0
2011-05-29 - 2011-06-04	0
2011-06-05 - 2011-06-11	0
2011-06-12 - 2011-06-18	0
2011-06-19 - 2011-06-25	6
2011-06-26 - 2011-07-02	0
2011-07-03 - 2011-07-09	0
2011-07-10 - 2011-07-16	0
2011-07-17 - 2011-07-23	0
2011-07-24 - 2011-07-30	0
2011-07-31 - 2011-08-06	0
2011-08-07 - 2011-08-13	0
2011-08-14 - 2011-08-20	0
2011-08-21 - 2011-08-27	0
2011-08-28 - 2011-09-03	0
2011-09-04 - 2011-09-10	6
2011-09-11 - 2011-09-17	7
2011-09-18 - 2011-09-24	8
2011-09-25 - 2011-10-01	5
2011-10-02 - 2011-10-08	7
2011-10-09 - 2011-10-15	13
2011-10-16 - 2011-10-22	14
2011-10-23 - 2011-10-29	7
2011-10-30 - 2011-11-05	11
2011-11-06 - 2011-11-12	7
2011-11-13 - 2011-11-19	10
2011-11-20 - 2011-11-26	11
2011-11-27 - 2011-12-03	8
2011-12-04 - 2011-12-10	9
2011-12-11 - 2011-12-17	10
2011-12-18 - 2011-12-24	6
2011-12-25 - 2011-12-31	11
2012-01-01 - 2012-01-07	5
2012-01-08 - 2012-01-14	11
2012-01-15 - 2012-01-21	10
2012-01-22 - 2012-01-28	11
2012-01-29 - 2012-02-04	8
2012-02-05 - 2012-02-11	19
2012-02-12 - 2012-02-18	42
2012-02-19 - 2012-02-25	43
2012-02-26 - 2012-03-03	40
2012-03-04 - 2012-03-10	20
2012-03-11 - 2012-03-17	16
2012-03-18 - 2012-03-24	9
2012-03-25 - 2012-03-31	6
2012-04-01 - 2012-04-07	6
2012-04-08 - 2012-04-14	9
2012-04-15 - 2012-04-21	6
2012-04-22 - 2012-04-28	6
2012-04-29 - 2012-05-05	5
2012-05-06 - 2012-05-12	5
2012-05-13 - 2012-05-19	5
2012-05-20 - 2012-05-26	5
2012-05-27 - 2012-06-02	4
2012-06-03 - 2012-06-09	4
2012-06-10 - 2012-06-16	0
2012-06-17 - 2012-06-23	0
2012-06-24 - 2012-06-30	0
2012-07-01 - 2012-07-07	0
2012-07-08 - 2012-07-14	0
2012-07-15 - 2012-07-21	0
2012-07-22 - 2012-07-28	0
2012-07-29 - 2012-08-04	0
2012-08-05 - 2012-08-11	5
2012-08-12 - 2012-08-18	4
2012-08-19 - 2012-08-25	4
2012-08-26 - 2012-09-01	4
2012-09-02 - 2012-09-08	4
2012-09-09 - 2012-09-15	4
2012-09-16 - 2012-09-22	9
2012-09-23 - 2012-09-29	8
2012-09-30 - 2012-10-06	9
2012-10-07 - 2012-10-13	8
2012-10-14 - 2012-10-20	9
2012-10-21 - 2012-10-27	11
2012-10-28 - 2012-11-03	9
2012-11-04 - 2012-11-10	6
2012-11-11 - 2012-11-17	8
2012-11-18 - 2012-11-24	9
2012-11-25 - 2012-12-01	10
2012-12-02 - 2012-12-08	7
2012-12-09 - 2012-12-15	9
2012-12-16 - 2012-12-22	8
2012-12-23 - 2012-12-29	14
2012-12-30 - 2013-01-05	18
2013-01-06 - 2013-01-12	37
2013-01-13 - 2013-01-19	31
2013-01-20 - 2013-01-26	39
2013-01-27 - 2013-02-02	54
2013-02-03 - 2013-02-09	62
2013-02-10 - 2013-02-16	48
2013-02-17 - 2013-02-23	46
2013-02-24 - 2013-03-02	37
2013-03-03 - 2013-03-09	33
2013-03-10 - 2013-03-16	19
2013-03-17 - 2013-03-23	17
2013-03-24 - 2013-03-30	11
2013-03-31 - 2013-04-06	10
2013-04-07 - 2013-04-13	10
2013-04-14 - 2013-04-20	6
2013-04-21 - 2013-04-27	3
2013-04-28 - 2013-05-04	7
2013-05-05 - 2013-05-11	6
2013-05-12 - 2013-05-18	5
2013-05-19 - 2013-05-25	4
2013-05-26 - 2013-06-01	3
2013-06-02 - 2013-06-08	4
2013-06-09 - 2013-06-15	5
2013-06-16 - 2013-06-22	4
2013-06-23 - 2013-06-29	4
2013-06-30 - 2013-07-06	0
2013-07-07 - 2013-07-13	0
2013-07-14 - 2013-07-20	0
2013-07-21 - 2013-07-27	0
2013-07-28 - 2013-08-03	0
2013-08-04 - 2013-08-10	0
2013-08-11 - 2013-08-17	0
2013-08-18 - 2013-08-24	4
2013-08-25 - 2013-08-31	4
2013-09-01 - 2013-09-07	4
2013-09-08 - 2013-09-14	5
2013-09-15 - 2013-09-21	9
2013-09-22 - 2013-09-28	6
2013-09-29 - 2013-10-05	9
2013-10-06 - 2013-10-12	7
2013-10-13 - 2013-10-19	8
2013-10-20 - 2013-10-26	8
2013-10-27 - 2013-11-02	8
2013-11-03 - 2013-11-09	8
2013-11-10 - 2013-11-16	8
2013-11-17 - 2013-11-23	9
2013-11-24 - 2013-11-30	11
2013-12-01 - 2013-12-07	11
2013-12-08 - 2013-12-14	10
2013-12-15 - 2013-12-21	8
2013-12-22 - 2013-12-28	8
2013-12-29 - 2014-01-04	8
2014-01-05 - 2014-01-11	7
2014-01-12 - 2014-01-18	9
2014-01-19 - 2014-01-25	8
2014-01-26 - 2014-02-01	18
2014-02-02 - 2014-02-08	19
2014-02-09 - 2014-02-15	39
2014-02-16 - 2014-02-22	37
2014-02-23 - 2014-03-01	20
2014-03-02 - 2014-03-08	23
2014-03-09 - 2014-03-15	23
2014-03-16 - 2014-03-22	15
2014-03-23 - 2014-03-29	11
2014-03-30 - 2014-04-05	8
2014-04-06 - 2014-04-12	9
2014-04-13 - 2014-04-19	7
2014-04-20 - 2014-04-26	4
2014-04-27 - 2014-05-03	5
2014-05-04 - 2014-05-10	5
2014-05-11 - 2014-05-17	6
2014-05-18 - 2014-05-24	5
2014-05-25 - 2014-05-31	5
2014-06-01 - 2014-06-07	5
2014-06-08 - 2014-06-14	0
2014-06-15 - 2014-06-21	0
2014-06-22 - 2014-06-28	0
2014-06-29 - 2014-07-05	0
2014-07-06 - 2014-07-12	0
2014-07-13 - 2014-07-19	0
2014-07-20 - 2014-07-26	0
2014-07-27 - 2014-08-02	0
2014-08-03 - 2014-08-09	0
2014-08-10 - 2014-08-16	0
2014-08-17 - 2014-08-23	5
2014-08-24 - 2014-08-30	6
2014-08-31 - 2014-09-06	6
2014-09-07 - 2014-09-13	6
2014-09-14 - 2014-09-20	6
2014-09-21 - 2014-09-27	5
2014-09-28 - 2014-10-04	7
2014-10-05 - 2014-10-11	9
2014-10-12 - 2014-10-18	12
2014-10-19 - 2014-10-25	8
2014-10-26 - 2014-11-01	10
2014-11-02 - 2014-11-08	7
2014-11-09 - 2014-11-15	9
2014-11-16 - 2014-11-22	10
2014-11-23 - 2014-11-29	9
2014-11-30 - 2014-12-06	7
2014-12-07 - 2014-12-13	16
2014-12-14 - 2014-12-20	9
2014-12-21 - 2014-12-27	9
2014-12-28 - 2015-01-03	20
2015-01-04 - 2015-01-10	26
2015-01-11 - 2015-01-17	32
2015-01-18 - 2015-01-24	55
2015-01-25 - 2015-01-31	86
2015-02-01 - 2015-02-07	100
2015-02-08 - 2015-02-14	67
2015-02-15 - 2015-02-21	59
2015-02-22 - 2015-02-28	36
2015-03-01 - 2015-03-07	26
2015-03-08 - 2015-03-14	22
2015-03-15 - 2015-03-21	17
2015-03-22 - 2015-03-28	16
2015-03-29 - 2015-04-04	12
2015-04-05 - 2015-04-11	11
2015-04-12 - 2015-04-18	5
2015-04-19 - 2015-04-25	4
2015-04-26 - 2015-05-02	4
2015-05-03 - 2015-05-09	5
2015-05-10 - 2015-05-16	5
2015-05-17 - 2015-05-23	6
2015-05-24 - 2015-05-30	5
2015-05-31 - 2015-06-06	5
2015-06-07 - 2015-06-13	5
2015-06-14 - 2015-06-20	0
2015-06-21 - 2015-06-27	0
2015-06-28 - 2015-07-04	0
Principais sub-regiões relacionadas com griep -vaccin
Sub-região	griep -vaccin
Flandres	100
Bruxelas	35
Walloon Region	4
Principais cidades relacionadas com griep -vaccin
Cidade	griep -vaccin
Lier	100
Roeselare	85
Turnhout	81
Antuérpia	74
Mechelen	74
Kortrijk	73
Saint Niklaas	72
Bilzen	71
Lovaina	71
Willebroek	70
Ruiselede	70
Jabbeke	68
Bruges	68
Gante	66
Aalst	66
Principais pesquisas para griep -vaccin
symptomen griep	100
de griep	45
griep koorts	25
koorts	25
mexicaanse griep	15
verkoudheid	15
buikgriep	15
griep incubatietijd	15
griep 2013	15
incubatietijd	10
griep zwanger	10
griep zwangerschap	10
griep belgie	10
griep 2015	10
griep besmettelijk	10
spaanse griep	10
griep 2014	10
griep 2012	10
Pesquisas crescentes para griep -vaccin
griep 2012	Aumento
griep 2013	Aumento
griep 2014	Aumento
griep 2015	Aumento
griep besmettelijk	+400%
griep koorts	+250%
koorts	+250%
verkoudheid	+250%
buikgriep	+190%
griep zwangerschap	+100%
