# Supplementary material for: Early and Real-Time Detection of Seasonal Influenza Onset
Source: PLoS Comput Biol. 2017 Feb 3;13(2):e1005330. doi: 10.1371/journal.pcbi.1005330 (PMC5291378; doi:10.1371/journal.pcbi.1005330)
Supplement: S2 Data — Google Trends search volumes time series for Belgium, Czech Republic, Spain, Hungary, Ireland, Italy, Norway and Portugal, for five consecutive seasons 2010–2014 [23]. (ZIP) [file pcbi.1005330.s022.zip › Google_Trends/BE/report_BE_grippe_vaccine_raw.csv]

Interesse em Pesquisa Web do Google: grippe -vaccin
Bélgica; 06/2010 - 06/2015
Interesse ao longo do tempo
Semana	grippe -vaccin
2010-06-06 - 2010-06-12	0
2010-06-13 - 2010-06-19	0
2010-06-20 - 2010-06-26	0
2010-06-27 - 2010-07-03	0
2010-07-04 - 2010-07-10	0
2010-07-11 - 2010-07-17	0
2010-07-18 - 2010-07-24	0
2010-07-25 - 2010-07-31	0
2010-08-01 - 2010-08-07	0
2010-08-08 - 2010-08-14	0
2010-08-15 - 2010-08-21	0
2010-08-22 - 2010-08-28	0
2010-08-29 - 2010-09-04	0
2010-09-05 - 2010-09-11	0
2010-09-12 - 2010-09-18	0
2010-09-19 - 2010-09-25	0
2010-09-26 - 2010-10-02	12
2010-10-03 - 2010-10-09	13
2010-10-10 - 2010-10-16	15
2010-10-17 - 2010-10-23	11
2010-10-24 - 2010-10-30	12
2010-10-31 - 2010-11-06	12
2010-11-07 - 2010-11-13	13
2010-11-14 - 2010-11-20	12
2010-11-21 - 2010-11-27	12
2010-11-28 - 2010-12-04	12
2010-12-05 - 2010-12-11	12
2010-12-12 - 2010-12-18	21
2010-12-19 - 2010-12-25	25
2010-12-26 - 2011-01-01	38
2011-01-02 - 2011-01-08	52
2011-01-09 - 2011-01-15	28
2011-01-16 - 2011-01-22	31
2011-01-23 - 2011-01-29	30
2011-01-30 - 2011-02-05	31
2011-02-06 - 2011-02-12	29
2011-02-13 - 2011-02-19	14
2011-02-20 - 2011-02-26	18
2011-02-27 - 2011-03-05	9
2011-03-06 - 2011-03-12	13
2011-03-13 - 2011-03-19	9
2011-03-20 - 2011-03-26	13
2011-03-27 - 2011-04-02	8
2011-04-03 - 2011-04-09	8
2011-04-10 - 2011-04-16	9
2011-04-17 - 2011-04-23	10
2011-04-24 - 2011-04-30	10
2011-05-01 - 2011-05-07	10
2011-05-08 - 2011-05-14	10
2011-05-15 - 2011-05-21	0
2011-05-22 - 2011-05-28	0
2011-05-29 - 2011-06-04	0
2011-06-05 - 2011-06-11	0
2011-06-12 - 2011-06-18	0
2011-06-19 - 2011-06-25	0
2011-06-26 - 2011-07-02	0
2011-07-03 - 2011-07-09	0
2011-07-10 - 2011-07-16	0
2011-07-17 - 2011-07-23	0
2011-07-24 - 2011-07-30	0
2011-07-31 - 2011-08-06	0
2011-08-07 - 2011-08-13	0
2011-08-14 - 2011-08-20	0
2011-08-21 - 2011-08-27	0
2011-08-28 - 2011-09-03	0
2011-09-04 - 2011-09-10	0
2011-09-11 - 2011-09-17	10
2011-09-18 - 2011-09-24	9
2011-09-25 - 2011-10-01	9
2011-10-02 - 2011-10-08	10
2011-10-09 - 2011-10-15	12
2011-10-16 - 2011-10-22	17
2011-10-23 - 2011-10-29	14
2011-10-30 - 2011-11-05	12
2011-11-06 - 2011-11-12	12
2011-11-13 - 2011-11-19	7
2011-11-20 - 2011-11-26	12
2011-11-27 - 2011-12-03	10
2011-12-04 - 2011-12-10	12
2011-12-11 - 2011-12-17	9
2011-12-18 - 2011-12-24	13
2011-12-25 - 2011-12-31	11
2012-01-01 - 2012-01-07	11
2012-01-08 - 2012-01-14	11
2012-01-15 - 2012-01-21	11
2012-01-22 - 2012-01-28	9
2012-01-29 - 2012-02-04	10
2012-02-05 - 2012-02-11	30
2012-02-12 - 2012-02-18	37
2012-02-19 - 2012-02-25	46
2012-02-26 - 2012-03-03	48
2012-03-04 - 2012-03-10	29
2012-03-11 - 2012-03-17	16
2012-03-18 - 2012-03-24	14
2012-03-25 - 2012-03-31	10
2012-04-01 - 2012-04-07	7
2012-04-08 - 2012-04-14	9
2012-04-15 - 2012-04-21	10
2012-04-22 - 2012-04-28	10
2012-04-29 - 2012-05-05	6
2012-05-06 - 2012-05-12	6
2012-05-13 - 2012-05-19	6
2012-05-20 - 2012-05-26	6
2012-05-27 - 2012-06-02	6
2012-06-03 - 2012-06-09	6
2012-06-10 - 2012-06-16	9
2012-06-17 - 2012-06-23	0
2012-06-24 - 2012-06-30	0
2012-07-01 - 2012-07-07	0
2012-07-08 - 2012-07-14	0
2012-07-15 - 2012-07-21	0
2012-07-22 - 2012-07-28	0
2012-07-29 - 2012-08-04	0
2012-08-05 - 2012-08-11	0
2012-08-12 - 2012-08-18	0
2012-08-19 - 2012-08-25	0
2012-08-26 - 2012-09-01	0
2012-09-02 - 2012-09-08	0
2012-09-09 - 2012-09-15	8
2012-09-16 - 2012-09-22	8
2012-09-23 - 2012-09-29	10
2012-09-30 - 2012-10-06	10
2012-10-07 - 2012-10-13	10
2012-10-14 - 2012-10-20	9
2012-10-21 - 2012-10-27	15
2012-10-28 - 2012-11-03	13
2012-11-04 - 2012-11-10	7
2012-11-11 - 2012-11-17	12
2012-11-18 - 2012-11-24	10
2012-11-25 - 2012-12-01	9
2012-12-02 - 2012-12-08	12
2012-12-09 - 2012-12-15	18
2012-12-16 - 2012-12-22	21
2012-12-23 - 2012-12-29	31
2012-12-30 - 2013-01-05	34
2013-01-06 - 2013-01-12	53
2013-01-13 - 2013-01-19	39
2013-01-20 - 2013-01-26	39
2013-01-27 - 2013-02-02	65
2013-02-03 - 2013-02-09	64
2013-02-10 - 2013-02-16	61
2013-02-17 - 2013-02-23	53
2013-02-24 - 2013-03-02	46
2013-03-03 - 2013-03-09	30
2013-03-10 - 2013-03-16	22
2013-03-17 - 2013-03-23	15
2013-03-24 - 2013-03-30	14
2013-03-31 - 2013-04-06	14
2013-04-07 - 2013-04-13	14
2013-04-14 - 2013-04-20	14
2013-04-21 - 2013-04-27	12
2013-04-28 - 2013-05-04	11
2013-05-05 - 2013-05-11	7
2013-05-12 - 2013-05-18	10
2013-05-19 - 2013-05-25	5
2013-05-26 - 2013-06-01	8
2013-06-02 - 2013-06-08	8
2013-06-09 - 2013-06-15	6
2013-06-16 - 2013-06-22	0
2013-06-23 - 2013-06-29	0
2013-06-30 - 2013-07-06	0
2013-07-07 - 2013-07-13	0
2013-07-14 - 2013-07-20	0
2013-07-21 - 2013-07-27	0
2013-07-28 - 2013-08-03	0
2013-08-04 - 2013-08-10	0
2013-08-11 - 2013-08-17	0
2013-08-18 - 2013-08-24	0
2013-08-25 - 2013-08-31	0
2013-09-01 - 2013-09-07	0
2013-09-08 - 2013-09-14	8
2013-09-15 - 2013-09-21	6
2013-09-22 - 2013-09-28	6
2013-09-29 - 2013-10-05	9
2013-10-06 - 2013-10-12	9
2013-10-13 - 2013-10-19	12
2013-10-20 - 2013-10-26	11
2013-10-27 - 2013-11-02	9
2013-11-03 - 2013-11-09	11
2013-11-10 - 2013-11-16	8
2013-11-17 - 2013-11-23	14
2013-11-24 - 2013-11-30	14
2013-12-01 - 2013-12-07	12
2013-12-08 - 2013-12-14	18
2013-12-15 - 2013-12-21	11
2013-12-22 - 2013-12-28	15
2013-12-29 - 2014-01-04	9
2014-01-05 - 2014-01-11	11
2014-01-12 - 2014-01-18	17
2014-01-19 - 2014-01-25	11
2014-01-26 - 2014-02-01	21
2014-02-02 - 2014-02-08	27
2014-02-09 - 2014-02-15	28
2014-02-16 - 2014-02-22	33
2014-02-23 - 2014-03-01	36
2014-03-02 - 2014-03-08	34
2014-03-09 - 2014-03-15	30
2014-03-16 - 2014-03-22	23
2014-03-23 - 2014-03-29	24
2014-03-30 - 2014-04-05	10
2014-04-06 - 2014-04-12	12
2014-04-13 - 2014-04-19	11
2014-04-20 - 2014-04-26	7
2014-04-27 - 2014-05-03	13
2014-05-04 - 2014-05-10	6
2014-05-11 - 2014-05-17	11
2014-05-18 - 2014-05-24	10
2014-05-25 - 2014-05-31	14
2014-06-01 - 2014-06-07	7
2014-06-08 - 2014-06-14	7
2014-06-15 - 2014-06-21	7
2014-06-22 - 2014-06-28	11
2014-06-29 - 2014-07-05	14
2014-07-06 - 2014-07-12	8
2014-07-13 - 2014-07-19	8
2014-07-20 - 2014-07-26	9
2014-07-27 - 2014-08-02	9
2014-08-03 - 2014-08-09	10
2014-08-10 - 2014-08-16	9
2014-08-17 - 2014-08-23	9
2014-08-24 - 2014-08-30	9
2014-08-31 - 2014-09-06	9
2014-09-07 - 2014-09-13	7
2014-09-14 - 2014-09-20	16
2014-09-21 - 2014-09-27	11
2014-09-28 - 2014-10-04	11
2014-10-05 - 2014-10-11	17
2014-10-12 - 2014-10-18	12
2014-10-19 - 2014-10-25	15
2014-10-26 - 2014-11-01	13
2014-11-02 - 2014-11-08	18
2014-11-09 - 2014-11-15	12
2014-11-16 - 2014-11-22	23
2014-11-23 - 2014-11-29	21
2014-11-30 - 2014-12-06	17
2014-12-07 - 2014-12-13	17
2014-12-14 - 2014-12-20	22
2014-12-21 - 2014-12-27	22
2014-12-28 - 2015-01-03	21
2015-01-04 - 2015-01-10	23
2015-01-11 - 2015-01-17	18
2015-01-18 - 2015-01-24	48
2015-01-25 - 2015-01-31	100
2015-02-01 - 2015-02-07	93
2015-02-08 - 2015-02-14	92
2015-02-15 - 2015-02-21	77
2015-02-22 - 2015-02-28	52
2015-03-01 - 2015-03-07	29
2015-03-08 - 2015-03-14	29
2015-03-15 - 2015-03-21	28
2015-03-22 - 2015-03-28	21
2015-03-29 - 2015-04-04	16
2015-04-05 - 2015-04-11	18
2015-04-12 - 2015-04-18	13
2015-04-19 - 2015-04-25	9
2015-04-26 - 2015-05-02	11
2015-05-03 - 2015-05-09	10
2015-05-10 - 2015-05-16	10
2015-05-17 - 2015-05-23	7
2015-05-24 - 2015-05-30	8
2015-05-31 - 2015-06-06	7
2015-06-07 - 2015-06-13	7
2015-06-14 - 2015-06-20	8
2015-06-21 - 2015-06-27	0
2015-06-28 - 2015-07-04	0
Principais sub-regiões relacionadas com grippe -vaccin
Sub-região	grippe -vaccin
Walloon Region	100
Bruxelas	64
Flandres	10
Principais cidades relacionadas com grippe -vaccin
Cidade	grippe -vaccin
Ottignies-Louvain-la-Neuve	100
Liège	86
Villers-le-Bouillet	81
Tournai	78
Namur	75
Charleroi	72
Ixelles	72
Mons	68
Soumagne	61
La Louvière	58
Bruxelas	52
Antuérpia	8
Principais pesquisas para grippe -vaccin
la grippe	100
grippe intestinale	50
symptome grippe	50
symptomes grippe	45
grippe belgique	30
grippe a	20
la grippe symptome	15
soigner grippe	15
grippe 2013	10
grippe espagnole	10
gastro	10
grippe grossesse	10
Pesquisas crescentes para grippe -vaccin
grippe 2013	Aumento
grippe intestinale	+250%
soigner grippe	+250%
gastro	+170%
grippe grossesse	+90%
grippe espagnole	+50%
symptome grippe	+40%
