# Supplementary material for: Early and Real-Time Detection of Seasonal Influenza Onset
Source: PLoS Comput Biol. 2017 Feb 3;13(2):e1005330. doi: 10.1371/journal.pcbi.1005330 (PMC5291378; doi:10.1371/journal.pcbi.1005330)
Supplement: S2 Data — Google Trends search volumes time series for Belgium, Czech Republic, Spain, Hungary, Ireland, Italy, Norway and Portugal, for five consecutive seasons 2010–2014 [23]. (ZIP) [file pcbi.1005330.s022.zip › Google_Trends/BE/report_BE_hoest_raw.csv]

Interesse em Pesquisa Web do Google: hoest
Bélgica; 06/2010 - 06/2015
Interesse ao longo do tempo
Semana	hoest
2010-06-06 - 2010-06-12	42
2010-06-13 - 2010-06-19	46
2010-06-20 - 2010-06-26	51
2010-06-27 - 2010-07-03	0
2010-07-04 - 2010-07-10	0
2010-07-11 - 2010-07-17	0
2010-07-18 - 2010-07-24	0
2010-07-25 - 2010-07-31	0
2010-08-01 - 2010-08-07	0
2010-08-08 - 2010-08-14	0
2010-08-15 - 2010-08-21	0
2010-08-22 - 2010-08-28	0
2010-08-29 - 2010-09-04	0
2010-09-05 - 2010-09-11	0
2010-09-12 - 2010-09-18	0
2010-09-19 - 2010-09-25	46
2010-09-26 - 2010-10-02	40
2010-10-03 - 2010-10-09	40
2010-10-10 - 2010-10-16	40
2010-10-17 - 2010-10-23	47
2010-10-24 - 2010-10-30	54
2010-10-31 - 2010-11-06	38
2010-11-07 - 2010-11-13	38
2010-11-14 - 2010-11-20	38
2010-11-21 - 2010-11-27	45
2010-11-28 - 2010-12-04	42
2010-12-05 - 2010-12-11	42
2010-12-12 - 2010-12-18	46
2010-12-19 - 2010-12-25	57
2010-12-26 - 2011-01-01	62
2011-01-02 - 2011-01-08	44
2011-01-09 - 2011-01-15	42
2011-01-16 - 2011-01-22	36
2011-01-23 - 2011-01-29	36
2011-01-30 - 2011-02-05	27
2011-02-06 - 2011-02-12	39
2011-02-13 - 2011-02-19	53
2011-02-20 - 2011-02-26	35
2011-02-27 - 2011-03-05	38
2011-03-06 - 2011-03-12	46
2011-03-13 - 2011-03-19	32
2011-03-20 - 2011-03-26	32
2011-03-27 - 2011-04-02	54
2011-04-03 - 2011-04-09	35
2011-04-10 - 2011-04-16	45
2011-04-17 - 2011-04-23	32
2011-04-24 - 2011-04-30	32
2011-05-01 - 2011-05-07	32
2011-05-08 - 2011-05-14	30
2011-05-15 - 2011-05-21	30
2011-05-22 - 2011-05-28	30
2011-05-29 - 2011-06-04	27
2011-06-05 - 2011-06-11	27
2011-06-12 - 2011-06-18	27
2011-06-19 - 2011-06-25	30
2011-06-26 - 2011-07-02	33
2011-07-03 - 2011-07-09	32
2011-07-10 - 2011-07-16	32
2011-07-17 - 2011-07-23	32
2011-07-24 - 2011-07-30	32
2011-07-31 - 2011-08-06	0
2011-08-07 - 2011-08-13	0
2011-08-14 - 2011-08-20	0
2011-08-21 - 2011-08-27	0
2011-08-28 - 2011-09-03	0
2011-09-04 - 2011-09-10	0
2011-09-11 - 2011-09-17	0
2011-09-18 - 2011-09-24	33
2011-09-25 - 2011-10-01	39
2011-10-02 - 2011-10-08	41
2011-10-09 - 2011-10-15	42
2011-10-16 - 2011-10-22	44
2011-10-23 - 2011-10-29	44
2011-10-30 - 2011-11-05	35
2011-11-06 - 2011-11-12	39
2011-11-13 - 2011-11-19	43
2011-11-20 - 2011-11-26	59
2011-11-27 - 2011-12-03	29
2011-12-04 - 2011-12-10	32
2011-12-11 - 2011-12-17	55
2011-12-18 - 2011-12-24	37
2011-12-25 - 2011-12-31	27
2012-01-01 - 2012-01-07	27
2012-01-08 - 2012-01-14	33
2012-01-15 - 2012-01-21	46
2012-01-22 - 2012-01-28	39
2012-01-29 - 2012-02-04	30
2012-02-05 - 2012-02-11	49
2012-02-12 - 2012-02-18	37
2012-02-19 - 2012-02-25	41
2012-02-26 - 2012-03-03	53
2012-03-04 - 2012-03-10	53
2012-03-11 - 2012-03-17	43
2012-03-18 - 2012-03-24	44
2012-03-25 - 2012-03-31	33
2012-04-01 - 2012-04-07	33
2012-04-08 - 2012-04-14	36
2012-04-15 - 2012-04-21	34
2012-04-22 - 2012-04-28	23
2012-04-29 - 2012-05-05	42
2012-05-06 - 2012-05-12	30
2012-05-13 - 2012-05-19	42
2012-05-20 - 2012-05-26	24
2012-05-27 - 2012-06-02	39
2012-06-03 - 2012-06-09	33
2012-06-10 - 2012-06-16	31
2012-06-17 - 2012-06-23	25
2012-06-24 - 2012-06-30	44
2012-07-01 - 2012-07-07	34
2012-07-08 - 2012-07-14	34
2012-07-15 - 2012-07-21	36
2012-07-22 - 2012-07-28	38
2012-07-29 - 2012-08-04	40
2012-08-05 - 2012-08-11	30
2012-08-12 - 2012-08-18	30
2012-08-19 - 2012-08-25	30
2012-08-26 - 2012-09-01	34
2012-09-02 - 2012-09-08	37
2012-09-09 - 2012-09-15	24
2012-09-16 - 2012-09-22	28
2012-09-23 - 2012-09-29	45
2012-09-30 - 2012-10-06	35
2012-10-07 - 2012-10-13	37
2012-10-14 - 2012-10-20	34
2012-10-21 - 2012-10-27	35
2012-10-28 - 2012-11-03	44
2012-11-04 - 2012-11-10	38
2012-11-11 - 2012-11-17	71
2012-11-18 - 2012-11-24	27
2012-11-25 - 2012-12-01	52
2012-12-02 - 2012-12-08	51
2012-12-09 - 2012-12-15	48
2012-12-16 - 2012-12-22	31
2012-12-23 - 2012-12-29	38
2012-12-30 - 2013-01-05	42
2013-01-06 - 2013-01-12	25
2013-01-13 - 2013-01-19	39
2013-01-20 - 2013-01-26	69
2013-01-27 - 2013-02-02	54
2013-02-03 - 2013-02-09	49
2013-02-10 - 2013-02-16	33
2013-02-17 - 2013-02-23	54
2013-02-24 - 2013-03-02	74
2013-03-03 - 2013-03-09	50
2013-03-10 - 2013-03-16	34
2013-03-17 - 2013-03-23	44
2013-03-24 - 2013-03-30	39
2013-03-31 - 2013-04-06	40
2013-04-07 - 2013-04-13	38
2013-04-14 - 2013-04-20	32
2013-04-21 - 2013-04-27	36
2013-04-28 - 2013-05-04	35
2013-05-05 - 2013-05-11	29
2013-05-12 - 2013-05-18	40
2013-05-19 - 2013-05-25	46
2013-05-26 - 2013-06-01	30
2013-06-02 - 2013-06-08	23
2013-06-09 - 2013-06-15	44
2013-06-16 - 2013-06-22	29
2013-06-23 - 2013-06-29	28
2013-06-30 - 2013-07-06	29
2013-07-07 - 2013-07-13	24
2013-07-14 - 2013-07-20	27
2013-07-21 - 2013-07-27	31
2013-07-28 - 2013-08-03	31
2013-08-04 - 2013-08-10	31
2013-08-11 - 2013-08-17	28
2013-08-18 - 2013-08-24	29
2013-08-25 - 2013-08-31	31
2013-09-01 - 2013-09-07	35
2013-09-08 - 2013-09-14	40
2013-09-15 - 2013-09-21	38
2013-09-22 - 2013-09-28	37
2013-09-29 - 2013-10-05	38
2013-10-06 - 2013-10-12	35
2013-10-13 - 2013-10-19	27
2013-10-20 - 2013-10-26	40
2013-10-27 - 2013-11-02	46
2013-11-03 - 2013-11-09	48
2013-11-10 - 2013-11-16	41
2013-11-17 - 2013-11-23	43
2013-11-24 - 2013-11-30	62
2013-12-01 - 2013-12-07	65
2013-12-08 - 2013-12-14	51
2013-12-15 - 2013-12-21	60
2013-12-22 - 2013-12-28	55
2013-12-29 - 2014-01-04	44
2014-01-05 - 2014-01-11	44
2014-01-12 - 2014-01-18	37
2014-01-19 - 2014-01-25	49
2014-01-26 - 2014-02-01	44
2014-02-02 - 2014-02-08	30
2014-02-09 - 2014-02-15	55
2014-02-16 - 2014-02-22	65
2014-02-23 - 2014-03-01	33
2014-03-02 - 2014-03-08	59
2014-03-09 - 2014-03-15	58
2014-03-16 - 2014-03-22	34
2014-03-23 - 2014-03-29	46
2014-03-30 - 2014-04-05	65
2014-04-06 - 2014-04-12	46
2014-04-13 - 2014-04-19	45
2014-04-20 - 2014-04-26	36
2014-04-27 - 2014-05-03	23
2014-05-04 - 2014-05-10	26
2014-05-11 - 2014-05-17	35
2014-05-18 - 2014-05-24	52
2014-05-25 - 2014-05-31	41
2014-06-01 - 2014-06-07	40
2014-06-08 - 2014-06-14	39
2014-06-15 - 2014-06-21	38
2014-06-22 - 2014-06-28	39
2014-06-29 - 2014-07-05	40
2014-07-06 - 2014-07-12	41
2014-07-13 - 2014-07-19	42
2014-07-20 - 2014-07-26	0
2014-07-27 - 2014-08-02	0
2014-08-03 - 2014-08-09	0
2014-08-10 - 2014-08-16	0
2014-08-17 - 2014-08-23	0
2014-08-24 - 2014-08-30	32
2014-08-31 - 2014-09-06	27
2014-09-07 - 2014-09-13	27
2014-09-14 - 2014-09-20	45
2014-09-21 - 2014-09-27	49
2014-09-28 - 2014-10-04	54
2014-10-05 - 2014-10-11	58
2014-10-12 - 2014-10-18	33
2014-10-19 - 2014-10-25	42
2014-10-26 - 2014-11-01	51
2014-11-02 - 2014-11-08	63
2014-11-09 - 2014-11-15	56
2014-11-16 - 2014-11-22	58
2014-11-23 - 2014-11-29	47
2014-11-30 - 2014-12-06	54
2014-12-07 - 2014-12-13	73
2014-12-14 - 2014-12-20	77
2014-12-21 - 2014-12-27	49
2014-12-28 - 2015-01-03	80
2015-01-04 - 2015-01-10	66
2015-01-11 - 2015-01-17	46
2015-01-18 - 2015-01-24	68
2015-01-25 - 2015-01-31	89
2015-02-01 - 2015-02-07	65
2015-02-08 - 2015-02-14	100
2015-02-15 - 2015-02-21	70
2015-02-22 - 2015-02-28	65
2015-03-01 - 2015-03-07	65
2015-03-08 - 2015-03-14	74
2015-03-15 - 2015-03-21	81
2015-03-22 - 2015-03-28	55
2015-03-29 - 2015-04-04	45
2015-04-05 - 2015-04-11	51
2015-04-12 - 2015-04-18	39
2015-04-19 - 2015-04-25	46
2015-04-26 - 2015-05-02	45
2015-05-03 - 2015-05-09	38
2015-05-10 - 2015-05-16	47
2015-05-17 - 2015-05-23	42
2015-05-24 - 2015-05-30	34
2015-05-31 - 2015-06-06	35
2015-06-07 - 2015-06-13	40
2015-06-14 - 2015-06-20	41
2015-06-21 - 2015-06-27	34
2015-06-28 - 2015-07-04	31
Principais sub-regiões relacionadas com hoest
Sub-região	hoest
Flandres	100
Bruxelas	35
Walloon Region	0
Principais cidades relacionadas com hoest
Cidade	hoest
Turnhout	100
Willebroek	94
Ruiselede	94
Schelle	87
Lovaina	86
Antuérpia	84
Gante	69
Bruxelas	37
Principais pesquisas para hoest
droge hoest	100
baby hoest	65
hoesten	40
aanhoudende hoest	20
zware hoest	20
vastzittende hoest	15
Pesquisas crescentes para hoest
vastzittende hoest	Aumento
baby hoest	+200%
aanhoudende hoest	+160%
zware hoest	+70%
droge hoest	+50%
hoesten	+50%
