# Supplementary material for: Early and Real-Time Detection of Seasonal Influenza Onset
Source: PLoS Comput Biol. 2017 Feb 3;13(2):e1005330. doi: 10.1371/journal.pcbi.1005330 (PMC5291378; doi:10.1371/journal.pcbi.1005330)
Supplement: S2 Data — Google Trends search volumes time series for Belgium, Czech Republic, Spain, Hungary, Ireland, Italy, Norway and Portugal, for five consecutive seasons 2010–2014 [23]. (ZIP) [file pcbi.1005330.s022.zip › Google_Trends/BE/report_BE_koorts_raw.csv]

Interesse em Pesquisa Web do Google: koorts
Bélgica; 06/2010 - 06/2015
Interesse ao longo do tempo
Semana	koorts
2010-06-06 - 2010-06-12	37
2010-06-13 - 2010-06-19	33
2010-06-20 - 2010-06-26	20
2010-06-27 - 2010-07-03	20
2010-07-04 - 2010-07-10	20
2010-07-11 - 2010-07-17	41
2010-07-18 - 2010-07-24	34
2010-07-25 - 2010-07-31	29
2010-08-01 - 2010-08-07	21
2010-08-08 - 2010-08-14	39
2010-08-15 - 2010-08-21	22
2010-08-22 - 2010-08-28	27
2010-08-29 - 2010-09-04	44
2010-09-05 - 2010-09-11	19
2010-09-12 - 2010-09-18	27
2010-09-19 - 2010-09-25	31
2010-09-26 - 2010-10-02	37
2010-10-03 - 2010-10-09	29
2010-10-10 - 2010-10-16	28
2010-10-17 - 2010-10-23	27
2010-10-24 - 2010-10-30	41
2010-10-31 - 2010-11-06	31
2010-11-07 - 2010-11-13	25
2010-11-14 - 2010-11-20	42
2010-11-21 - 2010-11-27	38
2010-11-28 - 2010-12-04	40
2010-12-05 - 2010-12-11	43
2010-12-12 - 2010-12-18	39
2010-12-19 - 2010-12-25	40
2010-12-26 - 2011-01-01	57
2011-01-02 - 2011-01-08	46
2011-01-09 - 2011-01-15	49
2011-01-16 - 2011-01-22	54
2011-01-23 - 2011-01-29	42
2011-01-30 - 2011-02-05	58
2011-02-06 - 2011-02-12	47
2011-02-13 - 2011-02-19	48
2011-02-20 - 2011-02-26	27
2011-02-27 - 2011-03-05	46
2011-03-06 - 2011-03-12	62
2011-03-13 - 2011-03-19	39
2011-03-20 - 2011-03-26	51
2011-03-27 - 2011-04-02	31
2011-04-03 - 2011-04-09	34
2011-04-10 - 2011-04-16	37
2011-04-17 - 2011-04-23	36
2011-04-24 - 2011-04-30	26
2011-05-01 - 2011-05-07	36
2011-05-08 - 2011-05-14	31
2011-05-15 - 2011-05-21	40
2011-05-22 - 2011-05-28	39
2011-05-29 - 2011-06-04	30
2011-06-05 - 2011-06-11	38
2011-06-12 - 2011-06-18	33
2011-06-19 - 2011-06-25	27
2011-06-26 - 2011-07-02	38
2011-07-03 - 2011-07-09	46
2011-07-10 - 2011-07-16	35
2011-07-17 - 2011-07-23	25
2011-07-24 - 2011-07-30	31
2011-07-31 - 2011-08-06	26
2011-08-07 - 2011-08-13	29
2011-08-14 - 2011-08-20	27
2011-08-21 - 2011-08-27	30
2011-08-28 - 2011-09-03	27
2011-09-04 - 2011-09-10	28
2011-09-11 - 2011-09-17	27
2011-09-18 - 2011-09-24	34
2011-09-25 - 2011-10-01	42
2011-10-02 - 2011-10-08	36
2011-10-09 - 2011-10-15	49
2011-10-16 - 2011-10-22	33
2011-10-23 - 2011-10-29	41
2011-10-30 - 2011-11-05	32
2011-11-06 - 2011-11-12	30
2011-11-13 - 2011-11-19	45
2011-11-20 - 2011-11-26	45
2011-11-27 - 2011-12-03	57
2011-12-04 - 2011-12-10	42
2011-12-11 - 2011-12-17	43
2011-12-18 - 2011-12-24	36
2011-12-25 - 2011-12-31	37
2012-01-01 - 2012-01-07	44
2012-01-08 - 2012-01-14	42
2012-01-15 - 2012-01-21	49
2012-01-22 - 2012-01-28	38
2012-01-29 - 2012-02-04	37
2012-02-05 - 2012-02-11	75
2012-02-12 - 2012-02-18	79
2012-02-19 - 2012-02-25	84
2012-02-26 - 2012-03-03	55
2012-03-04 - 2012-03-10	50
2012-03-11 - 2012-03-17	50
2012-03-18 - 2012-03-24	43
2012-03-25 - 2012-03-31	45
2012-04-01 - 2012-04-07	28
2012-04-08 - 2012-04-14	43
2012-04-15 - 2012-04-21	46
2012-04-22 - 2012-04-28	42
2012-04-29 - 2012-05-05	48
2012-05-06 - 2012-05-12	40
2012-05-13 - 2012-05-19	59
2012-05-20 - 2012-05-26	49
2012-05-27 - 2012-06-02	34
2012-06-03 - 2012-06-09	41
2012-06-10 - 2012-06-16	49
2012-06-17 - 2012-06-23	44
2012-06-24 - 2012-06-30	40
2012-07-01 - 2012-07-07	47
2012-07-08 - 2012-07-14	36
2012-07-15 - 2012-07-21	37
2012-07-22 - 2012-07-28	29
2012-07-29 - 2012-08-04	29
2012-08-05 - 2012-08-11	44
2012-08-12 - 2012-08-18	39
2012-08-19 - 2012-08-25	39
2012-08-26 - 2012-09-01	27
2012-09-02 - 2012-09-08	33
2012-09-09 - 2012-09-15	44
2012-09-16 - 2012-09-22	43
2012-09-23 - 2012-09-29	33
2012-09-30 - 2012-10-06	32
2012-10-07 - 2012-10-13	41
2012-10-14 - 2012-10-20	32
2012-10-21 - 2012-10-27	32
2012-10-28 - 2012-11-03	38
2012-11-04 - 2012-11-10	39
2012-11-11 - 2012-11-17	46
2012-11-18 - 2012-11-24	42
2012-11-25 - 2012-12-01	49
2012-12-02 - 2012-12-08	53
2012-12-09 - 2012-12-15	46
2012-12-16 - 2012-12-22	48
2012-12-23 - 2012-12-29	46
2012-12-30 - 2013-01-05	47
2013-01-06 - 2013-01-12	37
2013-01-13 - 2013-01-19	69
2013-01-20 - 2013-01-26	66
2013-01-27 - 2013-02-02	94
2013-02-03 - 2013-02-09	72
2013-02-10 - 2013-02-16	71
2013-02-17 - 2013-02-23	72
2013-02-24 - 2013-03-02	71
2013-03-03 - 2013-03-09	63
2013-03-10 - 2013-03-16	59
2013-03-17 - 2013-03-23	62
2013-03-24 - 2013-03-30	52
2013-03-31 - 2013-04-06	57
2013-04-07 - 2013-04-13	46
2013-04-14 - 2013-04-20	42
2013-04-21 - 2013-04-27	51
2013-04-28 - 2013-05-04	41
2013-05-05 - 2013-05-11	51
2013-05-12 - 2013-05-18	44
2013-05-19 - 2013-05-25	38
2013-05-26 - 2013-06-01	53
2013-06-02 - 2013-06-08	44
2013-06-09 - 2013-06-15	44
2013-06-16 - 2013-06-22	41
2013-06-23 - 2013-06-29	46
2013-06-30 - 2013-07-06	43
2013-07-07 - 2013-07-13	49
2013-07-14 - 2013-07-20	40
2013-07-21 - 2013-07-27	42
2013-07-28 - 2013-08-03	44
2013-08-04 - 2013-08-10	47
2013-08-11 - 2013-08-17	40
2013-08-18 - 2013-08-24	46
2013-08-25 - 2013-08-31	34
2013-09-01 - 2013-09-07	32
2013-09-08 - 2013-09-14	36
2013-09-15 - 2013-09-21	47
2013-09-22 - 2013-09-28	46
2013-09-29 - 2013-10-05	46
2013-10-06 - 2013-10-12	47
2013-10-13 - 2013-10-19	36
2013-10-20 - 2013-10-26	35
2013-10-27 - 2013-11-02	51
2013-11-03 - 2013-11-09	49
2013-11-10 - 2013-11-16	51
2013-11-17 - 2013-11-23	52
2013-11-24 - 2013-11-30	45
2013-12-01 - 2013-12-07	45
2013-12-08 - 2013-12-14	51
2013-12-15 - 2013-12-21	46
2013-12-22 - 2013-12-28	41
2013-12-29 - 2014-01-04	43
2014-01-05 - 2014-01-11	40
2014-01-12 - 2014-01-18	40
2014-01-19 - 2014-01-25	47
2014-01-26 - 2014-02-01	48
2014-02-02 - 2014-02-08	53
2014-02-09 - 2014-02-15	50
2014-02-16 - 2014-02-22	55
2014-02-23 - 2014-03-01	47
2014-03-02 - 2014-03-08	62
2014-03-09 - 2014-03-15	52
2014-03-16 - 2014-03-22	58
2014-03-23 - 2014-03-29	56
2014-03-30 - 2014-04-05	48
2014-04-06 - 2014-04-12	49
2014-04-13 - 2014-04-19	37
2014-04-20 - 2014-04-26	27
2014-04-27 - 2014-05-03	42
2014-05-04 - 2014-05-10	46
2014-05-11 - 2014-05-17	56
2014-05-18 - 2014-05-24	54
2014-05-25 - 2014-05-31	49
2014-06-01 - 2014-06-07	48
2014-06-08 - 2014-06-14	58
2014-06-15 - 2014-06-21	41
2014-06-22 - 2014-06-28	43
2014-06-29 - 2014-07-05	40
2014-07-06 - 2014-07-12	36
2014-07-13 - 2014-07-19	34
2014-07-20 - 2014-07-26	42
2014-07-27 - 2014-08-02	33
2014-08-03 - 2014-08-09	41
2014-08-10 - 2014-08-16	41
2014-08-17 - 2014-08-23	34
2014-08-24 - 2014-08-30	36
2014-08-31 - 2014-09-06	40
2014-09-07 - 2014-09-13	45
2014-09-14 - 2014-09-20	51
2014-09-21 - 2014-09-27	47
2014-09-28 - 2014-10-04	37
2014-10-05 - 2014-10-11	52
2014-10-12 - 2014-10-18	49
2014-10-19 - 2014-10-25	37
2014-10-26 - 2014-11-01	49
2014-11-02 - 2014-11-08	45
2014-11-09 - 2014-11-15	39
2014-11-16 - 2014-11-22	55
2014-11-23 - 2014-11-29	54
2014-11-30 - 2014-12-06	55
2014-12-07 - 2014-12-13	55
2014-12-14 - 2014-12-20	56
2014-12-21 - 2014-12-27	59
2014-12-28 - 2015-01-03	54
2015-01-04 - 2015-01-10	47
2015-01-11 - 2015-01-17	54
2015-01-18 - 2015-01-24	68
2015-01-25 - 2015-01-31	98
2015-02-01 - 2015-02-07	100
2015-02-08 - 2015-02-14	87
2015-02-15 - 2015-02-21	69
2015-02-22 - 2015-02-28	72
2015-03-01 - 2015-03-07	62
2015-03-08 - 2015-03-14	58
2015-03-15 - 2015-03-21	63
2015-03-22 - 2015-03-28	60
2015-03-29 - 2015-04-04	42
2015-04-05 - 2015-04-11	52
2015-04-12 - 2015-04-18	53
2015-04-19 - 2015-04-25	63
2015-04-26 - 2015-05-02	49
2015-05-03 - 2015-05-09	48
2015-05-10 - 2015-05-16	53
2015-05-17 - 2015-05-23	40
2015-05-24 - 2015-05-30	52
2015-05-31 - 2015-06-06	40
2015-06-07 - 2015-06-13	61
2015-06-14 - 2015-06-20	56
2015-06-21 - 2015-06-27	58
2015-06-28 - 2015-07-04	45
Principais sub-regiões relacionadas com koorts
Sub-região	koorts
Flandres	100
Bruxelas	36
Walloon Region	4
Principais cidades relacionadas com koorts
Cidade	koorts
Waregem	100
Lokeren	91
Ypres	91
Lommel	91
Olen	78
Herentals	78
Sint-Truiden	76
Mol	74
Lier	74
Willebroek	72
Genk	72
Oostende	71
Roeselare	71
Kortrijk	68
Bilzen	64
Principais pesquisas para koorts
baby koorts	100
koorts kind	55
gele koorts	45
koorts symptomen	45
wanneer koorts	35
hoge koorts	35
griep	20
peuter koorts	20
griep koorts	20
koorts vanaf	20
koude koorts	20
kinderen koorts	15
koorts bij baby	15
gele koorts vaccinatie	15
koorts volwassenen	15
40 graden koorts	10
longontsteking	10
keelpijn	10
koorts hond	10
rode koorts	10
koorts temperatuur	10
keelpijn koorts	10
tandjes koorts	10
koorts zwangerschap	10
3 dagen koorts	10
koorts meten	10
vanaf wanneer koorts	10
wanneer baby koorts	10
zwanger koorts	10
lage koorts	10
koorts bij kinderen	10
lichaamstemperatuur	10
hoge koorts baby	5
wat is koorts	5
longontsteking zonder koorts	5
q koorts	5
Pesquisas crescentes para koorts
40 graden koorts	+250%
koorts vanaf	+250%
koorts volwassenen	+250%
longontsteking	+250%
peuter koorts	+250%
koorts kind	+170%
wanneer koorts	+170%
baby koorts	+130%
koorts bij baby	+130%
keelpijn	+100%
