# Supplementary material for: Early and Real-Time Detection of Seasonal Influenza Onset
Source: PLoS Comput Biol. 2017 Feb 3;13(2):e1005330. doi: 10.1371/journal.pcbi.1005330 (PMC5291378; doi:10.1371/journal.pcbi.1005330)
Supplement: S2 Data — Google Trends search volumes time series for Belgium, Czech Republic, Spain, Hungary, Ireland, Italy, Norway and Portugal, for five consecutive seasons 2010–2014 [23]. (ZIP) [file pcbi.1005330.s022.zip › Google_Trends/BE/report_BE_rhume_raw.csv]

Interesse em Pesquisa Web do Google: rhume
Bélgica; 06/2010 - 06/2015
Interesse ao longo do tempo
Semana	rhume
2010-06-06 - 2010-06-12	0
2010-06-13 - 2010-06-19	44
2010-06-20 - 2010-06-26	0
2010-06-27 - 2010-07-03	0
2010-07-04 - 2010-07-10	0
2010-07-11 - 2010-07-17	0
2010-07-18 - 2010-07-24	0
2010-07-25 - 2010-07-31	0
2010-08-01 - 2010-08-07	0
2010-08-08 - 2010-08-14	0
2010-08-15 - 2010-08-21	0
2010-08-22 - 2010-08-28	0
2010-08-29 - 2010-09-04	0
2010-09-05 - 2010-09-11	45
2010-09-12 - 2010-09-18	61
2010-09-19 - 2010-09-25	51
2010-09-26 - 2010-10-02	50
2010-10-03 - 2010-10-09	44
2010-10-10 - 2010-10-16	44
2010-10-17 - 2010-10-23	48
2010-10-24 - 2010-10-30	51
2010-10-31 - 2010-11-06	39
2010-11-07 - 2010-11-13	39
2010-11-14 - 2010-11-20	39
2010-11-21 - 2010-11-27	39
2010-11-28 - 2010-12-04	61
2010-12-05 - 2010-12-11	58
2010-12-12 - 2010-12-18	42
2010-12-19 - 2010-12-25	42
2010-12-26 - 2011-01-01	33
2011-01-02 - 2011-01-08	33
2011-01-09 - 2011-01-15	34
2011-01-16 - 2011-01-22	31
2011-01-23 - 2011-01-29	31
2011-01-30 - 2011-02-05	50
2011-02-06 - 2011-02-12	42
2011-02-13 - 2011-02-19	43
2011-02-20 - 2011-02-26	80
2011-02-27 - 2011-03-05	50
2011-03-06 - 2011-03-12	38
2011-03-13 - 2011-03-19	52
2011-03-20 - 2011-03-26	33
2011-03-27 - 2011-04-02	41
2011-04-03 - 2011-04-09	47
2011-04-10 - 2011-04-16	37
2011-04-17 - 2011-04-23	55
2011-04-24 - 2011-04-30	43
2011-05-01 - 2011-05-07	35
2011-05-08 - 2011-05-14	31
2011-05-15 - 2011-05-21	31
2011-05-22 - 2011-05-28	42
2011-05-29 - 2011-06-04	51
2011-06-05 - 2011-06-11	30
2011-06-12 - 2011-06-18	30
2011-06-19 - 2011-06-25	30
2011-06-26 - 2011-07-02	0
2011-07-03 - 2011-07-09	0
2011-07-10 - 2011-07-16	0
2011-07-17 - 2011-07-23	0
2011-07-24 - 2011-07-30	0
2011-07-31 - 2011-08-06	0
2011-08-07 - 2011-08-13	0
2011-08-14 - 2011-08-20	0
2011-08-21 - 2011-08-27	0
2011-08-28 - 2011-09-03	0
2011-09-04 - 2011-09-10	0
2011-09-11 - 2011-09-17	42
2011-09-18 - 2011-09-24	67
2011-09-25 - 2011-10-01	54
2011-10-02 - 2011-10-08	32
2011-10-09 - 2011-10-15	61
2011-10-16 - 2011-10-22	48
2011-10-23 - 2011-10-29	50
2011-10-30 - 2011-11-05	47
2011-11-06 - 2011-11-12	66
2011-11-13 - 2011-11-19	68
2011-11-20 - 2011-11-26	53
2011-11-27 - 2011-12-03	73
2011-12-04 - 2011-12-10	33
2011-12-11 - 2011-12-17	41
2011-12-18 - 2011-12-24	59
2011-12-25 - 2011-12-31	42
2012-01-01 - 2012-01-07	51
2012-01-08 - 2012-01-14	34
2012-01-15 - 2012-01-21	50
2012-01-22 - 2012-01-28	42
2012-01-29 - 2012-02-04	79
2012-02-05 - 2012-02-11	70
2012-02-12 - 2012-02-18	78
2012-02-19 - 2012-02-25	46
2012-02-26 - 2012-03-03	45
2012-03-04 - 2012-03-10	59
2012-03-11 - 2012-03-17	61
2012-03-18 - 2012-03-24	43
2012-03-25 - 2012-03-31	38
2012-04-01 - 2012-04-07	29
2012-04-08 - 2012-04-14	35
2012-04-15 - 2012-04-21	42
2012-04-22 - 2012-04-28	28
2012-04-29 - 2012-05-05	33
2012-05-06 - 2012-05-12	66
2012-05-13 - 2012-05-19	37
2012-05-20 - 2012-05-26	34
2012-05-27 - 2012-06-02	55
2012-06-03 - 2012-06-09	36
2012-06-10 - 2012-06-16	34
2012-06-17 - 2012-06-23	32
2012-06-24 - 2012-06-30	32
2012-07-01 - 2012-07-07	32
2012-07-08 - 2012-07-14	30
2012-07-15 - 2012-07-21	30
2012-07-22 - 2012-07-28	30
2012-07-29 - 2012-08-04	33
2012-08-05 - 2012-08-11	35
2012-08-12 - 2012-08-18	30
2012-08-19 - 2012-08-25	30
2012-08-26 - 2012-09-01	30
2012-09-02 - 2012-09-08	30
2012-09-09 - 2012-09-15	49
2012-09-16 - 2012-09-22	53
2012-09-23 - 2012-09-29	83
2012-09-30 - 2012-10-06	71
2012-10-07 - 2012-10-13	80
2012-10-14 - 2012-10-20	54
2012-10-21 - 2012-10-27	40
2012-10-28 - 2012-11-03	25
2012-11-04 - 2012-11-10	50
2012-11-11 - 2012-11-17	39
2012-11-18 - 2012-11-24	66
2012-11-25 - 2012-12-01	48
2012-12-02 - 2012-12-08	40
2012-12-09 - 2012-12-15	70
2012-12-16 - 2012-12-22	46
2012-12-23 - 2012-12-29	60
2012-12-30 - 2013-01-05	41
2013-01-06 - 2013-01-12	40
2013-01-13 - 2013-01-19	44
2013-01-20 - 2013-01-26	48
2013-01-27 - 2013-02-02	63
2013-02-03 - 2013-02-09	42
2013-02-10 - 2013-02-16	50
2013-02-17 - 2013-02-23	43
2013-02-24 - 2013-03-02	60
2013-03-03 - 2013-03-09	49
2013-03-10 - 2013-03-16	48
2013-03-17 - 2013-03-23	39
2013-03-24 - 2013-03-30	56
2013-03-31 - 2013-04-06	28
2013-04-07 - 2013-04-13	43
2013-04-14 - 2013-04-20	55
2013-04-21 - 2013-04-27	41
2013-04-28 - 2013-05-04	21
2013-05-05 - 2013-05-11	36
2013-05-12 - 2013-05-18	37
2013-05-19 - 2013-05-25	39
2013-05-26 - 2013-06-01	49
2013-06-02 - 2013-06-08	40
2013-06-09 - 2013-06-15	47
2013-06-16 - 2013-06-22	32
2013-06-23 - 2013-06-29	35
2013-06-30 - 2013-07-06	27
2013-07-07 - 2013-07-13	27
2013-07-14 - 2013-07-20	25
2013-07-21 - 2013-07-27	0
2013-07-28 - 2013-08-03	0
2013-08-04 - 2013-08-10	0
2013-08-11 - 2013-08-17	0
2013-08-18 - 2013-08-24	0
2013-08-25 - 2013-08-31	0
2013-09-01 - 2013-09-07	0
2013-09-08 - 2013-09-14	59
2013-09-15 - 2013-09-21	67
2013-09-22 - 2013-09-28	60
2013-09-29 - 2013-10-05	63
2013-10-06 - 2013-10-12	46
2013-10-13 - 2013-10-19	34
2013-10-20 - 2013-10-26	22
2013-10-27 - 2013-11-02	43
2013-11-03 - 2013-11-09	38
2013-11-10 - 2013-11-16	39
2013-11-17 - 2013-11-23	40
2013-11-24 - 2013-11-30	65
2013-12-01 - 2013-12-07	65
2013-12-08 - 2013-12-14	35
2013-12-15 - 2013-12-21	65
2013-12-22 - 2013-12-28	65
2013-12-29 - 2014-01-04	51
2014-01-05 - 2014-01-11	47
2014-01-12 - 2014-01-18	41
2014-01-19 - 2014-01-25	57
2014-01-26 - 2014-02-01	52
2014-02-02 - 2014-02-08	61
2014-02-09 - 2014-02-15	52
2014-02-16 - 2014-02-22	66
2014-02-23 - 2014-03-01	51
2014-03-02 - 2014-03-08	60
2014-03-09 - 2014-03-15	59
2014-03-16 - 2014-03-22	72
2014-03-23 - 2014-03-29	65
2014-03-30 - 2014-04-05	60
2014-04-06 - 2014-04-12	47
2014-04-13 - 2014-04-19	60
2014-04-20 - 2014-04-26	33
2014-04-27 - 2014-05-03	41
2014-05-04 - 2014-05-10	24
2014-05-11 - 2014-05-17	40
2014-05-18 - 2014-05-24	33
2014-05-25 - 2014-05-31	61
2014-06-01 - 2014-06-07	56
2014-06-08 - 2014-06-14	60
2014-06-15 - 2014-06-21	31
2014-06-22 - 2014-06-28	31
2014-06-29 - 2014-07-05	31
2014-07-06 - 2014-07-12	31
2014-07-13 - 2014-07-19	0
2014-07-20 - 2014-07-26	0
2014-07-27 - 2014-08-02	0
2014-08-03 - 2014-08-09	0
2014-08-10 - 2014-08-16	0
2014-08-17 - 2014-08-23	53
2014-08-24 - 2014-08-30	41
2014-08-31 - 2014-09-06	46
2014-09-07 - 2014-09-13	63
2014-09-14 - 2014-09-20	71
2014-09-21 - 2014-09-27	52
2014-09-28 - 2014-10-04	67
2014-10-05 - 2014-10-11	65
2014-10-12 - 2014-10-18	34
2014-10-19 - 2014-10-25	49
2014-10-26 - 2014-11-01	54
2014-11-02 - 2014-11-08	49
2014-11-09 - 2014-11-15	59
2014-11-16 - 2014-11-22	62
2014-11-23 - 2014-11-29	74
2014-11-30 - 2014-12-06	73
2014-12-07 - 2014-12-13	100
2014-12-14 - 2014-12-20	76
2014-12-21 - 2014-12-27	79
2014-12-28 - 2015-01-03	72
2015-01-04 - 2015-01-10	47
2015-01-11 - 2015-01-17	71
2015-01-18 - 2015-01-24	49
2015-01-25 - 2015-01-31	78
2015-02-01 - 2015-02-07	95
2015-02-08 - 2015-02-14	76
2015-02-15 - 2015-02-21	80
2015-02-22 - 2015-02-28	51
2015-03-01 - 2015-03-07	58
2015-03-08 - 2015-03-14	67
2015-03-15 - 2015-03-21	91
2015-03-22 - 2015-03-28	72
2015-03-29 - 2015-04-04	51
2015-04-05 - 2015-04-11	79
2015-04-12 - 2015-04-18	46
2015-04-19 - 2015-04-25	42
2015-04-26 - 2015-05-02	53
2015-05-03 - 2015-05-09	49
2015-05-10 - 2015-05-16	51
2015-05-17 - 2015-05-23	61
2015-05-24 - 2015-05-30	45
2015-05-31 - 2015-06-06	49
2015-06-07 - 2015-06-13	67
2015-06-14 - 2015-06-20	36
2015-06-21 - 2015-06-27	29
2015-06-28 - 2015-07-04	29
Principais sub-regiões relacionadas com rhume
Sub-região	rhume
Walloon Region	100
Bruxelas	64
Flandres	10
Principais cidades relacionadas com rhume
Cidade	rhume
Villers-le-Bouillet	100
Tournai	96
La Louvière	96
Soumagne	82
Charleroi	81
Namur	79
Liège	74
Ixelles	72
Mons	71
Bruxelas	63
Principais pesquisas para rhume
un rhume	100
le rhume	90
rhume des foins	55
rhume hanche	55
rhume de hanche	55
soigner rhume	50
bébé rhume	40
soigner un rhume	30
rhume remede	30
Pesquisas crescentes para rhume
soigner un rhume	+90%
un rhume	+90%
soigner rhume	+80%
le rhume	+70%
rhume remede	+60%
bébé rhume	+40%
