# Supplementary material for: Early and Real-Time Detection of Seasonal Influenza Onset
Source: PLoS Comput Biol. 2017 Feb 3;13(2):e1005330. doi: 10.1371/journal.pcbi.1005330 (PMC5291378; doi:10.1371/journal.pcbi.1005330)
Supplement: S2 Data — Google Trends search volumes time series for Belgium, Czech Republic, Spain, Hungary, Ireland, Italy, Norway and Portugal, for five consecutive seasons 2010–2014 [23]. (ZIP) [file pcbi.1005330.s022.zip › Google_Trends/BE/report_BE_toux_raw.csv]

Interesse em Pesquisa Web do Google: toux
Bélgica; 06/2010 - 06/2015
Interesse ao longo do tempo
Semana	toux
2010-06-06 - 2010-06-12	42
2010-06-13 - 2010-06-19	38
2010-06-20 - 2010-06-26	38
2010-06-27 - 2010-07-03	0
2010-07-04 - 2010-07-10	0
2010-07-11 - 2010-07-17	0
2010-07-18 - 2010-07-24	0
2010-07-25 - 2010-07-31	0
2010-08-01 - 2010-08-07	0
2010-08-08 - 2010-08-14	0
2010-08-15 - 2010-08-21	0
2010-08-22 - 2010-08-28	0
2010-08-29 - 2010-09-04	0
2010-09-05 - 2010-09-11	41
2010-09-12 - 2010-09-18	25
2010-09-19 - 2010-09-25	25
2010-09-26 - 2010-10-02	27
2010-10-03 - 2010-10-09	29
2010-10-10 - 2010-10-16	30
2010-10-17 - 2010-10-23	25
2010-10-24 - 2010-10-30	27
2010-10-31 - 2010-11-06	28
2010-11-07 - 2010-11-13	28
2010-11-14 - 2010-11-20	29
2010-11-21 - 2010-11-27	29
2010-11-28 - 2010-12-04	36
2010-12-05 - 2010-12-11	42
2010-12-12 - 2010-12-18	42
2010-12-19 - 2010-12-25	36
2010-12-26 - 2011-01-01	47
2011-01-02 - 2011-01-08	54
2011-01-09 - 2011-01-15	35
2011-01-16 - 2011-01-22	45
2011-01-23 - 2011-01-29	36
2011-01-30 - 2011-02-05	34
2011-02-06 - 2011-02-12	24
2011-02-13 - 2011-02-19	28
2011-02-20 - 2011-02-26	25
2011-02-27 - 2011-03-05	31
2011-03-06 - 2011-03-12	30
2011-03-13 - 2011-03-19	33
2011-03-20 - 2011-03-26	34
2011-03-27 - 2011-04-02	22
2011-04-03 - 2011-04-09	19
2011-04-10 - 2011-04-16	23
2011-04-17 - 2011-04-23	24
2011-04-24 - 2011-04-30	32
2011-05-01 - 2011-05-07	22
2011-05-08 - 2011-05-14	25
2011-05-15 - 2011-05-21	24
2011-05-22 - 2011-05-28	27
2011-05-29 - 2011-06-04	24
2011-06-05 - 2011-06-11	25
2011-06-12 - 2011-06-18	17
2011-06-19 - 2011-06-25	17
2011-06-26 - 2011-07-02	17
2011-07-03 - 2011-07-09	18
2011-07-10 - 2011-07-16	20
2011-07-17 - 2011-07-23	21
2011-07-24 - 2011-07-30	22
2011-07-31 - 2011-08-06	20
2011-08-07 - 2011-08-13	20
2011-08-14 - 2011-08-20	21
2011-08-21 - 2011-08-27	21
2011-08-28 - 2011-09-03	21
2011-09-04 - 2011-09-10	18
2011-09-11 - 2011-09-17	20
2011-09-18 - 2011-09-24	22
2011-09-25 - 2011-10-01	24
2011-10-02 - 2011-10-08	23
2011-10-09 - 2011-10-15	47
2011-10-16 - 2011-10-22	46
2011-10-23 - 2011-10-29	24
2011-10-30 - 2011-11-05	27
2011-11-06 - 2011-11-12	35
2011-11-13 - 2011-11-19	39
2011-11-20 - 2011-11-26	44
2011-11-27 - 2011-12-03	14
2011-12-04 - 2011-12-10	39
2011-12-11 - 2011-12-17	37
2011-12-18 - 2011-12-24	32
2011-12-25 - 2011-12-31	26
2012-01-01 - 2012-01-07	25
2012-01-08 - 2012-01-14	25
2012-01-15 - 2012-01-21	23
2012-01-22 - 2012-01-28	22
2012-01-29 - 2012-02-04	27
2012-02-05 - 2012-02-11	29
2012-02-12 - 2012-02-18	30
2012-02-19 - 2012-02-25	29
2012-02-26 - 2012-03-03	36
2012-03-04 - 2012-03-10	40
2012-03-11 - 2012-03-17	31
2012-03-18 - 2012-03-24	38
2012-03-25 - 2012-03-31	34
2012-04-01 - 2012-04-07	30
2012-04-08 - 2012-04-14	22
2012-04-15 - 2012-04-21	34
2012-04-22 - 2012-04-28	28
2012-04-29 - 2012-05-05	32
2012-05-06 - 2012-05-12	27
2012-05-13 - 2012-05-19	30
2012-05-20 - 2012-05-26	35
2012-05-27 - 2012-06-02	23
2012-06-03 - 2012-06-09	22
2012-06-10 - 2012-06-16	27
2012-06-17 - 2012-06-23	23
2012-06-24 - 2012-06-30	23
2012-07-01 - 2012-07-07	26
2012-07-08 - 2012-07-14	21
2012-07-15 - 2012-07-21	25
2012-07-22 - 2012-07-28	28
2012-07-29 - 2012-08-04	25
2012-08-05 - 2012-08-11	19
2012-08-12 - 2012-08-18	24
2012-08-19 - 2012-08-25	24
2012-08-26 - 2012-09-01	22
2012-09-02 - 2012-09-08	16
2012-09-09 - 2012-09-15	29
2012-09-16 - 2012-09-22	32
2012-09-23 - 2012-09-29	28
2012-09-30 - 2012-10-06	35
2012-10-07 - 2012-10-13	33
2012-10-14 - 2012-10-20	30
2012-10-21 - 2012-10-27	36
2012-10-28 - 2012-11-03	40
2012-11-04 - 2012-11-10	22
2012-11-11 - 2012-11-17	23
2012-11-18 - 2012-11-24	37
2012-11-25 - 2012-12-01	35
2012-12-02 - 2012-12-08	23
2012-12-09 - 2012-12-15	35
2012-12-16 - 2012-12-22	37
2012-12-23 - 2012-12-29	35
2012-12-30 - 2013-01-05	31
2013-01-06 - 2013-01-12	38
2013-01-13 - 2013-01-19	31
2013-01-20 - 2013-01-26	53
2013-01-27 - 2013-02-02	43
2013-02-03 - 2013-02-09	47
2013-02-10 - 2013-02-16	66
2013-02-17 - 2013-02-23	40
2013-02-24 - 2013-03-02	35
2013-03-03 - 2013-03-09	31
2013-03-10 - 2013-03-16	35
2013-03-17 - 2013-03-23	27
2013-03-24 - 2013-03-30	38
2013-03-31 - 2013-04-06	28
2013-04-07 - 2013-04-13	33
2013-04-14 - 2013-04-20	37
2013-04-21 - 2013-04-27	27
2013-04-28 - 2013-05-04	27
2013-05-05 - 2013-05-11	28
2013-05-12 - 2013-05-18	26
2013-05-19 - 2013-05-25	32
2013-05-26 - 2013-06-01	31
2013-06-02 - 2013-06-08	24
2013-06-09 - 2013-06-15	26
2013-06-16 - 2013-06-22	22
2013-06-23 - 2013-06-29	19
2013-06-30 - 2013-07-06	20
2013-07-07 - 2013-07-13	20
2013-07-14 - 2013-07-20	20
2013-07-21 - 2013-07-27	22
2013-07-28 - 2013-08-03	18
2013-08-04 - 2013-08-10	18
2013-08-11 - 2013-08-17	26
2013-08-18 - 2013-08-24	21
2013-08-25 - 2013-08-31	17
2013-09-01 - 2013-09-07	21
2013-09-08 - 2013-09-14	18
2013-09-15 - 2013-09-21	27
2013-09-22 - 2013-09-28	33
2013-09-29 - 2013-10-05	40
2013-10-06 - 2013-10-12	28
2013-10-13 - 2013-10-19	31
2013-10-20 - 2013-10-26	36
2013-10-27 - 2013-11-02	26
2013-11-03 - 2013-11-09	30
2013-11-10 - 2013-11-16	23
2013-11-17 - 2013-11-23	46
2013-11-24 - 2013-11-30	39
2013-12-01 - 2013-12-07	44
2013-12-08 - 2013-12-14	43
2013-12-15 - 2013-12-21	36
2013-12-22 - 2013-12-28	40
2013-12-29 - 2014-01-04	34
2014-01-05 - 2014-01-11	34
2014-01-12 - 2014-01-18	35
2014-01-19 - 2014-01-25	38
2014-01-26 - 2014-02-01	40
2014-02-02 - 2014-02-08	44
2014-02-09 - 2014-02-15	40
2014-02-16 - 2014-02-22	49
2014-02-23 - 2014-03-01	48
2014-03-02 - 2014-03-08	59
2014-03-09 - 2014-03-15	47
2014-03-16 - 2014-03-22	46
2014-03-23 - 2014-03-29	36
2014-03-30 - 2014-04-05	54
2014-04-06 - 2014-04-12	49
2014-04-13 - 2014-04-19	51
2014-04-20 - 2014-04-26	44
2014-04-27 - 2014-05-03	48
2014-05-04 - 2014-05-10	44
2014-05-11 - 2014-05-17	36
2014-05-18 - 2014-05-24	29
2014-05-25 - 2014-05-31	47
2014-06-01 - 2014-06-07	41
2014-06-08 - 2014-06-14	35
2014-06-15 - 2014-06-21	38
2014-06-22 - 2014-06-28	26
2014-06-29 - 2014-07-05	24
2014-07-06 - 2014-07-12	22
2014-07-13 - 2014-07-19	21
2014-07-20 - 2014-07-26	21
2014-07-27 - 2014-08-02	26
2014-08-03 - 2014-08-09	32
2014-08-10 - 2014-08-16	39
2014-08-17 - 2014-08-23	19
2014-08-24 - 2014-08-30	32
2014-08-31 - 2014-09-06	25
2014-09-07 - 2014-09-13	29
2014-09-14 - 2014-09-20	35
2014-09-21 - 2014-09-27	27
2014-09-28 - 2014-10-04	44
2014-10-05 - 2014-10-11	54
2014-10-12 - 2014-10-18	53
2014-10-19 - 2014-10-25	37
2014-10-26 - 2014-11-01	36
2014-11-02 - 2014-11-08	31
2014-11-09 - 2014-11-15	40
2014-11-16 - 2014-11-22	44
2014-11-23 - 2014-11-29	46
2014-11-30 - 2014-12-06	64
2014-12-07 - 2014-12-13	61
2014-12-14 - 2014-12-20	51
2014-12-21 - 2014-12-27	57
2014-12-28 - 2015-01-03	40
2015-01-04 - 2015-01-10	44
2015-01-11 - 2015-01-17	52
2015-01-18 - 2015-01-24	61
2015-01-25 - 2015-01-31	57
2015-02-01 - 2015-02-07	65
2015-02-08 - 2015-02-14	100
2015-02-15 - 2015-02-21	84
2015-02-22 - 2015-02-28	55
2015-03-01 - 2015-03-07	56
2015-03-08 - 2015-03-14	61
2015-03-15 - 2015-03-21	57
2015-03-22 - 2015-03-28	40
2015-03-29 - 2015-04-04	59
2015-04-05 - 2015-04-11	47
2015-04-12 - 2015-04-18	36
2015-04-19 - 2015-04-25	29
2015-04-26 - 2015-05-02	56
2015-05-03 - 2015-05-09	42
2015-05-10 - 2015-05-16	39
2015-05-17 - 2015-05-23	38
2015-05-24 - 2015-05-30	38
2015-05-31 - 2015-06-06	28
2015-06-07 - 2015-06-13	45
2015-06-14 - 2015-06-20	58
2015-06-21 - 2015-06-27	28
2015-06-28 - 2015-07-04	25
Principais sub-regiões relacionadas com toux
Sub-região	toux
Walloon Region	100
Bruxelas	64
Flandres	9
Principais cidades relacionadas com toux
Cidade	toux
La Louvière	100
Villers-le-Bouillet	92
Tournai	89
Soumagne	85
Charleroi	77
Liège	75
Olne	73
Namur	72
Zottegem	71
Mons	62
Bruxelas	57
Ixelles	55
Principais pesquisas para toux
la toux	100
toux grasse	50
toux seche	45
contre la toux	35
sirop toux	30
toux bébé	25
toux sèche	20
toux enfant	20
toux du chenil	10
quinte de toux	10
toux chronique	10
bronchite	10
Pesquisas crescentes para toux
contre la toux	+130%
toux grasse	+120%
toux seche	+120%
quinte de toux	+80%
toux bébé	+80%
la toux	+70%
sirop toux	+50%
