# Supplementary material for: Early and Real-Time Detection of Seasonal Influenza Onset
Source: PLoS Comput Biol. 2017 Feb 3;13(2):e1005330. doi: 10.1371/journal.pcbi.1005330 (PMC5291378; doi:10.1371/journal.pcbi.1005330)
Supplement: S2 Data — Google Trends search volumes time series for Belgium, Czech Republic, Spain, Hungary, Ireland, Italy, Norway and Portugal, for five consecutive seasons 2010–2014 [23]. (ZIP) [file pcbi.1005330.s022.zip › Google_Trends/BE/report_BE_verkoudheid_raw.csv]

Interesse em Pesquisa Web do Google: verkoudheid
Bélgica; 06/2010 - 06/2015
Interesse ao longo do tempo
Semana	verkoudheid
2010-06-06 - 2010-06-12	0
2010-06-13 - 2010-06-19	0
2010-06-20 - 2010-06-26	0
2010-06-27 - 2010-07-03	0
2010-07-04 - 2010-07-10	0
2010-07-11 - 2010-07-17	0
2010-07-18 - 2010-07-24	0
2010-07-25 - 2010-07-31	0
2010-08-01 - 2010-08-07	0
2010-08-08 - 2010-08-14	0
2010-08-15 - 2010-08-21	0
2010-08-22 - 2010-08-28	0
2010-08-29 - 2010-09-04	0
2010-09-05 - 2010-09-11	55
2010-09-12 - 2010-09-18	51
2010-09-19 - 2010-09-25	31
2010-09-26 - 2010-10-02	69
2010-10-03 - 2010-10-09	38
2010-10-10 - 2010-10-16	38
2010-10-17 - 2010-10-23	35
2010-10-24 - 2010-10-30	35
2010-10-31 - 2010-11-06	39
2010-11-07 - 2010-11-13	39
2010-11-14 - 2010-11-20	39
2010-11-21 - 2010-11-27	39
2010-11-28 - 2010-12-04	36
2010-12-05 - 2010-12-11	61
2010-12-12 - 2010-12-18	40
2010-12-19 - 2010-12-25	63
2010-12-26 - 2011-01-01	75
2011-01-02 - 2011-01-08	64
2011-01-09 - 2011-01-15	35
2011-01-16 - 2011-01-22	39
2011-01-23 - 2011-01-29	44
2011-01-30 - 2011-02-05	60
2011-02-06 - 2011-02-12	35
2011-02-13 - 2011-02-19	29
2011-02-20 - 2011-02-26	40
2011-02-27 - 2011-03-05	51
2011-03-06 - 2011-03-12	36
2011-03-13 - 2011-03-19	27
2011-03-20 - 2011-03-26	52
2011-03-27 - 2011-04-02	25
2011-04-03 - 2011-04-09	30
2011-04-10 - 2011-04-16	27
2011-04-17 - 2011-04-23	26
2011-04-24 - 2011-04-30	21
2011-05-01 - 2011-05-07	21
2011-05-08 - 2011-05-14	27
2011-05-15 - 2011-05-21	26
2011-05-22 - 2011-05-28	22
2011-05-29 - 2011-06-04	26
2011-06-05 - 2011-06-11	31
2011-06-12 - 2011-06-18	22
2011-06-19 - 2011-06-25	22
2011-06-26 - 2011-07-02	22
2011-07-03 - 2011-07-09	23
2011-07-10 - 2011-07-16	23
2011-07-17 - 2011-07-23	24
2011-07-24 - 2011-07-30	30
2011-07-31 - 2011-08-06	32
2011-08-07 - 2011-08-13	24
2011-08-14 - 2011-08-20	24
2011-08-21 - 2011-08-27	24
2011-08-28 - 2011-09-03	24
2011-09-04 - 2011-09-10	24
2011-09-11 - 2011-09-17	45
2011-09-18 - 2011-09-24	68
2011-09-25 - 2011-10-01	47
2011-10-02 - 2011-10-08	45
2011-10-09 - 2011-10-15	42
2011-10-16 - 2011-10-22	58
2011-10-23 - 2011-10-29	34
2011-10-30 - 2011-11-05	32
2011-11-06 - 2011-11-12	38
2011-11-13 - 2011-11-19	41
2011-11-20 - 2011-11-26	59
2011-11-27 - 2011-12-03	44
2011-12-04 - 2011-12-10	61
2011-12-11 - 2011-12-17	37
2011-12-18 - 2011-12-24	46
2011-12-25 - 2011-12-31	41
2012-01-01 - 2012-01-07	34
2012-01-08 - 2012-01-14	42
2012-01-15 - 2012-01-21	48
2012-01-22 - 2012-01-28	46
2012-01-29 - 2012-02-04	58
2012-02-05 - 2012-02-11	62
2012-02-12 - 2012-02-18	70
2012-02-19 - 2012-02-25	59
2012-02-26 - 2012-03-03	47
2012-03-04 - 2012-03-10	33
2012-03-11 - 2012-03-17	25
2012-03-18 - 2012-03-24	40
2012-03-25 - 2012-03-31	33
2012-04-01 - 2012-04-07	28
2012-04-08 - 2012-04-14	32
2012-04-15 - 2012-04-21	20
2012-04-22 - 2012-04-28	43
2012-04-29 - 2012-05-05	21
2012-05-06 - 2012-05-12	31
2012-05-13 - 2012-05-19	33
2012-05-20 - 2012-05-26	27
2012-05-27 - 2012-06-02	18
2012-06-03 - 2012-06-09	16
2012-06-10 - 2012-06-16	23
2012-06-17 - 2012-06-23	20
2012-06-24 - 2012-06-30	20
2012-07-01 - 2012-07-07	21
2012-07-08 - 2012-07-14	23
2012-07-15 - 2012-07-21	0
2012-07-22 - 2012-07-28	0
2012-07-29 - 2012-08-04	0
2012-08-05 - 2012-08-11	0
2012-08-12 - 2012-08-18	0
2012-08-19 - 2012-08-25	0
2012-08-26 - 2012-09-01	21
2012-09-02 - 2012-09-08	36
2012-09-09 - 2012-09-15	52
2012-09-16 - 2012-09-22	41
2012-09-23 - 2012-09-29	77
2012-09-30 - 2012-10-06	63
2012-10-07 - 2012-10-13	64
2012-10-14 - 2012-10-20	64
2012-10-21 - 2012-10-27	59
2012-10-28 - 2012-11-03	41
2012-11-04 - 2012-11-10	45
2012-11-11 - 2012-11-17	57
2012-11-18 - 2012-11-24	57
2012-11-25 - 2012-12-01	38
2012-12-02 - 2012-12-08	58
2012-12-09 - 2012-12-15	54
2012-12-16 - 2012-12-22	55
2012-12-23 - 2012-12-29	33
2012-12-30 - 2013-01-05	38
2013-01-06 - 2013-01-12	41
2013-01-13 - 2013-01-19	52
2013-01-20 - 2013-01-26	55
2013-01-27 - 2013-02-02	70
2013-02-03 - 2013-02-09	60
2013-02-10 - 2013-02-16	46
2013-02-17 - 2013-02-23	62
2013-02-24 - 2013-03-02	58
2013-03-03 - 2013-03-09	57
2013-03-10 - 2013-03-16	59
2013-03-17 - 2013-03-23	54
2013-03-24 - 2013-03-30	34
2013-03-31 - 2013-04-06	59
2013-04-07 - 2013-04-13	57
2013-04-14 - 2013-04-20	29
2013-04-21 - 2013-04-27	30
2013-04-28 - 2013-05-04	36
2013-05-05 - 2013-05-11	32
2013-05-12 - 2013-05-18	37
2013-05-19 - 2013-05-25	33
2013-05-26 - 2013-06-01	40
2013-06-02 - 2013-06-08	23
2013-06-09 - 2013-06-15	23
2013-06-16 - 2013-06-22	15
2013-06-23 - 2013-06-29	21
2013-06-30 - 2013-07-06	18
2013-07-07 - 2013-07-13	18
2013-07-14 - 2013-07-20	18
2013-07-21 - 2013-07-27	20
2013-07-28 - 2013-08-03	22
2013-08-04 - 2013-08-10	24
2013-08-11 - 2013-08-17	26
2013-08-18 - 2013-08-24	18
2013-08-25 - 2013-08-31	17
2013-09-01 - 2013-09-07	37
2013-09-08 - 2013-09-14	61
2013-09-15 - 2013-09-21	80
2013-09-22 - 2013-09-28	76
2013-09-29 - 2013-10-05	61
2013-10-06 - 2013-10-12	49
2013-10-13 - 2013-10-19	38
2013-10-20 - 2013-10-26	32
2013-10-27 - 2013-11-02	47
2013-11-03 - 2013-11-09	34
2013-11-10 - 2013-11-16	34
2013-11-17 - 2013-11-23	42
2013-11-24 - 2013-11-30	55
2013-12-01 - 2013-12-07	68
2013-12-08 - 2013-12-14	68
2013-12-15 - 2013-12-21	51
2013-12-22 - 2013-12-28	36
2013-12-29 - 2014-01-04	55
2014-01-05 - 2014-01-11	43
2014-01-12 - 2014-01-18	44
2014-01-19 - 2014-01-25	50
2014-01-26 - 2014-02-01	48
2014-02-02 - 2014-02-08	50
2014-02-09 - 2014-02-15	44
2014-02-16 - 2014-02-22	55
2014-02-23 - 2014-03-01	46
2014-03-02 - 2014-03-08	62
2014-03-09 - 2014-03-15	39
2014-03-16 - 2014-03-22	35
2014-03-23 - 2014-03-29	42
2014-03-30 - 2014-04-05	33
2014-04-06 - 2014-04-12	45
2014-04-13 - 2014-04-19	33
2014-04-20 - 2014-04-26	22
2014-04-27 - 2014-05-03	34
2014-05-04 - 2014-05-10	52
2014-05-11 - 2014-05-17	31
2014-05-18 - 2014-05-24	33
2014-05-25 - 2014-05-31	27
2014-06-01 - 2014-06-07	30
2014-06-08 - 2014-06-14	31
2014-06-15 - 2014-06-21	32
2014-06-22 - 2014-06-28	29
2014-06-29 - 2014-07-05	39
2014-07-06 - 2014-07-12	22
2014-07-13 - 2014-07-19	21
2014-07-20 - 2014-07-26	21
2014-07-27 - 2014-08-02	21
2014-08-03 - 2014-08-09	21
2014-08-10 - 2014-08-16	21
2014-08-17 - 2014-08-23	27
2014-08-24 - 2014-08-30	34
2014-08-31 - 2014-09-06	50
2014-09-07 - 2014-09-13	52
2014-09-14 - 2014-09-20	47
2014-09-21 - 2014-09-27	88
2014-09-28 - 2014-10-04	35
2014-10-05 - 2014-10-11	47
2014-10-12 - 2014-10-18	36
2014-10-19 - 2014-10-25	62
2014-10-26 - 2014-11-01	39
2014-11-02 - 2014-11-08	44
2014-11-09 - 2014-11-15	41
2014-11-16 - 2014-11-22	64
2014-11-23 - 2014-11-29	61
2014-11-30 - 2014-12-06	68
2014-12-07 - 2014-12-13	84
2014-12-14 - 2014-12-20	62
2014-12-21 - 2014-12-27	53
2014-12-28 - 2015-01-03	48
2015-01-04 - 2015-01-10	70
2015-01-11 - 2015-01-17	64
2015-01-18 - 2015-01-24	68
2015-01-25 - 2015-01-31	88
2015-02-01 - 2015-02-07	78
2015-02-08 - 2015-02-14	100
2015-02-15 - 2015-02-21	86
2015-02-22 - 2015-02-28	51
2015-03-01 - 2015-03-07	57
2015-03-08 - 2015-03-14	64
2015-03-15 - 2015-03-21	66
2015-03-22 - 2015-03-28	65
2015-03-29 - 2015-04-04	51
2015-04-05 - 2015-04-11	71
2015-04-12 - 2015-04-18	37
2015-04-19 - 2015-04-25	38
2015-04-26 - 2015-05-02	35
2015-05-03 - 2015-05-09	33
2015-05-10 - 2015-05-16	27
2015-05-17 - 2015-05-23	42
2015-05-24 - 2015-05-30	31
2015-05-31 - 2015-06-06	26
2015-06-07 - 2015-06-13	26
2015-06-14 - 2015-06-20	27
2015-06-21 - 2015-06-27	0
2015-06-28 - 2015-07-04	0
Principais sub-regiões relacionadas com verkoudheid
Sub-região	verkoudheid
Flandres	100
Bruxelas	33
Walloon Region	0
Principais cidades relacionadas com verkoudheid
Cidade	verkoudheid
Saint Niklaas	100
Roeselare	94
Willebroek	88
Ruiselede	88
Kortrijk	83
Antuérpia	82
Gante	80
Bruges	79
Lovaina	76
Turnhout	69
Mechelen	61
Schelle	60
Bruxelas	36
Principais pesquisas para verkoudheid
tegen verkoudheid	100
baby verkoudheid	65
symptomen verkoudheid	60
griep	40
verkoudheid tips	35
verkoudheid genezen	30
verkoudheid zwangerschap	25
verkoudheid zwanger	20
Pesquisas crescentes para verkoudheid
verkoudheid tips	Aumento
tegen verkoudheid	+100%
