# Supplementary material for: Early and Real-Time Detection of Seasonal Influenza Onset
Source: PLoS Comput Biol. 2017 Feb 3;13(2):e1005330. doi: 10.1371/journal.pcbi.1005330 (PMC5291378; doi:10.1371/journal.pcbi.1005330)
Supplement: S2 Data — Google Trends search volumes time series for Belgium, Czech Republic, Spain, Hungary, Ireland, Italy, Norway and Portugal, for five consecutive seasons 2010–2014 [23]. (ZIP) [file pcbi.1005330.s022.zip › Google_Trends/CZ/report_CZ_chr▌îipka_vakci▌üna_raw.csv]

Interesse em Pesquisa Web do Google: chřipka -vakcína
República Checa; 06/2010 - 06/2015
Interesse ao longo do tempo
Semana	chřipka -vakcína
2010-06-06 - 2010-06-12	0
2010-06-13 - 2010-06-19	0
2010-06-20 - 2010-06-26	0
2010-06-27 - 2010-07-03	0
2010-07-04 - 2010-07-10	0
2010-07-11 - 2010-07-17	0
2010-07-18 - 2010-07-24	0
2010-07-25 - 2010-07-31	0
2010-08-01 - 2010-08-07	0
2010-08-08 - 2010-08-14	0
2010-08-15 - 2010-08-21	0
2010-08-22 - 2010-08-28	0
2010-08-29 - 2010-09-04	0
2010-09-05 - 2010-09-11	0
2010-09-12 - 2010-09-18	0
2010-09-19 - 2010-09-25	0
2010-09-26 - 2010-10-02	0
2010-10-03 - 2010-10-09	0
2010-10-10 - 2010-10-16	0
2010-10-17 - 2010-10-23	0
2010-10-24 - 2010-10-30	0
2010-10-31 - 2010-11-06	0
2010-11-07 - 2010-11-13	0
2010-11-14 - 2010-11-20	0
2010-11-21 - 2010-11-27	20
2010-11-28 - 2010-12-04	0
2010-12-05 - 2010-12-11	0
2010-12-12 - 2010-12-18	0
2010-12-19 - 2010-12-25	0
2010-12-26 - 2011-01-01	0
2011-01-02 - 2011-01-08	27
2011-01-09 - 2011-01-15	24
2011-01-16 - 2011-01-22	28
2011-01-23 - 2011-01-29	47
2011-01-30 - 2011-02-05	67
2011-02-06 - 2011-02-12	74
2011-02-13 - 2011-02-19	41
2011-02-20 - 2011-02-26	47
2011-02-27 - 2011-03-05	40
2011-03-06 - 2011-03-12	39
2011-03-13 - 2011-03-19	23
2011-03-20 - 2011-03-26	34
2011-03-27 - 2011-04-02	27
2011-04-03 - 2011-04-09	15
2011-04-10 - 2011-04-16	15
2011-04-17 - 2011-04-23	15
2011-04-24 - 2011-04-30	15
2011-05-01 - 2011-05-07	15
2011-05-08 - 2011-05-14	18
2011-05-15 - 2011-05-21	20
2011-05-22 - 2011-05-28	23
2011-05-29 - 2011-06-04	18
2011-06-05 - 2011-06-11	0
2011-06-12 - 2011-06-18	0
2011-06-19 - 2011-06-25	0
2011-06-26 - 2011-07-02	0
2011-07-03 - 2011-07-09	0
2011-07-10 - 2011-07-16	0
2011-07-17 - 2011-07-23	0
2011-07-24 - 2011-07-30	0
2011-07-31 - 2011-08-06	0
2011-08-07 - 2011-08-13	0
2011-08-14 - 2011-08-20	0
2011-08-21 - 2011-08-27	0
2011-08-28 - 2011-09-03	0
2011-09-04 - 2011-09-10	0
2011-09-11 - 2011-09-17	0
2011-09-18 - 2011-09-24	14
2011-09-25 - 2011-10-01	16
2011-10-02 - 2011-10-08	16
2011-10-09 - 2011-10-15	17
2011-10-16 - 2011-10-22	12
2011-10-23 - 2011-10-29	22
2011-10-30 - 2011-11-05	20
2011-11-06 - 2011-11-12	19
2011-11-13 - 2011-11-19	13
2011-11-20 - 2011-11-26	12
2011-11-27 - 2011-12-03	18
2011-12-04 - 2011-12-10	15
2011-12-11 - 2011-12-17	22
2011-12-18 - 2011-12-24	17
2011-12-25 - 2011-12-31	32
2012-01-01 - 2012-01-07	21
2012-01-08 - 2012-01-14	21
2012-01-15 - 2012-01-21	23
2012-01-22 - 2012-01-28	21
2012-01-29 - 2012-02-04	20
2012-02-05 - 2012-02-11	18
2012-02-12 - 2012-02-18	19
2012-02-19 - 2012-02-25	18
2012-02-26 - 2012-03-03	29
2012-03-04 - 2012-03-10	25
2012-03-11 - 2012-03-17	30
2012-03-18 - 2012-03-24	23
2012-03-25 - 2012-03-31	22
2012-04-01 - 2012-04-07	15
2012-04-08 - 2012-04-14	21
2012-04-15 - 2012-04-21	12
2012-04-22 - 2012-04-28	11
2012-04-29 - 2012-05-05	11
2012-05-06 - 2012-05-12	12
2012-05-13 - 2012-05-19	12
2012-05-20 - 2012-05-26	13
2012-05-27 - 2012-06-02	0
2012-06-03 - 2012-06-09	0
2012-06-10 - 2012-06-16	0
2012-06-17 - 2012-06-23	0
2012-06-24 - 2012-06-30	0
2012-07-01 - 2012-07-07	0
2012-07-08 - 2012-07-14	0
2012-07-15 - 2012-07-21	0
2012-07-22 - 2012-07-28	0
2012-07-29 - 2012-08-04	16
2012-08-05 - 2012-08-11	15
2012-08-12 - 2012-08-18	15
2012-08-19 - 2012-08-25	12
2012-08-26 - 2012-09-01	12
2012-09-02 - 2012-09-08	13
2012-09-09 - 2012-09-15	14
2012-09-16 - 2012-09-22	15
2012-09-23 - 2012-09-29	16
2012-09-30 - 2012-10-06	14
2012-10-07 - 2012-10-13	14
2012-10-14 - 2012-10-20	12
2012-10-21 - 2012-10-27	13
2012-10-28 - 2012-11-03	13
2012-11-04 - 2012-11-10	13
2012-11-11 - 2012-11-17	14
2012-11-18 - 2012-11-24	13
2012-11-25 - 2012-12-01	10
2012-12-02 - 2012-12-08	17
2012-12-09 - 2012-12-15	20
2012-12-16 - 2012-12-22	18
2012-12-23 - 2012-12-29	44
2012-12-30 - 2013-01-05	35
2013-01-06 - 2013-01-12	100
2013-01-13 - 2013-01-19	91
2013-01-20 - 2013-01-26	91
2013-01-27 - 2013-02-02	58
2013-02-03 - 2013-02-09	67
2013-02-10 - 2013-02-16	44
2013-02-17 - 2013-02-23	38
2013-02-24 - 2013-03-02	24
2013-03-03 - 2013-03-09	21
2013-03-10 - 2013-03-16	19
2013-03-17 - 2013-03-23	17
2013-03-24 - 2013-03-30	17
2013-03-31 - 2013-04-06	19
2013-04-07 - 2013-04-13	26
2013-04-14 - 2013-04-20	18
2013-04-21 - 2013-04-27	17
2013-04-28 - 2013-05-04	12
2013-05-05 - 2013-05-11	8
2013-05-12 - 2013-05-18	15
2013-05-19 - 2013-05-25	12
2013-05-26 - 2013-06-01	10
2013-06-02 - 2013-06-08	0
2013-06-09 - 2013-06-15	0
2013-06-16 - 2013-06-22	0
2013-06-23 - 2013-06-29	0
2013-06-30 - 2013-07-06	0
2013-07-07 - 2013-07-13	0
2013-07-14 - 2013-07-20	10
2013-07-21 - 2013-07-27	9
2013-07-28 - 2013-08-03	9
2013-08-04 - 2013-08-10	9
2013-08-11 - 2013-08-17	11
2013-08-18 - 2013-08-24	10
2013-08-25 - 2013-08-31	16
2013-09-01 - 2013-09-07	9
2013-09-08 - 2013-09-14	9
2013-09-15 - 2013-09-21	18
2013-09-22 - 2013-09-28	23
2013-09-29 - 2013-10-05	22
2013-10-06 - 2013-10-12	15
2013-10-13 - 2013-10-19	21
2013-10-20 - 2013-10-26	9
2013-10-27 - 2013-11-02	9
2013-11-03 - 2013-11-09	8
2013-11-10 - 2013-11-16	16
2013-11-17 - 2013-11-23	14
2013-11-24 - 2013-11-30	13
2013-12-01 - 2013-12-07	19
2013-12-08 - 2013-12-14	11
2013-12-15 - 2013-12-21	13
2013-12-22 - 2013-12-28	20
2013-12-29 - 2014-01-04	18
2014-01-05 - 2014-01-11	14
2014-01-12 - 2014-01-18	23
2014-01-19 - 2014-01-25	20
2014-01-26 - 2014-02-01	41
2014-02-02 - 2014-02-08	32
2014-02-09 - 2014-02-15	22
2014-02-16 - 2014-02-22	18
2014-02-23 - 2014-03-01	16
2014-03-02 - 2014-03-08	24
2014-03-09 - 2014-03-15	15
2014-03-16 - 2014-03-22	18
2014-03-23 - 2014-03-29	16
2014-03-30 - 2014-04-05	15
2014-04-06 - 2014-04-12	11
2014-04-13 - 2014-04-19	12
2014-04-20 - 2014-04-26	11
2014-04-27 - 2014-05-03	12
2014-05-04 - 2014-05-10	10
2014-05-11 - 2014-05-17	10
2014-05-18 - 2014-05-24	10
2014-05-25 - 2014-05-31	10
2014-06-01 - 2014-06-07	10
2014-06-08 - 2014-06-14	8
2014-06-15 - 2014-06-21	8
2014-06-22 - 2014-06-28	11
2014-06-29 - 2014-07-05	12
2014-07-06 - 2014-07-12	12
2014-07-13 - 2014-07-19	12
2014-07-20 - 2014-07-26	12
2014-07-27 - 2014-08-02	9
2014-08-03 - 2014-08-09	22
2014-08-10 - 2014-08-16	13
2014-08-17 - 2014-08-23	13
2014-08-24 - 2014-08-30	13
2014-08-31 - 2014-09-06	9
2014-09-07 - 2014-09-13	15
2014-09-14 - 2014-09-20	19
2014-09-21 - 2014-09-27	15
2014-09-28 - 2014-10-04	14
2014-10-05 - 2014-10-11	18
2014-10-12 - 2014-10-18	14
2014-10-19 - 2014-10-25	11
2014-10-26 - 2014-11-01	14
2014-11-02 - 2014-11-08	14
2014-11-09 - 2014-11-15	10
2014-11-16 - 2014-11-22	15
2014-11-23 - 2014-11-29	12
2014-11-30 - 2014-12-06	13
2014-12-07 - 2014-12-13	13
2014-12-14 - 2014-12-20	19
2014-12-21 - 2014-12-27	24
2014-12-28 - 2015-01-03	18
2015-01-04 - 2015-01-10	19
2015-01-11 - 2015-01-17	19
2015-01-18 - 2015-01-24	22
2015-01-25 - 2015-01-31	46
2015-02-01 - 2015-02-07	83
2015-02-08 - 2015-02-14	71
2015-02-15 - 2015-02-21	34
2015-02-22 - 2015-02-28	40
2015-03-01 - 2015-03-07	31
2015-03-08 - 2015-03-14	19
2015-03-15 - 2015-03-21	19
2015-03-22 - 2015-03-28	21
2015-03-29 - 2015-04-04	23
2015-04-05 - 2015-04-11	16
2015-04-12 - 2015-04-18	17
2015-04-19 - 2015-04-25	17
2015-04-26 - 2015-05-02	12
2015-05-03 - 2015-05-09	10
2015-05-10 - 2015-05-16	9
2015-05-17 - 2015-05-23	10
2015-05-24 - 2015-05-30	11
2015-05-31 - 2015-06-06	11
2015-06-07 - 2015-06-13	7
2015-06-14 - 2015-06-20	11
2015-06-21 - 2015-06-27	10
2015-06-28 - 2015-07-04	8
Principais sub-regiões relacionadas com chřipka -vakcína
Sub-região	chřipka -vakcína
Karlovy Vary	100
Vysočina	80
Boêmia Central	77
Olomouc	77
Pardubice	74
Hradec Králové	74
Zlín	73
Plzeň	73
Morávia do Sul	71
Morávia-Silésia	70
Liberec	69
Boêmia do Sul	67
Ústí nad Labem	67
Praga	61
Principais cidades relacionadas com chřipka -vakcína
Cidade	chřipka -vakcína
Hradec Králové	100
Zlín	83
Pardubice	82
Brno	79
Olomouc	79
Ceské Budejovice	74
Ostrava	69
Liberec	67
Plzeň	65
Praga	59
Principais pesquisas para chřipka -vakcína
střevní chřipka	100
chřipka příznaky	40
prasečí chřipka	30
španělská chřipka	15
chřipka v těhotenství	10
chřipka léčba	10
prasečí chřipka příznaky	10
ptačí chřipka	10
chřipka inkubační doba	10
angína	10
střevní chřipka dieta	5
Pesquisas crescentes para chřipka -vakcína
chřipka v těhotenství	+250%
střevní chřipka	+180%
střevní chřipka dieta	+160%
angína	+150%
chřipka léčba	+110%
španělská chřipka	+100%
