# Supplementary material for: Early and Real-Time Detection of Seasonal Influenza Onset
Source: PLoS Comput Biol. 2017 Feb 3;13(2):e1005330. doi: 10.1371/journal.pcbi.1005330 (PMC5291378; doi:10.1371/journal.pcbi.1005330)
Supplement: S2 Data — Google Trends search volumes time series for Belgium, Czech Republic, Spain, Hungary, Ireland, Italy, Norway and Portugal, for five consecutive seasons 2010–2014 [23]. (ZIP) [file pcbi.1005330.s022.zip › Google_Trends/CZ/report_horec▌îka_raw.csv]

Interesse em Pesquisa Web do Google: horečka
República Checa; 06/2010 - 06/2015
Interesse ao longo do tempo
Semana	horečka
2010-06-06 - 2010-06-12	0
2010-06-13 - 2010-06-19	0
2010-06-20 - 2010-06-26	0
2010-06-27 - 2010-07-03	0
2010-07-04 - 2010-07-10	0
2010-07-11 - 2010-07-17	0
2010-07-18 - 2010-07-24	0
2010-07-25 - 2010-07-31	83
2010-08-01 - 2010-08-07	82
2010-08-08 - 2010-08-14	72
2010-08-15 - 2010-08-21	72
2010-08-22 - 2010-08-28	72
2010-08-29 - 2010-09-04	72
2010-09-05 - 2010-09-11	0
2010-09-12 - 2010-09-18	0
2010-09-19 - 2010-09-25	0
2010-09-26 - 2010-10-02	0
2010-10-03 - 2010-10-09	0
2010-10-10 - 2010-10-16	68
2010-10-17 - 2010-10-23	68
2010-10-24 - 2010-10-30	68
2010-10-31 - 2010-11-06	68
2010-11-07 - 2010-11-13	68
2010-11-14 - 2010-11-20	0
2010-11-21 - 2010-11-27	0
2010-11-28 - 2010-12-04	0
2010-12-05 - 2010-12-11	0
2010-12-12 - 2010-12-18	0
2010-12-19 - 2010-12-25	77
2010-12-26 - 2011-01-01	75
2011-01-02 - 2011-01-08	59
2011-01-09 - 2011-01-15	68
2011-01-16 - 2011-01-22	75
2011-01-23 - 2011-01-29	68
2011-01-30 - 2011-02-05	59
2011-02-06 - 2011-02-12	72
2011-02-13 - 2011-02-19	52
2011-02-20 - 2011-02-26	68
2011-02-27 - 2011-03-05	61
2011-03-06 - 2011-03-12	52
2011-03-13 - 2011-03-19	47
2011-03-20 - 2011-03-26	47
2011-03-27 - 2011-04-02	47
2011-04-03 - 2011-04-09	52
2011-04-10 - 2011-04-16	58
2011-04-17 - 2011-04-23	64
2011-04-24 - 2011-04-30	45
2011-05-01 - 2011-05-07	45
2011-05-08 - 2011-05-14	50
2011-05-15 - 2011-05-21	51
2011-05-22 - 2011-05-28	52
2011-05-29 - 2011-06-04	53
2011-06-05 - 2011-06-11	45
2011-06-12 - 2011-06-18	48
2011-06-19 - 2011-06-25	51
2011-06-26 - 2011-07-02	54
2011-07-03 - 2011-07-09	48
2011-07-10 - 2011-07-16	48
2011-07-17 - 2011-07-23	47
2011-07-24 - 2011-07-30	84
2011-07-31 - 2011-08-06	45
2011-08-07 - 2011-08-13	51
2011-08-14 - 2011-08-20	57
2011-08-21 - 2011-08-27	64
2011-08-28 - 2011-09-03	70
2011-09-04 - 2011-09-10	53
2011-09-11 - 2011-09-17	41
2011-09-18 - 2011-09-24	38
2011-09-25 - 2011-10-01	62
2011-10-02 - 2011-10-08	48
2011-10-09 - 2011-10-15	38
2011-10-16 - 2011-10-22	38
2011-10-23 - 2011-10-29	56
2011-10-30 - 2011-11-05	34
2011-11-06 - 2011-11-12	50
2011-11-13 - 2011-11-19	43
2011-11-20 - 2011-11-26	36
2011-11-27 - 2011-12-03	35
2011-12-04 - 2011-12-10	36
2011-12-11 - 2011-12-17	37
2011-12-18 - 2011-12-24	53
2011-12-25 - 2011-12-31	41
2012-01-01 - 2012-01-07	42
2012-01-08 - 2012-01-14	44
2012-01-15 - 2012-01-21	57
2012-01-22 - 2012-01-28	37
2012-01-29 - 2012-02-04	44
2012-02-05 - 2012-02-11	46
2012-02-12 - 2012-02-18	62
2012-02-19 - 2012-02-25	60
2012-02-26 - 2012-03-03	42
2012-03-04 - 2012-03-10	52
2012-03-11 - 2012-03-17	40
2012-03-18 - 2012-03-24	55
2012-03-25 - 2012-03-31	33
2012-04-01 - 2012-04-07	56
2012-04-08 - 2012-04-14	69
2012-04-15 - 2012-04-21	44
2012-04-22 - 2012-04-28	50
2012-04-29 - 2012-05-05	42
2012-05-06 - 2012-05-12	46
2012-05-13 - 2012-05-19	49
2012-05-20 - 2012-05-26	53
2012-05-27 - 2012-06-02	57
2012-06-03 - 2012-06-09	49
2012-06-10 - 2012-06-16	35
2012-06-17 - 2012-06-23	55
2012-06-24 - 2012-06-30	36
2012-07-01 - 2012-07-07	90
2012-07-08 - 2012-07-14	66
2012-07-15 - 2012-07-21	57
2012-07-22 - 2012-07-28	60
2012-07-29 - 2012-08-04	57
2012-08-05 - 2012-08-11	61
2012-08-12 - 2012-08-18	41
2012-08-19 - 2012-08-25	32
2012-08-26 - 2012-09-01	32
2012-09-02 - 2012-09-08	37
2012-09-09 - 2012-09-15	48
2012-09-16 - 2012-09-22	38
2012-09-23 - 2012-09-29	38
2012-09-30 - 2012-10-06	44
2012-10-07 - 2012-10-13	35
2012-10-14 - 2012-10-20	35
2012-10-21 - 2012-10-27	38
2012-10-28 - 2012-11-03	31
2012-11-04 - 2012-11-10	45
2012-11-11 - 2012-11-17	38
2012-11-18 - 2012-11-24	36
2012-11-25 - 2012-12-01	46
2012-12-02 - 2012-12-08	34
2012-12-09 - 2012-12-15	30
2012-12-16 - 2012-12-22	46
2012-12-23 - 2012-12-29	49
2012-12-30 - 2013-01-05	60
2013-01-06 - 2013-01-12	47
2013-01-13 - 2013-01-19	66
2013-01-20 - 2013-01-26	43
2013-01-27 - 2013-02-02	73
2013-02-03 - 2013-02-09	51
2013-02-10 - 2013-02-16	62
2013-02-17 - 2013-02-23	61
2013-02-24 - 2013-03-02	57
2013-03-03 - 2013-03-09	48
2013-03-10 - 2013-03-16	47
2013-03-17 - 2013-03-23	47
2013-03-24 - 2013-03-30	44
2013-03-31 - 2013-04-06	56
2013-04-07 - 2013-04-13	38
2013-04-14 - 2013-04-20	41
2013-04-21 - 2013-04-27	32
2013-04-28 - 2013-05-04	43
2013-05-05 - 2013-05-11	46
2013-05-12 - 2013-05-18	34
2013-05-19 - 2013-05-25	24
2013-05-26 - 2013-06-01	44
2013-06-02 - 2013-06-08	35
2013-06-09 - 2013-06-15	56
2013-06-16 - 2013-06-22	37
2013-06-23 - 2013-06-29	31
2013-06-30 - 2013-07-06	61
2013-07-07 - 2013-07-13	55
2013-07-14 - 2013-07-20	33
2013-07-21 - 2013-07-27	35
2013-07-28 - 2013-08-03	46
2013-08-04 - 2013-08-10	66
2013-08-11 - 2013-08-17	48
2013-08-18 - 2013-08-24	53
2013-08-25 - 2013-08-31	45
2013-09-01 - 2013-09-07	31
2013-09-08 - 2013-09-14	45
2013-09-15 - 2013-09-21	34
2013-09-22 - 2013-09-28	36
2013-09-29 - 2013-10-05	43
2013-10-06 - 2013-10-12	52
2013-10-13 - 2013-10-19	35
2013-10-20 - 2013-10-26	29
2013-10-27 - 2013-11-02	29
2013-11-03 - 2013-11-09	36
2013-11-10 - 2013-11-16	33
2013-11-17 - 2013-11-23	36
2013-11-24 - 2013-11-30	39
2013-12-01 - 2013-12-07	26
2013-12-08 - 2013-12-14	42
2013-12-15 - 2013-12-21	48
2013-12-22 - 2013-12-28	46
2013-12-29 - 2014-01-04	57
2014-01-05 - 2014-01-11	33
2014-01-12 - 2014-01-18	40
2014-01-19 - 2014-01-25	50
2014-01-26 - 2014-02-01	60
2014-02-02 - 2014-02-08	55
2014-02-09 - 2014-02-15	26
2014-02-16 - 2014-02-22	36
2014-02-23 - 2014-03-01	43
2014-03-02 - 2014-03-08	34
2014-03-09 - 2014-03-15	39
2014-03-16 - 2014-03-22	27
2014-03-23 - 2014-03-29	55
2014-03-30 - 2014-04-05	39
2014-04-06 - 2014-04-12	43
2014-04-13 - 2014-04-19	45
2014-04-20 - 2014-04-26	28
2014-04-27 - 2014-05-03	47
2014-05-04 - 2014-05-10	43
2014-05-11 - 2014-05-17	30
2014-05-18 - 2014-05-24	41
2014-05-25 - 2014-05-31	47
2014-06-01 - 2014-06-07	49
2014-06-08 - 2014-06-14	44
2014-06-15 - 2014-06-21	69
2014-06-22 - 2014-06-28	44
2014-06-29 - 2014-07-05	61
2014-07-06 - 2014-07-12	44
2014-07-13 - 2014-07-19	39
2014-07-20 - 2014-07-26	49
2014-07-27 - 2014-08-02	71
2014-08-03 - 2014-08-09	47
2014-08-10 - 2014-08-16	55
2014-08-17 - 2014-08-23	63
2014-08-24 - 2014-08-30	42
2014-08-31 - 2014-09-06	63
2014-09-07 - 2014-09-13	52
2014-09-14 - 2014-09-20	51
2014-09-21 - 2014-09-27	65
2014-09-28 - 2014-10-04	70
2014-10-05 - 2014-10-11	100
2014-10-12 - 2014-10-18	57
2014-10-19 - 2014-10-25	50
2014-10-26 - 2014-11-01	56
2014-11-02 - 2014-11-08	55
2014-11-09 - 2014-11-15	58
2014-11-16 - 2014-11-22	42
2014-11-23 - 2014-11-29	52
2014-11-30 - 2014-12-06	44
2014-12-07 - 2014-12-13	41
2014-12-14 - 2014-12-20	49
2014-12-21 - 2014-12-27	55
2014-12-28 - 2015-01-03	50
2015-01-04 - 2015-01-10	50
2015-01-11 - 2015-01-17	47
2015-01-18 - 2015-01-24	66
2015-01-25 - 2015-01-31	65
2015-02-01 - 2015-02-07	59
2015-02-08 - 2015-02-14	61
2015-02-15 - 2015-02-21	44
2015-02-22 - 2015-02-28	55
2015-03-01 - 2015-03-07	67
2015-03-08 - 2015-03-14	59
2015-03-15 - 2015-03-21	57
2015-03-22 - 2015-03-28	47
2015-03-29 - 2015-04-04	55
2015-04-05 - 2015-04-11	56
2015-04-12 - 2015-04-18	39
2015-04-19 - 2015-04-25	45
2015-04-26 - 2015-05-02	37
2015-05-03 - 2015-05-09	41
2015-05-10 - 2015-05-16	42
2015-05-17 - 2015-05-23	31
2015-05-24 - 2015-05-30	38
2015-05-31 - 2015-06-06	41
2015-06-07 - 2015-06-13	36
2015-06-14 - 2015-06-20	43
2015-06-21 - 2015-06-27	44
2015-06-28 - 2015-07-04	44
Principais sub-regiões relacionadas com horečka
Sub-região	horečka
Liberec	100
Olomouc	97
Vysočina	96
Morávia-Silésia	95
Hradec Králové	90
Boêmia Central	90
Zlín	88
Ústí nad Labem	88
Boêmia do Sul	82
Plzeň	81
Pardubice	81
Morávia do Sul	81
Praga	71
Karlovy Vary	0
Principais cidades relacionadas com horečka
Cidade	horečka
Liberec	100
Olomouc	92
Zlín	90
Ceské Budejovice	84
Ostrava	82
Plzeň	75
Brno	72
Praga	64
Principais pesquisas para horečka
svalová horečka	100
cestovní horečka	95
horečka u dětí	85
horečka sobotní noci	70
revmatická horečka	40
zlatá horečka	35
horečka dengue	35
vysoká horečka	25
Pesquisas crescentes para horečka
vysoká horečka	Aumento
svalová horečka	+300%
horečka u dětí	+110%
revmatická horečka	+70%
horečka dengue	+40%
