# Supplementary material for: Early and Real-Time Detection of Seasonal Influenza Onset
Source: PLoS Comput Biol. 2017 Feb 3;13(2):e1005330. doi: 10.1371/journal.pcbi.1005330 (PMC5291378; doi:10.1371/journal.pcbi.1005330)
Supplement: S2 Data — Google Trends search volumes time series for Belgium, Czech Republic, Spain, Hungary, Ireland, Italy, Norway and Portugal, for five consecutive seasons 2010–2014 [23]. (ZIP) [file pcbi.1005330.s022.zip › Google_Trends/CZ/report_kas▌îel_raw.csv]

Interesse em Pesquisa Web do Google: kašel
República Checa; 06/2010 - 06/2015
Interesse ao longo do tempo
Semana	kašel
2010-06-06 - 2010-06-12	0
2010-06-13 - 2010-06-19	0
2010-06-20 - 2010-06-26	0
2010-06-27 - 2010-07-03	0
2010-07-04 - 2010-07-10	0
2010-07-11 - 2010-07-17	0
2010-07-18 - 2010-07-24	0
2010-07-25 - 2010-07-31	0
2010-08-01 - 2010-08-07	0
2010-08-08 - 2010-08-14	0
2010-08-15 - 2010-08-21	0
2010-08-22 - 2010-08-28	0
2010-08-29 - 2010-09-04	29
2010-09-05 - 2010-09-11	37
2010-09-12 - 2010-09-18	33
2010-09-19 - 2010-09-25	0
2010-09-26 - 2010-10-02	0
2010-10-03 - 2010-10-09	0
2010-10-10 - 2010-10-16	0
2010-10-17 - 2010-10-23	0
2010-10-24 - 2010-10-30	35
2010-10-31 - 2010-11-06	35
2010-11-07 - 2010-11-13	28
2010-11-14 - 2010-11-20	28
2010-11-21 - 2010-11-27	31
2010-11-28 - 2010-12-04	34
2010-12-05 - 2010-12-11	37
2010-12-12 - 2010-12-18	40
2010-12-19 - 2010-12-25	51
2010-12-26 - 2011-01-01	30
2011-01-02 - 2011-01-08	36
2011-01-09 - 2011-01-15	41
2011-01-16 - 2011-01-22	33
2011-01-23 - 2011-01-29	43
2011-01-30 - 2011-02-05	53
2011-02-06 - 2011-02-12	56
2011-02-13 - 2011-02-19	37
2011-02-20 - 2011-02-26	39
2011-02-27 - 2011-03-05	43
2011-03-06 - 2011-03-12	41
2011-03-13 - 2011-03-19	32
2011-03-20 - 2011-03-26	21
2011-03-27 - 2011-04-02	33
2011-04-03 - 2011-04-09	27
2011-04-10 - 2011-04-16	33
2011-04-17 - 2011-04-23	26
2011-04-24 - 2011-04-30	34
2011-05-01 - 2011-05-07	22
2011-05-08 - 2011-05-14	18
2011-05-15 - 2011-05-21	24
2011-05-22 - 2011-05-28	22
2011-05-29 - 2011-06-04	17
2011-06-05 - 2011-06-11	17
2011-06-12 - 2011-06-18	17
2011-06-19 - 2011-06-25	19
2011-06-26 - 2011-07-02	21
2011-07-03 - 2011-07-09	0
2011-07-10 - 2011-07-16	0
2011-07-17 - 2011-07-23	0
2011-07-24 - 2011-07-30	0
2011-07-31 - 2011-08-06	0
2011-08-07 - 2011-08-13	0
2011-08-14 - 2011-08-20	0
2011-08-21 - 2011-08-27	0
2011-08-28 - 2011-09-03	0
2011-09-04 - 2011-09-10	20
2011-09-11 - 2011-09-17	22
2011-09-18 - 2011-09-24	25
2011-09-25 - 2011-10-01	28
2011-10-02 - 2011-10-08	23
2011-10-09 - 2011-10-15	31
2011-10-16 - 2011-10-22	24
2011-10-23 - 2011-10-29	31
2011-10-30 - 2011-11-05	37
2011-11-06 - 2011-11-12	22
2011-11-13 - 2011-11-19	37
2011-11-20 - 2011-11-26	33
2011-11-27 - 2011-12-03	25
2011-12-04 - 2011-12-10	36
2011-12-11 - 2011-12-17	34
2011-12-18 - 2011-12-24	35
2011-12-25 - 2011-12-31	40
2012-01-01 - 2012-01-07	35
2012-01-08 - 2012-01-14	26
2012-01-15 - 2012-01-21	29
2012-01-22 - 2012-01-28	29
2012-01-29 - 2012-02-04	27
2012-02-05 - 2012-02-11	23
2012-02-12 - 2012-02-18	24
2012-02-19 - 2012-02-25	32
2012-02-26 - 2012-03-03	28
2012-03-04 - 2012-03-10	36
2012-03-11 - 2012-03-17	45
2012-03-18 - 2012-03-24	27
2012-03-25 - 2012-03-31	23
2012-04-01 - 2012-04-07	25
2012-04-08 - 2012-04-14	27
2012-04-15 - 2012-04-21	34
2012-04-22 - 2012-04-28	27
2012-04-29 - 2012-05-05	29
2012-05-06 - 2012-05-12	20
2012-05-13 - 2012-05-19	21
2012-05-20 - 2012-05-26	23
2012-05-27 - 2012-06-02	25
2012-06-03 - 2012-06-09	23
2012-06-10 - 2012-06-16	19
2012-06-17 - 2012-06-23	19
2012-06-24 - 2012-06-30	30
2012-07-01 - 2012-07-07	17
2012-07-08 - 2012-07-14	17
2012-07-15 - 2012-07-21	14
2012-07-22 - 2012-07-28	0
2012-07-29 - 2012-08-04	0
2012-08-05 - 2012-08-11	0
2012-08-12 - 2012-08-18	0
2012-08-19 - 2012-08-25	0
2012-08-26 - 2012-09-01	15
2012-09-02 - 2012-09-08	17
2012-09-09 - 2012-09-15	20
2012-09-16 - 2012-09-22	25
2012-09-23 - 2012-09-29	25
2012-09-30 - 2012-10-06	41
2012-10-07 - 2012-10-13	31
2012-10-14 - 2012-10-20	37
2012-10-21 - 2012-10-27	29
2012-10-28 - 2012-11-03	45
2012-11-04 - 2012-11-10	27
2012-11-11 - 2012-11-17	51
2012-11-18 - 2012-11-24	41
2012-11-25 - 2012-12-01	38
2012-12-02 - 2012-12-08	43
2012-12-09 - 2012-12-15	38
2012-12-16 - 2012-12-22	49
2012-12-23 - 2012-12-29	59
2012-12-30 - 2013-01-05	51
2013-01-06 - 2013-01-12	43
2013-01-13 - 2013-01-19	41
2013-01-20 - 2013-01-26	50
2013-01-27 - 2013-02-02	49
2013-02-03 - 2013-02-09	48
2013-02-10 - 2013-02-16	43
2013-02-17 - 2013-02-23	58
2013-02-24 - 2013-03-02	55
2013-03-03 - 2013-03-09	57
2013-03-10 - 2013-03-16	38
2013-03-17 - 2013-03-23	35
2013-03-24 - 2013-03-30	35
2013-03-31 - 2013-04-06	41
2013-04-07 - 2013-04-13	32
2013-04-14 - 2013-04-20	33
2013-04-21 - 2013-04-27	23
2013-04-28 - 2013-05-04	37
2013-05-05 - 2013-05-11	28
2013-05-12 - 2013-05-18	20
2013-05-19 - 2013-05-25	26
2013-05-26 - 2013-06-01	32
2013-06-02 - 2013-06-08	28
2013-06-09 - 2013-06-15	36
2013-06-16 - 2013-06-22	32
2013-06-23 - 2013-06-29	18
2013-06-30 - 2013-07-06	23
2013-07-07 - 2013-07-13	18
2013-07-14 - 2013-07-20	26
2013-07-21 - 2013-07-27	13
2013-07-28 - 2013-08-03	13
2013-08-04 - 2013-08-10	20
2013-08-11 - 2013-08-17	12
2013-08-18 - 2013-08-24	12
2013-08-25 - 2013-08-31	19
2013-09-01 - 2013-09-07	14
2013-09-08 - 2013-09-14	20
2013-09-15 - 2013-09-21	30
2013-09-22 - 2013-09-28	22
2013-09-29 - 2013-10-05	39
2013-10-06 - 2013-10-12	30
2013-10-13 - 2013-10-19	33
2013-10-20 - 2013-10-26	34
2013-10-27 - 2013-11-02	37
2013-11-03 - 2013-11-09	100
2013-11-10 - 2013-11-16	50
2013-11-17 - 2013-11-23	52
2013-11-24 - 2013-11-30	44
2013-12-01 - 2013-12-07	53
2013-12-08 - 2013-12-14	48
2013-12-15 - 2013-12-21	41
2013-12-22 - 2013-12-28	43
2013-12-29 - 2014-01-04	49
2014-01-05 - 2014-01-11	36
2014-01-12 - 2014-01-18	34
2014-01-19 - 2014-01-25	45
2014-01-26 - 2014-02-01	46
2014-02-02 - 2014-02-08	63
2014-02-09 - 2014-02-15	48
2014-02-16 - 2014-02-22	42
2014-02-23 - 2014-03-01	60
2014-03-02 - 2014-03-08	52
2014-03-09 - 2014-03-15	38
2014-03-16 - 2014-03-22	47
2014-03-23 - 2014-03-29	29
2014-03-30 - 2014-04-05	36
2014-04-06 - 2014-04-12	44
2014-04-13 - 2014-04-19	47
2014-04-20 - 2014-04-26	59
2014-04-27 - 2014-05-03	34
2014-05-04 - 2014-05-10	40
2014-05-11 - 2014-05-17	29
2014-05-18 - 2014-05-24	31
2014-05-25 - 2014-05-31	27
2014-06-01 - 2014-06-07	39
2014-06-08 - 2014-06-14	32
2014-06-15 - 2014-06-21	30
2014-06-22 - 2014-06-28	37
2014-06-29 - 2014-07-05	24
2014-07-06 - 2014-07-12	23
2014-07-13 - 2014-07-19	16
2014-07-20 - 2014-07-26	28
2014-07-27 - 2014-08-02	22
2014-08-03 - 2014-08-09	17
2014-08-10 - 2014-08-16	21
2014-08-17 - 2014-08-23	12
2014-08-24 - 2014-08-30	23
2014-08-31 - 2014-09-06	21
2014-09-07 - 2014-09-13	38
2014-09-14 - 2014-09-20	32
2014-09-21 - 2014-09-27	41
2014-09-28 - 2014-10-04	46
2014-10-05 - 2014-10-11	50
2014-10-12 - 2014-10-18	42
2014-10-19 - 2014-10-25	43
2014-10-26 - 2014-11-01	49
2014-11-02 - 2014-11-08	47
2014-11-09 - 2014-11-15	50
2014-11-16 - 2014-11-22	88
2014-11-23 - 2014-11-29	56
2014-11-30 - 2014-12-06	51
2014-12-07 - 2014-12-13	60
2014-12-14 - 2014-12-20	50
2014-12-21 - 2014-12-27	78
2014-12-28 - 2015-01-03	62
2015-01-04 - 2015-01-10	44
2015-01-11 - 2015-01-17	52
2015-01-18 - 2015-01-24	66
2015-01-25 - 2015-01-31	74
2015-02-01 - 2015-02-07	75
2015-02-08 - 2015-02-14	58
2015-02-15 - 2015-02-21	61
2015-02-22 - 2015-02-28	53
2015-03-01 - 2015-03-07	45
2015-03-08 - 2015-03-14	43
2015-03-15 - 2015-03-21	44
2015-03-22 - 2015-03-28	37
2015-03-29 - 2015-04-04	37
2015-04-05 - 2015-04-11	33
2015-04-12 - 2015-04-18	34
2015-04-19 - 2015-04-25	31
2015-04-26 - 2015-05-02	23
2015-05-03 - 2015-05-09	34
2015-05-10 - 2015-05-16	30
2015-05-17 - 2015-05-23	27
2015-05-24 - 2015-05-30	23
2015-05-31 - 2015-06-06	25
2015-06-07 - 2015-06-13	28
2015-06-14 - 2015-06-20	22
2015-06-21 - 2015-06-27	21
2015-06-28 - 2015-07-04	21
Principais sub-regiões relacionadas com kašel
Sub-região	kašel
Pardubice	100
Liberec	92
Boêmia Central	90
Hradec Králové	90
Vysočina	84
Olomouc	84
Plzeň	83
Ústí nad Labem	82
Morávia-Silésia	79
Zlín	79
Boêmia do Sul	78
Morávia do Sul	75
Karlovy Vary	74
Praga	65
Principais cidades relacionadas com kašel
Cidade	kašel
Jihlava	100
Ústí nad Labem	91
Hradec Králové	84
Liberec	80
Ceské Budejovice	75
Zlín	74
Olomouc	73
Pardubice	70
Plzeň	68
Ostrava	62
Brno	62
Praga	52
Principais pesquisas para kašel
na kašel	100
černý kašel	65
suchý kašel	50
dráždivý kašel	20
co na kašel	20
kašel u dětí	15
na suchý kašel	15
kašel léčba	15
sirup na kašel	10
dávivý kašel	10
příznaky černý kašel	10
kašel v těhotenství	10
jak na kašel	10
kapky na kašel	10
cibule kašel	10
lék na kašel	10
suchý dráždivý kašel	10
vlhký kašel	10
léky na kašel	10
kašel v noci	5
kašel průdušky	5
cibule na kašel	5
homeopatika	5
homeopatika kašel	5
kašel u kojence	5
čaj na kašel	5
bolest v krku	5
Pesquisas crescentes para kašel
kapky na kašel	Aumento
příznaky černý kašel	Aumento
sirup na kašel	Aumento
co na kašel	+300%
na suchý kašel	+150%
na kašel	+110%
kašel u dětí	+100%
dráždivý kašel	+70%
dávivý kašel	+70%
suchý kašel	+60%
