# Supplementary material for: Early and Real-Time Detection of Seasonal Influenza Onset
Source: PLoS Comput Biol. 2017 Feb 3;13(2):e1005330. doi: 10.1371/journal.pcbi.1005330 (PMC5291378; doi:10.1371/journal.pcbi.1005330)
Supplement: S2 Data — Google Trends search volumes time series for Belgium, Czech Republic, Spain, Hungary, Ireland, Italy, Norway and Portugal, for five consecutive seasons 2010–2014 [23]. (ZIP) [file pcbi.1005330.s022.zip › Google_Trends/CZ/report_nachlazeni▌ü_raw.csv]

Interesse em Pesquisa Web do Google: nachlazení
República Checa; 06/2010 - 06/2015
Interesse ao longo do tempo
Semana	nachlazení
2010-06-06 - 2010-06-12	0
2010-06-13 - 2010-06-19	0
2010-06-20 - 2010-06-26	0
2010-06-27 - 2010-07-03	0
2010-07-04 - 2010-07-10	0
2010-07-11 - 2010-07-17	0
2010-07-18 - 2010-07-24	0
2010-07-25 - 2010-07-31	0
2010-08-01 - 2010-08-07	0
2010-08-08 - 2010-08-14	0
2010-08-15 - 2010-08-21	0
2010-08-22 - 2010-08-28	0
2010-08-29 - 2010-09-04	0
2010-09-05 - 2010-09-11	0
2010-09-12 - 2010-09-18	0
2010-09-19 - 2010-09-25	0
2010-09-26 - 2010-10-02	0
2010-10-03 - 2010-10-09	0
2010-10-10 - 2010-10-16	0
2010-10-17 - 2010-10-23	0
2010-10-24 - 2010-10-30	0
2010-10-31 - 2010-11-06	0
2010-11-07 - 2010-11-13	0
2010-11-14 - 2010-11-20	0
2010-11-21 - 2010-11-27	0
2010-11-28 - 2010-12-04	0
2010-12-05 - 2010-12-11	0
2010-12-12 - 2010-12-18	0
2010-12-19 - 2010-12-25	0
2010-12-26 - 2011-01-01	0
2011-01-02 - 2011-01-08	59
2011-01-09 - 2011-01-15	66
2011-01-16 - 2011-01-22	73
2011-01-23 - 2011-01-29	80
2011-01-30 - 2011-02-05	57
2011-02-06 - 2011-02-12	62
2011-02-13 - 2011-02-19	67
2011-02-20 - 2011-02-26	71
2011-02-27 - 2011-03-05	55
2011-03-06 - 2011-03-12	55
2011-03-13 - 2011-03-19	0
2011-03-20 - 2011-03-26	0
2011-03-27 - 2011-04-02	0
2011-04-03 - 2011-04-09	0
2011-04-10 - 2011-04-16	0
2011-04-17 - 2011-04-23	0
2011-04-24 - 2011-04-30	0
2011-05-01 - 2011-05-07	0
2011-05-08 - 2011-05-14	0
2011-05-15 - 2011-05-21	0
2011-05-22 - 2011-05-28	0
2011-05-29 - 2011-06-04	0
2011-06-05 - 2011-06-11	0
2011-06-12 - 2011-06-18	0
2011-06-19 - 2011-06-25	0
2011-06-26 - 2011-07-02	0
2011-07-03 - 2011-07-09	0
2011-07-10 - 2011-07-16	0
2011-07-17 - 2011-07-23	0
2011-07-24 - 2011-07-30	0
2011-07-31 - 2011-08-06	0
2011-08-07 - 2011-08-13	0
2011-08-14 - 2011-08-20	0
2011-08-21 - 2011-08-27	0
2011-08-28 - 2011-09-03	0
2011-09-04 - 2011-09-10	0
2011-09-11 - 2011-09-17	0
2011-09-18 - 2011-09-24	0
2011-09-25 - 2011-10-01	60
2011-10-02 - 2011-10-08	54
2011-10-09 - 2011-10-15	54
2011-10-16 - 2011-10-22	54
2011-10-23 - 2011-10-29	54
2011-10-30 - 2011-11-05	47
2011-11-06 - 2011-11-12	0
2011-11-13 - 2011-11-19	0
2011-11-20 - 2011-11-26	0
2011-11-27 - 2011-12-03	0
2011-12-04 - 2011-12-10	0
2011-12-11 - 2011-12-17	0
2011-12-18 - 2011-12-24	0
2011-12-25 - 2011-12-31	54
2012-01-01 - 2012-01-07	39
2012-01-08 - 2012-01-14	42
2012-01-15 - 2012-01-21	45
2012-01-22 - 2012-01-28	47
2012-01-29 - 2012-02-04	50
2012-02-05 - 2012-02-11	53
2012-02-12 - 2012-02-18	53
2012-02-19 - 2012-02-25	40
2012-02-26 - 2012-03-03	40
2012-03-04 - 2012-03-10	40
2012-03-11 - 2012-03-17	0
2012-03-18 - 2012-03-24	0
2012-03-25 - 2012-03-31	0
2012-04-01 - 2012-04-07	0
2012-04-08 - 2012-04-14	0
2012-04-15 - 2012-04-21	0
2012-04-22 - 2012-04-28	0
2012-04-29 - 2012-05-05	0
2012-05-06 - 2012-05-12	0
2012-05-13 - 2012-05-19	0
2012-05-20 - 2012-05-26	0
2012-05-27 - 2012-06-02	0
2012-06-03 - 2012-06-09	0
2012-06-10 - 2012-06-16	0
2012-06-17 - 2012-06-23	0
2012-06-24 - 2012-06-30	0
2012-07-01 - 2012-07-07	0
2012-07-08 - 2012-07-14	0
2012-07-15 - 2012-07-21	0
2012-07-22 - 2012-07-28	0
2012-07-29 - 2012-08-04	0
2012-08-05 - 2012-08-11	0
2012-08-12 - 2012-08-18	0
2012-08-19 - 2012-08-25	0
2012-08-26 - 2012-09-01	0
2012-09-02 - 2012-09-08	0
2012-09-09 - 2012-09-15	0
2012-09-16 - 2012-09-22	49
2012-09-23 - 2012-09-29	43
2012-09-30 - 2012-10-06	37
2012-10-07 - 2012-10-13	41
2012-10-14 - 2012-10-20	45
2012-10-21 - 2012-10-27	38
2012-10-28 - 2012-11-03	40
2012-11-04 - 2012-11-10	37
2012-11-11 - 2012-11-17	39
2012-11-18 - 2012-11-24	42
2012-11-25 - 2012-12-01	44
2012-12-02 - 2012-12-08	34
2012-12-09 - 2012-12-15	59
2012-12-16 - 2012-12-22	38
2012-12-23 - 2012-12-29	60
2012-12-30 - 2013-01-05	62
2013-01-06 - 2013-01-12	61
2013-01-13 - 2013-01-19	50
2013-01-20 - 2013-01-26	48
2013-01-27 - 2013-02-02	58
2013-02-03 - 2013-02-09	56
2013-02-10 - 2013-02-16	36
2013-02-17 - 2013-02-23	46
2013-02-24 - 2013-03-02	43
2013-03-03 - 2013-03-09	43
2013-03-10 - 2013-03-16	44
2013-03-17 - 2013-03-23	31
2013-03-24 - 2013-03-30	57
2013-03-31 - 2013-04-06	34
2013-04-07 - 2013-04-13	0
2013-04-14 - 2013-04-20	0
2013-04-21 - 2013-04-27	0
2013-04-28 - 2013-05-04	0
2013-05-05 - 2013-05-11	0
2013-05-12 - 2013-05-18	0
2013-05-19 - 2013-05-25	0
2013-05-26 - 2013-06-01	0
2013-06-02 - 2013-06-08	0
2013-06-09 - 2013-06-15	0
2013-06-16 - 2013-06-22	0
2013-06-23 - 2013-06-29	0
2013-06-30 - 2013-07-06	0
2013-07-07 - 2013-07-13	0
2013-07-14 - 2013-07-20	0
2013-07-21 - 2013-07-27	0
2013-07-28 - 2013-08-03	0
2013-08-04 - 2013-08-10	0
2013-08-11 - 2013-08-17	0
2013-08-18 - 2013-08-24	0
2013-08-25 - 2013-08-31	0
2013-09-01 - 2013-09-07	0
2013-09-08 - 2013-09-14	41
2013-09-15 - 2013-09-21	61
2013-09-22 - 2013-09-28	76
2013-09-29 - 2013-10-05	72
2013-10-06 - 2013-10-12	70
2013-10-13 - 2013-10-19	59
2013-10-20 - 2013-10-26	36
2013-10-27 - 2013-11-02	36
2013-11-03 - 2013-11-09	36
2013-11-10 - 2013-11-16	28
2013-11-17 - 2013-11-23	40
2013-11-24 - 2013-11-30	46
2013-12-01 - 2013-12-07	35
2013-12-08 - 2013-12-14	42
2013-12-15 - 2013-12-21	60
2013-12-22 - 2013-12-28	44
2013-12-29 - 2014-01-04	43
2014-01-05 - 2014-01-11	43
2014-01-12 - 2014-01-18	46
2014-01-19 - 2014-01-25	52
2014-01-26 - 2014-02-01	58
2014-02-02 - 2014-02-08	61
2014-02-09 - 2014-02-15	42
2014-02-16 - 2014-02-22	41
2014-02-23 - 2014-03-01	47
2014-03-02 - 2014-03-08	37
2014-03-09 - 2014-03-15	36
2014-03-16 - 2014-03-22	39
2014-03-23 - 2014-03-29	50
2014-03-30 - 2014-04-05	55
2014-04-06 - 2014-04-12	44
2014-04-13 - 2014-04-19	44
2014-04-20 - 2014-04-26	25
2014-04-27 - 2014-05-03	25
2014-05-04 - 2014-05-10	25
2014-05-11 - 2014-05-17	25
2014-05-18 - 2014-05-24	0
2014-05-25 - 2014-05-31	0
2014-06-01 - 2014-06-07	0
2014-06-08 - 2014-06-14	0
2014-06-15 - 2014-06-21	0
2014-06-22 - 2014-06-28	0
2014-06-29 - 2014-07-05	0
2014-07-06 - 2014-07-12	0
2014-07-13 - 2014-07-19	0
2014-07-20 - 2014-07-26	0
2014-07-27 - 2014-08-02	0
2014-08-03 - 2014-08-09	0
2014-08-10 - 2014-08-16	0
2014-08-17 - 2014-08-23	43
2014-08-24 - 2014-08-30	47
2014-08-31 - 2014-09-06	51
2014-09-07 - 2014-09-13	67
2014-09-14 - 2014-09-20	71
2014-09-21 - 2014-09-27	100
2014-09-28 - 2014-10-04	100
2014-10-05 - 2014-10-11	66
2014-10-12 - 2014-10-18	59
2014-10-19 - 2014-10-25	47
2014-10-26 - 2014-11-01	52
2014-11-02 - 2014-11-08	61
2014-11-09 - 2014-11-15	42
2014-11-16 - 2014-11-22	43
2014-11-23 - 2014-11-29	55
2014-11-30 - 2014-12-06	45
2014-12-07 - 2014-12-13	74
2014-12-14 - 2014-12-20	70
2014-12-21 - 2014-12-27	64
2014-12-28 - 2015-01-03	65
2015-01-04 - 2015-01-10	40
2015-01-11 - 2015-01-17	36
2015-01-18 - 2015-01-24	51
2015-01-25 - 2015-01-31	77
2015-02-01 - 2015-02-07	98
2015-02-08 - 2015-02-14	81
2015-02-15 - 2015-02-21	40
2015-02-22 - 2015-02-28	49
2015-03-01 - 2015-03-07	41
2015-03-08 - 2015-03-14	44
2015-03-15 - 2015-03-21	32
2015-03-22 - 2015-03-28	32
2015-03-29 - 2015-04-04	53
2015-04-05 - 2015-04-11	51
2015-04-12 - 2015-04-18	46
2015-04-19 - 2015-04-25	26
2015-04-26 - 2015-05-02	26
2015-05-03 - 2015-05-09	26
2015-05-10 - 2015-05-16	26
2015-05-17 - 2015-05-23	26
2015-05-24 - 2015-05-30	28
2015-05-31 - 2015-06-06	29
2015-06-07 - 2015-06-13	28
2015-06-14 - 2015-06-20	28
2015-06-21 - 2015-06-27	28
2015-06-28 - 2015-07-04	29
Principais sub-regiões relacionadas com nachlazení
Sub-região	nachlazení
Olomouc	100
Zlín	96
Morávia do Sul	88
Morávia-Silésia	77
Boêmia Central	66
Ústí nad Labem	64
Praga	57
Boêmia do Sul	0
Karlovy Vary	0
Hradec Králové	0
Liberec	0
Pardubice	0
Plzeň	0
Vysočina	0
Principais cidades relacionadas com nachlazení
Cidade	nachlazení
Zlín	100
Olomouc	88
Ostrava	73
Brno	67
Praga	48
Principais pesquisas para nachlazení
nachlazení v těhotenství	100
proti nachlazení	95
léčba nachlazení	75
chřipka	60
příznaky nachlazení	55
Pesquisas crescentes para nachlazení
léčba nachlazení	Aumento
příznaky nachlazení	Aumento
