# Supplementary material for: Early and Real-Time Detection of Seasonal Influenza Onset
Source: PLoS Comput Biol. 2017 Feb 3;13(2):e1005330. doi: 10.1371/journal.pcbi.1005330 (PMC5291378; doi:10.1371/journal.pcbi.1005330)
Supplement: S2 Data — Google Trends search volumes time series for Belgium, Czech Republic, Spain, Hungary, Ireland, Italy, Norway and Portugal, for five consecutive seasons 2010–2014 [23]. (ZIP) [file pcbi.1005330.s022.zip › Google_Trends/ES/report_ES_fiebre_raw.csv]

Interesse em Pesquisa Web do Google: fiebre
Espanha; 06/2010 - 06/2015
Interesse ao longo do tempo
Semana	fiebre
2010-06-06 - 2010-06-12	33
2010-06-13 - 2010-06-19	29
2010-06-20 - 2010-06-26	34
2010-06-27 - 2010-07-03	30
2010-07-04 - 2010-07-10	34
2010-07-11 - 2010-07-17	31
2010-07-18 - 2010-07-24	29
2010-07-25 - 2010-07-31	32
2010-08-01 - 2010-08-07	33
2010-08-08 - 2010-08-14	35
2010-08-15 - 2010-08-21	34
2010-08-22 - 2010-08-28	29
2010-08-29 - 2010-09-04	28
2010-09-05 - 2010-09-11	28
2010-09-12 - 2010-09-18	29
2010-09-19 - 2010-09-25	35
2010-09-26 - 2010-10-02	34
2010-10-03 - 2010-10-09	34
2010-10-10 - 2010-10-16	34
2010-10-17 - 2010-10-23	31
2010-10-24 - 2010-10-30	30
2010-10-31 - 2010-11-06	36
2010-11-07 - 2010-11-13	34
2010-11-14 - 2010-11-20	31
2010-11-21 - 2010-11-27	32
2010-11-28 - 2010-12-04	33
2010-12-05 - 2010-12-11	40
2010-12-12 - 2010-12-18	37
2010-12-19 - 2010-12-25	44
2010-12-26 - 2011-01-01	62
2011-01-02 - 2011-01-08	63
2011-01-09 - 2011-01-15	56
2011-01-16 - 2011-01-22	51
2011-01-23 - 2011-01-29	53
2011-01-30 - 2011-02-05	46
2011-02-06 - 2011-02-12	50
2011-02-13 - 2011-02-19	48
2011-02-20 - 2011-02-26	40
2011-02-27 - 2011-03-05	43
2011-03-06 - 2011-03-12	44
2011-03-13 - 2011-03-19	37
2011-03-20 - 2011-03-26	41
2011-03-27 - 2011-04-02	40
2011-04-03 - 2011-04-09	41
2011-04-10 - 2011-04-16	42
2011-04-17 - 2011-04-23	36
2011-04-24 - 2011-04-30	35
2011-05-01 - 2011-05-07	39
2011-05-08 - 2011-05-14	47
2011-05-15 - 2011-05-21	40
2011-05-22 - 2011-05-28	40
2011-05-29 - 2011-06-04	50
2011-06-05 - 2011-06-11	37
2011-06-12 - 2011-06-18	43
2011-06-19 - 2011-06-25	39
2011-06-26 - 2011-07-02	37
2011-07-03 - 2011-07-09	40
2011-07-10 - 2011-07-16	39
2011-07-17 - 2011-07-23	35
2011-07-24 - 2011-07-30	37
2011-07-31 - 2011-08-06	36
2011-08-07 - 2011-08-13	33
2011-08-14 - 2011-08-20	38
2011-08-21 - 2011-08-27	37
2011-08-28 - 2011-09-03	35
2011-09-04 - 2011-09-10	32
2011-09-11 - 2011-09-17	35
2011-09-18 - 2011-09-24	36
2011-09-25 - 2011-10-01	38
2011-10-02 - 2011-10-08	41
2011-10-09 - 2011-10-15	40
2011-10-16 - 2011-10-22	47
2011-10-23 - 2011-10-29	41
2011-10-30 - 2011-11-05	46
2011-11-06 - 2011-11-12	42
2011-11-13 - 2011-11-19	40
2011-11-20 - 2011-11-26	40
2011-11-27 - 2011-12-03	41
2011-12-04 - 2011-12-10	40
2011-12-11 - 2011-12-17	43
2011-12-18 - 2011-12-24	43
2011-12-25 - 2011-12-31	44
2012-01-01 - 2012-01-07	50
2012-01-08 - 2012-01-14	48
2012-01-15 - 2012-01-21	50
2012-01-22 - 2012-01-28	52
2012-01-29 - 2012-02-04	52
2012-02-05 - 2012-02-11	63
2012-02-12 - 2012-02-18	64
2012-02-19 - 2012-02-25	64
2012-02-26 - 2012-03-03	57
2012-03-04 - 2012-03-10	54
2012-03-11 - 2012-03-17	47
2012-03-18 - 2012-03-24	46
2012-03-25 - 2012-03-31	40
2012-04-01 - 2012-04-07	42
2012-04-08 - 2012-04-14	43
2012-04-15 - 2012-04-21	41
2012-04-22 - 2012-04-28	47
2012-04-29 - 2012-05-05	47
2012-05-06 - 2012-05-12	47
2012-05-13 - 2012-05-19	50
2012-05-20 - 2012-05-26	48
2012-05-27 - 2012-06-02	50
2012-06-03 - 2012-06-09	41
2012-06-10 - 2012-06-16	42
2012-06-17 - 2012-06-23	45
2012-06-24 - 2012-06-30	50
2012-07-01 - 2012-07-07	39
2012-07-08 - 2012-07-14	37
2012-07-15 - 2012-07-21	38
2012-07-22 - 2012-07-28	35
2012-07-29 - 2012-08-04	41
2012-08-05 - 2012-08-11	40
2012-08-12 - 2012-08-18	46
2012-08-19 - 2012-08-25	44
2012-08-26 - 2012-09-01	42
2012-09-02 - 2012-09-08	40
2012-09-09 - 2012-09-15	50
2012-09-16 - 2012-09-22	47
2012-09-23 - 2012-09-29	46
2012-09-30 - 2012-10-06	48
2012-10-07 - 2012-10-13	44
2012-10-14 - 2012-10-20	44
2012-10-21 - 2012-10-27	46
2012-10-28 - 2012-11-03	45
2012-11-04 - 2012-11-10	45
2012-11-11 - 2012-11-17	43
2012-11-18 - 2012-11-24	48
2012-11-25 - 2012-12-01	47
2012-12-02 - 2012-12-08	48
2012-12-09 - 2012-12-15	51
2012-12-16 - 2012-12-22	47
2012-12-23 - 2012-12-29	55
2012-12-30 - 2013-01-05	53
2013-01-06 - 2013-01-12	53
2013-01-13 - 2013-01-19	58
2013-01-20 - 2013-01-26	58
2013-01-27 - 2013-02-02	65
2013-02-03 - 2013-02-09	63
2013-02-10 - 2013-02-16	70
2013-02-17 - 2013-02-23	66
2013-02-24 - 2013-03-02	63
2013-03-03 - 2013-03-09	91
2013-03-10 - 2013-03-16	56
2013-03-17 - 2013-03-23	60
2013-03-24 - 2013-03-30	53
2013-03-31 - 2013-04-06	52
2013-04-07 - 2013-04-13	48
2013-04-14 - 2013-04-20	51
2013-04-21 - 2013-04-27	62
2013-04-28 - 2013-05-04	51
2013-05-05 - 2013-05-11	59
2013-05-12 - 2013-05-18	56
2013-05-19 - 2013-05-25	50
2013-05-26 - 2013-06-01	50
2013-06-02 - 2013-06-08	47
2013-06-09 - 2013-06-15	52
2013-06-16 - 2013-06-22	49
2013-06-23 - 2013-06-29	46
2013-06-30 - 2013-07-06	52
2013-07-07 - 2013-07-13	50
2013-07-14 - 2013-07-20	47
2013-07-21 - 2013-07-27	47
2013-07-28 - 2013-08-03	45
2013-08-04 - 2013-08-10	47
2013-08-11 - 2013-08-17	47
2013-08-18 - 2013-08-24	47
2013-08-25 - 2013-08-31	47
2013-09-01 - 2013-09-07	47
2013-09-08 - 2013-09-14	45
2013-09-15 - 2013-09-21	54
2013-09-22 - 2013-09-28	54
2013-09-29 - 2013-10-05	45
2013-10-06 - 2013-10-12	54
2013-10-13 - 2013-10-19	53
2013-10-20 - 2013-10-26	52
2013-10-27 - 2013-11-02	50
2013-11-03 - 2013-11-09	59
2013-11-10 - 2013-11-16	52
2013-11-17 - 2013-11-23	48
2013-11-24 - 2013-11-30	55
2013-12-01 - 2013-12-07	49
2013-12-08 - 2013-12-14	61
2013-12-15 - 2013-12-21	59
2013-12-22 - 2013-12-28	72
2013-12-29 - 2014-01-04	80
2014-01-05 - 2014-01-11	81
2014-01-12 - 2014-01-18	79
2014-01-19 - 2014-01-25	85
2014-01-26 - 2014-02-01	79
2014-02-02 - 2014-02-08	64
2014-02-09 - 2014-02-15	59
2014-02-16 - 2014-02-22	61
2014-02-23 - 2014-03-01	63
2014-03-02 - 2014-03-08	65
2014-03-09 - 2014-03-15	62
2014-03-16 - 2014-03-22	61
2014-03-23 - 2014-03-29	60
2014-03-30 - 2014-04-05	53
2014-04-06 - 2014-04-12	64
2014-04-13 - 2014-04-19	65
2014-04-20 - 2014-04-26	59
2014-04-27 - 2014-05-03	59
2014-05-04 - 2014-05-10	57
2014-05-11 - 2014-05-17	55
2014-05-18 - 2014-05-24	57
2014-05-25 - 2014-05-31	56
2014-06-01 - 2014-06-07	56
2014-06-08 - 2014-06-14	60
2014-06-15 - 2014-06-21	62
2014-06-22 - 2014-06-28	59
2014-06-29 - 2014-07-05	55
2014-07-06 - 2014-07-12	52
2014-07-13 - 2014-07-19	59
2014-07-20 - 2014-07-26	58
2014-07-27 - 2014-08-02	49
2014-08-03 - 2014-08-09	58
2014-08-10 - 2014-08-16	58
2014-08-17 - 2014-08-23	58
2014-08-24 - 2014-08-30	53
2014-08-31 - 2014-09-06	51
2014-09-07 - 2014-09-13	53
2014-09-14 - 2014-09-20	56
2014-09-21 - 2014-09-27	57
2014-09-28 - 2014-10-04	61
2014-10-05 - 2014-10-11	82
2014-10-12 - 2014-10-18	78
2014-10-19 - 2014-10-25	65
2014-10-26 - 2014-11-01	60
2014-11-02 - 2014-11-08	57
2014-11-09 - 2014-11-15	58
2014-11-16 - 2014-11-22	59
2014-11-23 - 2014-11-29	59
2014-11-30 - 2014-12-06	60
2014-12-07 - 2014-12-13	64
2014-12-14 - 2014-12-20	63
2014-12-21 - 2014-12-27	79
2014-12-28 - 2015-01-03	84
2015-01-04 - 2015-01-10	87
2015-01-11 - 2015-01-17	91
2015-01-18 - 2015-01-24	100
2015-01-25 - 2015-01-31	95
2015-02-01 - 2015-02-07	90
2015-02-08 - 2015-02-14	92
2015-02-15 - 2015-02-21	85
2015-02-22 - 2015-02-28	81
2015-03-01 - 2015-03-07	71
2015-03-08 - 2015-03-14	67
2015-03-15 - 2015-03-21	63
2015-03-22 - 2015-03-28	62
2015-03-29 - 2015-04-04	66
2015-04-05 - 2015-04-11	58
2015-04-12 - 2015-04-18	61
2015-04-19 - 2015-04-25	63
2015-04-26 - 2015-05-02	60
2015-05-03 - 2015-05-09	68
2015-05-10 - 2015-05-16	64
2015-05-17 - 2015-05-23	67
2015-05-24 - 2015-05-30	61
2015-05-31 - 2015-06-06	69
2015-06-07 - 2015-06-13	65
2015-06-14 - 2015-06-20	58
2015-06-21 - 2015-06-27	63
2015-06-28 - 2015-07-04	62
Principais sub-regiões relacionadas com fiebre
Sub-região	fiebre
Madrid	100
Catalunha	92
Astúrias	91
Galiza	90
Andaluzia	89
Estremadura	88
Aragão	87
Castela e Leão	85
Castela-Mancha	85
País Basco	84
Navarra	81
Cantábria	81
Valência	78
Ilhas Canárias	77
Múrcia	77
La Rioja	72
Ilhas Baleares	68
Ceuta	0
Melilha	0
Principais cidades relacionadas com fiebre
Cidade	fiebre
Sant Quirze del Vallès	100
Madri	87
Barcelona	78
El Prat de Llobregat	74
Sevilha	71
Granada	66
Málaga	66
Alcorcón	66
Curunha	66
Oviedo	65
Saragoça	65
Toledo	65
Pamplona	65
Gijón	64
Santiago de Compostela	64
Principais pesquisas para fiebre
la fiebre	100
fiebre bebe	30
fiebre niños	25
sintomas fiebre	25
bajar fiebre	20
fiebre maldini	20
bajar la fiebre	15
fiebre en niños	15
fiebre amarilla	15
fiebre temperatura	15
fiebre bebes	15
sintomas de fiebre	10
fiebre sabado noche	10
fiebre alta	10
tener fiebre	10
fiebre en bebes	10
fiebre embarazo	10
gripe	10
tengo fiebre	10
como bajar fiebre	10
fiebre adultos	10
fiebre baja	5
fiebre del oro	5
paracetamol	5
remedios fiebre	5
fiebre q	5
paracetamol fiebre	5
fiebre tifoidea	5
fiebre en adultos	5
vacuna fiebre amarilla	5
ibuprofeno	5
ibuprofeno fiebre	5
fiebre perros	5
dolor de garganta	5
fiebre sin sintomas	5
como tener fiebre	5
fiebre reumatica	5
diarrea y fiebre	5
cuanto es fiebre	5
cuando es fiebre	5
apiretal	5
fiebre y embarazo	5
fiebre del heno	5
gastroenteritis	5
fiebre embarazada	5
neumonia	5
fiebre en perros	5
dalsy	5
anginas	5
decimas de fiebre	0
Pesquisas crescentes para fiebre
fiebre del oro	+180%
paracetamol	+170%
fiebre adultos	+160%
tengo fiebre	+90%
tener fiebre	+80%
como bajar fiebre	+70%
fiebre bebe	+60%
bajar fiebre	+50%
bajar la fiebre	+50%
fiebre baja	+50%
