# Supplementary material for: Early and Real-Time Detection of Seasonal Influenza Onset
Source: PLoS Comput Biol. 2017 Feb 3;13(2):e1005330. doi: 10.1371/journal.pcbi.1005330 (PMC5291378; doi:10.1371/journal.pcbi.1005330)
Supplement: S2 Data — Google Trends search volumes time series for Belgium, Czech Republic, Spain, Hungary, Ireland, Italy, Norway and Portugal, for five consecutive seasons 2010–2014 [23]. (ZIP) [file pcbi.1005330.s022.zip › Google_Trends/ES/report_ES_gripe_vacuna_raw.csv]

Interesse em Pesquisa Web do Google: gripe -vacuna
Espanha; 06/2010 - 06/2015
Interesse ao longo do tempo
Semana	gripe -vacuna
2010-06-06 - 2010-06-12	6
2010-06-13 - 2010-06-19	5
2010-06-20 - 2010-06-26	4
2010-06-27 - 2010-07-03	4
2010-07-04 - 2010-07-10	4
2010-07-11 - 2010-07-17	3
2010-07-18 - 2010-07-24	3
2010-07-25 - 2010-07-31	4
2010-08-01 - 2010-08-07	4
2010-08-08 - 2010-08-14	6
2010-08-15 - 2010-08-21	5
2010-08-22 - 2010-08-28	5
2010-08-29 - 2010-09-04	3
2010-09-05 - 2010-09-11	3
2010-09-12 - 2010-09-18	4
2010-09-19 - 2010-09-25	6
2010-09-26 - 2010-10-02	8
2010-10-03 - 2010-10-09	9
2010-10-10 - 2010-10-16	9
2010-10-17 - 2010-10-23	8
2010-10-24 - 2010-10-30	6
2010-10-31 - 2010-11-06	7
2010-11-07 - 2010-11-13	7
2010-11-14 - 2010-11-20	7
2010-11-21 - 2010-11-27	8
2010-11-28 - 2010-12-04	6
2010-12-05 - 2010-12-11	7
2010-12-12 - 2010-12-18	8
2010-12-19 - 2010-12-25	10
2010-12-26 - 2011-01-01	20
2011-01-02 - 2011-01-08	28
2011-01-09 - 2011-01-15	33
2011-01-16 - 2011-01-22	24
2011-01-23 - 2011-01-29	20
2011-01-30 - 2011-02-05	19
2011-02-06 - 2011-02-12	18
2011-02-13 - 2011-02-19	15
2011-02-20 - 2011-02-26	12
2011-02-27 - 2011-03-05	9
2011-03-06 - 2011-03-12	7
2011-03-13 - 2011-03-19	7
2011-03-20 - 2011-03-26	6
2011-03-27 - 2011-04-02	6
2011-04-03 - 2011-04-09	4
2011-04-10 - 2011-04-16	6
2011-04-17 - 2011-04-23	3
2011-04-24 - 2011-04-30	3
2011-05-01 - 2011-05-07	4
2011-05-08 - 2011-05-14	3
2011-05-15 - 2011-05-21	4
2011-05-22 - 2011-05-28	3
2011-05-29 - 2011-06-04	2
2011-06-05 - 2011-06-11	3
2011-06-12 - 2011-06-18	3
2011-06-19 - 2011-06-25	2
2011-06-26 - 2011-07-02	2
2011-07-03 - 2011-07-09	2
2011-07-10 - 2011-07-16	2
2011-07-17 - 2011-07-23	2
2011-07-24 - 2011-07-30	2
2011-07-31 - 2011-08-06	2
2011-08-07 - 2011-08-13	3
2011-08-14 - 2011-08-20	5
2011-08-21 - 2011-08-27	2
2011-08-28 - 2011-09-03	3
2011-09-04 - 2011-09-10	3
2011-09-11 - 2011-09-17	4
2011-09-18 - 2011-09-24	6
2011-09-25 - 2011-10-01	7
2011-10-02 - 2011-10-08	9
2011-10-09 - 2011-10-15	8
2011-10-16 - 2011-10-22	9
2011-10-23 - 2011-10-29	8
2011-10-30 - 2011-11-05	6
2011-11-06 - 2011-11-12	6
2011-11-13 - 2011-11-19	7
2011-11-20 - 2011-11-26	7
2011-11-27 - 2011-12-03	6
2011-12-04 - 2011-12-10	7
2011-12-11 - 2011-12-17	7
2011-12-18 - 2011-12-24	7
2011-12-25 - 2011-12-31	8
2012-01-01 - 2012-01-07	11
2012-01-08 - 2012-01-14	13
2012-01-15 - 2012-01-21	16
2012-01-22 - 2012-01-28	15
2012-01-29 - 2012-02-04	16
2012-02-05 - 2012-02-11	19
2012-02-12 - 2012-02-18	19
2012-02-19 - 2012-02-25	19
2012-02-26 - 2012-03-03	15
2012-03-04 - 2012-03-10	10
2012-03-11 - 2012-03-17	8
2012-03-18 - 2012-03-24	7
2012-03-25 - 2012-03-31	5
2012-04-01 - 2012-04-07	4
2012-04-08 - 2012-04-14	6
2012-04-15 - 2012-04-21	5
2012-04-22 - 2012-04-28	4
2012-04-29 - 2012-05-05	5
2012-05-06 - 2012-05-12	4
2012-05-13 - 2012-05-19	3
2012-05-20 - 2012-05-26	4
2012-05-27 - 2012-06-02	3
2012-06-03 - 2012-06-09	4
2012-06-10 - 2012-06-16	2
2012-06-17 - 2012-06-23	2
2012-06-24 - 2012-06-30	2
2012-07-01 - 2012-07-07	2
2012-07-08 - 2012-07-14	2
2012-07-15 - 2012-07-21	2
2012-07-22 - 2012-07-28	2
2012-07-29 - 2012-08-04	2
2012-08-05 - 2012-08-11	2
2012-08-12 - 2012-08-18	2
2012-08-19 - 2012-08-25	2
2012-08-26 - 2012-09-01	5
2012-09-02 - 2012-09-08	4
2012-09-09 - 2012-09-15	3
2012-09-16 - 2012-09-22	5
2012-09-23 - 2012-09-29	9
2012-09-30 - 2012-10-06	9
2012-10-07 - 2012-10-13	9
2012-10-14 - 2012-10-20	8
2012-10-21 - 2012-10-27	10
2012-10-28 - 2012-11-03	8
2012-11-04 - 2012-11-10	8
2012-11-11 - 2012-11-17	6
2012-11-18 - 2012-11-24	6
2012-11-25 - 2012-12-01	7
2012-12-02 - 2012-12-08	7
2012-12-09 - 2012-12-15	8
2012-12-16 - 2012-12-22	7
2012-12-23 - 2012-12-29	7
2012-12-30 - 2013-01-05	10
2013-01-06 - 2013-01-12	10
2013-01-13 - 2013-01-19	14
2013-01-20 - 2013-01-26	15
2013-01-27 - 2013-02-02	18
2013-02-03 - 2013-02-09	19
2013-02-10 - 2013-02-16	22
2013-02-17 - 2013-02-23	21
2013-02-24 - 2013-03-02	17
2013-03-03 - 2013-03-09	15
2013-03-10 - 2013-03-16	10
2013-03-17 - 2013-03-23	10
2013-03-24 - 2013-03-30	9
2013-03-31 - 2013-04-06	9
2013-04-07 - 2013-04-13	9
2013-04-14 - 2013-04-20	7
2013-04-21 - 2013-04-27	6
2013-04-28 - 2013-05-04	6
2013-05-05 - 2013-05-11	5
2013-05-12 - 2013-05-18	4
2013-05-19 - 2013-05-25	7
2013-05-26 - 2013-06-01	5
2013-06-02 - 2013-06-08	3
2013-06-09 - 2013-06-15	3
2013-06-16 - 2013-06-22	3
2013-06-23 - 2013-06-29	2
2013-06-30 - 2013-07-06	3
2013-07-07 - 2013-07-13	1
2013-07-14 - 2013-07-20	3
2013-07-21 - 2013-07-27	2
2013-07-28 - 2013-08-03	3
2013-08-04 - 2013-08-10	5
2013-08-11 - 2013-08-17	3
2013-08-18 - 2013-08-24	4
2013-08-25 - 2013-08-31	3
2013-09-01 - 2013-09-07	3
2013-09-08 - 2013-09-14	3
2013-09-15 - 2013-09-21	5
2013-09-22 - 2013-09-28	6
2013-09-29 - 2013-10-05	8
2013-10-06 - 2013-10-12	8
2013-10-13 - 2013-10-19	11
2013-10-20 - 2013-10-26	9
2013-10-27 - 2013-11-02	8
2013-11-03 - 2013-11-09	8
2013-11-10 - 2013-11-16	8
2013-11-17 - 2013-11-23	9
2013-11-24 - 2013-11-30	9
2013-12-01 - 2013-12-07	9
2013-12-08 - 2013-12-14	9
2013-12-15 - 2013-12-21	11
2013-12-22 - 2013-12-28	14
2013-12-29 - 2014-01-04	20
2014-01-05 - 2014-01-11	44
2014-01-12 - 2014-01-18	100
2014-01-19 - 2014-01-25	99
2014-01-26 - 2014-02-01	64
2014-02-02 - 2014-02-08	34
2014-02-09 - 2014-02-15	25
2014-02-16 - 2014-02-22	18
2014-02-23 - 2014-03-01	15
2014-03-02 - 2014-03-08	13
2014-03-09 - 2014-03-15	10
2014-03-16 - 2014-03-22	8
2014-03-23 - 2014-03-29	8
2014-03-30 - 2014-04-05	8
2014-04-06 - 2014-04-12	6
2014-04-13 - 2014-04-19	5
2014-04-20 - 2014-04-26	6
2014-04-27 - 2014-05-03	5
2014-05-04 - 2014-05-10	5
2014-05-11 - 2014-05-17	4
2014-05-18 - 2014-05-24	4
2014-05-25 - 2014-05-31	4
2014-06-01 - 2014-06-07	4
2014-06-08 - 2014-06-14	4
2014-06-15 - 2014-06-21	3
2014-06-22 - 2014-06-28	3
2014-06-29 - 2014-07-05	4
2014-07-06 - 2014-07-12	3
2014-07-13 - 2014-07-19	3
2014-07-20 - 2014-07-26	3
2014-07-27 - 2014-08-02	3
2014-08-03 - 2014-08-09	6
2014-08-10 - 2014-08-16	5
2014-08-17 - 2014-08-23	4
2014-08-24 - 2014-08-30	3
2014-08-31 - 2014-09-06	3
2014-09-07 - 2014-09-13	3
2014-09-14 - 2014-09-20	5
2014-09-21 - 2014-09-27	7
2014-09-28 - 2014-10-04	11
2014-10-05 - 2014-10-11	26
2014-10-12 - 2014-10-18	19
2014-10-19 - 2014-10-25	12
2014-10-26 - 2014-11-01	9
2014-11-02 - 2014-11-08	8
2014-11-09 - 2014-11-15	10
2014-11-16 - 2014-11-22	8
2014-11-23 - 2014-11-29	8
2014-11-30 - 2014-12-06	9
2014-12-07 - 2014-12-13	9
2014-12-14 - 2014-12-20	12
2014-12-21 - 2014-12-27	15
2014-12-28 - 2015-01-03	21
2015-01-04 - 2015-01-10	24
2015-01-11 - 2015-01-17	35
2015-01-18 - 2015-01-24	41
2015-01-25 - 2015-01-31	48
2015-02-01 - 2015-02-07	40
2015-02-08 - 2015-02-14	35
2015-02-15 - 2015-02-21	33
2015-02-22 - 2015-02-28	25
2015-03-01 - 2015-03-07	17
2015-03-08 - 2015-03-14	14
2015-03-15 - 2015-03-21	12
2015-03-22 - 2015-03-28	10
2015-03-29 - 2015-04-04	8
2015-04-05 - 2015-04-11	8
2015-04-12 - 2015-04-18	6
2015-04-19 - 2015-04-25	5
2015-04-26 - 2015-05-02	6
2015-05-03 - 2015-05-09	5
2015-05-10 - 2015-05-16	4
2015-05-17 - 2015-05-23	5
2015-05-24 - 2015-05-30	4
2015-05-31 - 2015-06-06	3
2015-06-07 - 2015-06-13	4
2015-06-14 - 2015-06-20	3
2015-06-21 - 2015-06-27	2
2015-06-28 - 2015-07-04	3
Principais sub-regiões relacionadas com gripe -vacuna
Sub-região	gripe -vacuna
Galiza	100
Astúrias	99
Ilhas Canárias	98
Aragão	94
Madrid	87
Estremadura	86
Cantábria	86
Catalunha	84
Andaluzia	84
País Basco	82
Castela e Leão	81
Navarra	80
Castela-Mancha	77
Múrcia	77
La Rioja	74
Valência	72
Ilhas Baleares	65
Ceuta	0
Melilha	0
Principais cidades relacionadas com gripe -vacuna
Cidade	gripe -vacuna
Sant Quirze del Vallès	100
Santiago de Compostela	89
Madri	89
Oviedo	88
Las Palmas de Gran Canaria	83
Gijón	82
Barcelona	81
Santa Cruz de Tenerife	81
Vigo	80
Curunha	78
Lugo	76
Saragoça	76
Granada	75
Bilbao	74
Sevilha	73
Principais pesquisas para gripe -vacuna
la gripe	100
gripe a	65
gripe sintomas	55
sintomas de gripe	25
la gripe a	20
la gripe sintomas	15
sintomas gripe a	15
gripe española	15
gripe fiebre	15
fiebre	15
virus gripe	15
gripe aviar	10
resfriado	10
remedios gripe	10
gripe 2014	10
gripe 2013	5
gripe embarazo	5
gripe tratamiento	5
gripe 2015	5
gripe intestinal	5
gripe madrid	5
remedios caseros gripe	5
gripe 2012	5
la gripe española	5
gelocatil	5
curar gripe	5
gelocatil gripe	5
síntomas gripe	5
gripe 2011	5
gripe estomacal	5
gripe en niños	5
paracetamol gripe	5
contagio gripe	5
gripe duracion	5
epidemia gripe	5
gripe wikipedia	5
curar la gripe	0
la gripe aviar	0
termalgin	0
vacunas gripe	0
termalgin gripe	0
gripe y embarazo	0
gripe porcina	0
virus gripe a	0
síntomas de gripe	0
gripe sin fiebre	0
gripe a 2014	0
gripe 2013 sintomas	0
Pesquisas crescentes para gripe -vacuna
gripe 2013	Aumento
gripe 2014	Aumento
gripe 2015	Aumento
gripe intestinal	+300%
remedios gripe	+300%
resfriado	+300%
gripe española	+170%
gripe fiebre	+160%
fiebre	+150%
gripe tratamiento	+130%
