# Supplementary material for: Early and Real-Time Detection of Seasonal Influenza Onset
Source: PLoS Comput Biol. 2017 Feb 3;13(2):e1005330. doi: 10.1371/journal.pcbi.1005330 (PMC5291378; doi:10.1371/journal.pcbi.1005330)
Supplement: S2 Data — Google Trends search volumes time series for Belgium, Czech Republic, Spain, Hungary, Ireland, Italy, Norway and Portugal, for five consecutive seasons 2010–2014 [23]. (ZIP) [file pcbi.1005330.s022.zip › Google_Trends/ES/report_ES_resfriado_raw.csv]

Interesse em Pesquisa Web do Google: resfriado
Espanha; 06/2010 - 06/2015
Interesse ao longo do tempo
Semana	resfriado
2010-06-06 - 2010-06-12	6
2010-06-13 - 2010-06-19	8
2010-06-20 - 2010-06-26	10
2010-06-27 - 2010-07-03	7
2010-07-04 - 2010-07-10	8
2010-07-11 - 2010-07-17	10
2010-07-18 - 2010-07-24	6
2010-07-25 - 2010-07-31	9
2010-08-01 - 2010-08-07	12
2010-08-08 - 2010-08-14	8
2010-08-15 - 2010-08-21	12
2010-08-22 - 2010-08-28	16
2010-08-29 - 2010-09-04	15
2010-09-05 - 2010-09-11	11
2010-09-12 - 2010-09-18	14
2010-09-19 - 2010-09-25	22
2010-09-26 - 2010-10-02	29
2010-10-03 - 2010-10-09	28
2010-10-10 - 2010-10-16	31
2010-10-17 - 2010-10-23	32
2010-10-24 - 2010-10-30	24
2010-10-31 - 2010-11-06	23
2010-11-07 - 2010-11-13	19
2010-11-14 - 2010-11-20	19
2010-11-21 - 2010-11-27	21
2010-11-28 - 2010-12-04	27
2010-12-05 - 2010-12-11	30
2010-12-12 - 2010-12-18	25
2010-12-19 - 2010-12-25	30
2010-12-26 - 2011-01-01	44
2011-01-02 - 2011-01-08	41
2011-01-09 - 2011-01-15	35
2011-01-16 - 2011-01-22	28
2011-01-23 - 2011-01-29	30
2011-01-30 - 2011-02-05	30
2011-02-06 - 2011-02-12	29
2011-02-13 - 2011-02-19	35
2011-02-20 - 2011-02-26	25
2011-02-27 - 2011-03-05	24
2011-03-06 - 2011-03-12	24
2011-03-13 - 2011-03-19	16
2011-03-20 - 2011-03-26	23
2011-03-27 - 2011-04-02	20
2011-04-03 - 2011-04-09	14
2011-04-10 - 2011-04-16	21
2011-04-17 - 2011-04-23	24
2011-04-24 - 2011-04-30	17
2011-05-01 - 2011-05-07	13
2011-05-08 - 2011-05-14	19
2011-05-15 - 2011-05-21	16
2011-05-22 - 2011-05-28	14
2011-05-29 - 2011-06-04	16
2011-06-05 - 2011-06-11	14
2011-06-12 - 2011-06-18	11
2011-06-19 - 2011-06-25	12
2011-06-26 - 2011-07-02	8
2011-07-03 - 2011-07-09	11
2011-07-10 - 2011-07-16	8
2011-07-17 - 2011-07-23	11
2011-07-24 - 2011-07-30	14
2011-07-31 - 2011-08-06	11
2011-08-07 - 2011-08-13	12
2011-08-14 - 2011-08-20	9
2011-08-21 - 2011-08-27	13
2011-08-28 - 2011-09-03	10
2011-09-04 - 2011-09-10	17
2011-09-11 - 2011-09-17	19
2011-09-18 - 2011-09-24	29
2011-09-25 - 2011-10-01	33
2011-10-02 - 2011-10-08	34
2011-10-09 - 2011-10-15	38
2011-10-16 - 2011-10-22	36
2011-10-23 - 2011-10-29	35
2011-10-30 - 2011-11-05	30
2011-11-06 - 2011-11-12	32
2011-11-13 - 2011-11-19	28
2011-11-20 - 2011-11-26	31
2011-11-27 - 2011-12-03	37
2011-12-04 - 2011-12-10	38
2011-12-11 - 2011-12-17	38
2011-12-18 - 2011-12-24	33
2011-12-25 - 2011-12-31	46
2012-01-01 - 2012-01-07	44
2012-01-08 - 2012-01-14	35
2012-01-15 - 2012-01-21	34
2012-01-22 - 2012-01-28	34
2012-01-29 - 2012-02-04	37
2012-02-05 - 2012-02-11	46
2012-02-12 - 2012-02-18	42
2012-02-19 - 2012-02-25	37
2012-02-26 - 2012-03-03	38
2012-03-04 - 2012-03-10	31
2012-03-11 - 2012-03-17	24
2012-03-18 - 2012-03-24	28
2012-03-25 - 2012-03-31	26
2012-04-01 - 2012-04-07	20
2012-04-08 - 2012-04-14	25
2012-04-15 - 2012-04-21	19
2012-04-22 - 2012-04-28	24
2012-04-29 - 2012-05-05	21
2012-05-06 - 2012-05-12	17
2012-05-13 - 2012-05-19	15
2012-05-20 - 2012-05-26	18
2012-05-27 - 2012-06-02	15
2012-06-03 - 2012-06-09	8
2012-06-10 - 2012-06-16	8
2012-06-17 - 2012-06-23	9
2012-06-24 - 2012-06-30	12
2012-07-01 - 2012-07-07	11
2012-07-08 - 2012-07-14	10
2012-07-15 - 2012-07-21	10
2012-07-22 - 2012-07-28	12
2012-07-29 - 2012-08-04	9
2012-08-05 - 2012-08-11	7
2012-08-12 - 2012-08-18	14
2012-08-19 - 2012-08-25	22
2012-08-26 - 2012-09-01	14
2012-09-02 - 2012-09-08	17
2012-09-09 - 2012-09-15	20
2012-09-16 - 2012-09-22	28
2012-09-23 - 2012-09-29	37
2012-09-30 - 2012-10-06	47
2012-10-07 - 2012-10-13	40
2012-10-14 - 2012-10-20	51
2012-10-21 - 2012-10-27	32
2012-10-28 - 2012-11-03	31
2012-11-04 - 2012-11-10	33
2012-11-11 - 2012-11-17	36
2012-11-18 - 2012-11-24	37
2012-11-25 - 2012-12-01	38
2012-12-02 - 2012-12-08	36
2012-12-09 - 2012-12-15	39
2012-12-16 - 2012-12-22	36
2012-12-23 - 2012-12-29	46
2012-12-30 - 2013-01-05	52
2013-01-06 - 2013-01-12	49
2013-01-13 - 2013-01-19	42
2013-01-20 - 2013-01-26	42
2013-01-27 - 2013-02-02	40
2013-02-03 - 2013-02-09	38
2013-02-10 - 2013-02-16	43
2013-02-17 - 2013-02-23	41
2013-02-24 - 2013-03-02	42
2013-03-03 - 2013-03-09	38
2013-03-10 - 2013-03-16	34
2013-03-17 - 2013-03-23	37
2013-03-24 - 2013-03-30	37
2013-03-31 - 2013-04-06	28
2013-04-07 - 2013-04-13	24
2013-04-14 - 2013-04-20	21
2013-04-21 - 2013-04-27	23
2013-04-28 - 2013-05-04	21
2013-05-05 - 2013-05-11	27
2013-05-12 - 2013-05-18	22
2013-05-19 - 2013-05-25	24
2013-05-26 - 2013-06-01	26
2013-06-02 - 2013-06-08	22
2013-06-09 - 2013-06-15	20
2013-06-16 - 2013-06-22	15
2013-06-23 - 2013-06-29	16
2013-06-30 - 2013-07-06	10
2013-07-07 - 2013-07-13	14
2013-07-14 - 2013-07-20	9
2013-07-21 - 2013-07-27	13
2013-07-28 - 2013-08-03	15
2013-08-04 - 2013-08-10	14
2013-08-11 - 2013-08-17	18
2013-08-18 - 2013-08-24	19
2013-08-25 - 2013-08-31	16
2013-09-01 - 2013-09-07	20
2013-09-08 - 2013-09-14	32
2013-09-15 - 2013-09-21	44
2013-09-22 - 2013-09-28	46
2013-09-29 - 2013-10-05	42
2013-10-06 - 2013-10-12	41
2013-10-13 - 2013-10-19	43
2013-10-20 - 2013-10-26	41
2013-10-27 - 2013-11-02	51
2013-11-03 - 2013-11-09	44
2013-11-10 - 2013-11-16	39
2013-11-17 - 2013-11-23	52
2013-11-24 - 2013-11-30	57
2013-12-01 - 2013-12-07	47
2013-12-08 - 2013-12-14	47
2013-12-15 - 2013-12-21	51
2013-12-22 - 2013-12-28	68
2013-12-29 - 2014-01-04	85
2014-01-05 - 2014-01-11	71
2014-01-12 - 2014-01-18	58
2014-01-19 - 2014-01-25	59
2014-01-26 - 2014-02-01	53
2014-02-02 - 2014-02-08	47
2014-02-09 - 2014-02-15	43
2014-02-16 - 2014-02-22	38
2014-02-23 - 2014-03-01	47
2014-03-02 - 2014-03-08	38
2014-03-09 - 2014-03-15	43
2014-03-16 - 2014-03-22	33
2014-03-23 - 2014-03-29	32
2014-03-30 - 2014-04-05	31
2014-04-06 - 2014-04-12	27
2014-04-13 - 2014-04-19	26
2014-04-20 - 2014-04-26	25
2014-04-27 - 2014-05-03	24
2014-05-04 - 2014-05-10	22
2014-05-11 - 2014-05-17	20
2014-05-18 - 2014-05-24	24
2014-05-25 - 2014-05-31	26
2014-06-01 - 2014-06-07	24
2014-06-08 - 2014-06-14	24
2014-06-15 - 2014-06-21	16
2014-06-22 - 2014-06-28	15
2014-06-29 - 2014-07-05	18
2014-07-06 - 2014-07-12	19
2014-07-13 - 2014-07-19	16
2014-07-20 - 2014-07-26	21
2014-07-27 - 2014-08-02	12
2014-08-03 - 2014-08-09	17
2014-08-10 - 2014-08-16	21
2014-08-17 - 2014-08-23	21
2014-08-24 - 2014-08-30	20
2014-08-31 - 2014-09-06	17
2014-09-07 - 2014-09-13	27
2014-09-14 - 2014-09-20	30
2014-09-21 - 2014-09-27	45
2014-09-28 - 2014-10-04	60
2014-10-05 - 2014-10-11	58
2014-10-12 - 2014-10-18	60
2014-10-19 - 2014-10-25	49
2014-10-26 - 2014-11-01	41
2014-11-02 - 2014-11-08	45
2014-11-09 - 2014-11-15	43
2014-11-16 - 2014-11-22	50
2014-11-23 - 2014-11-29	43
2014-11-30 - 2014-12-06	48
2014-12-07 - 2014-12-13	60
2014-12-14 - 2014-12-20	61
2014-12-21 - 2014-12-27	74
2014-12-28 - 2015-01-03	100
2015-01-04 - 2015-01-10	92
2015-01-11 - 2015-01-17	78
2015-01-18 - 2015-01-24	75
2015-01-25 - 2015-01-31	78
2015-02-01 - 2015-02-07	63
2015-02-08 - 2015-02-14	66
2015-02-15 - 2015-02-21	55
2015-02-22 - 2015-02-28	54
2015-03-01 - 2015-03-07	44
2015-03-08 - 2015-03-14	40
2015-03-15 - 2015-03-21	38
2015-03-22 - 2015-03-28	42
2015-03-29 - 2015-04-04	45
2015-04-05 - 2015-04-11	33
2015-04-12 - 2015-04-18	35
2015-04-19 - 2015-04-25	27
2015-04-26 - 2015-05-02	30
2015-05-03 - 2015-05-09	29
2015-05-10 - 2015-05-16	26
2015-05-17 - 2015-05-23	24
2015-05-24 - 2015-05-30	17
2015-05-31 - 2015-06-06	18
2015-06-07 - 2015-06-13	17
2015-06-14 - 2015-06-20	17
2015-06-21 - 2015-06-27	20
2015-06-28 - 2015-07-04	16
Principais sub-regiões relacionadas com resfriado
Sub-região	resfriado
Andaluzia	100
Catalunha	87
Múrcia	83
Ilhas Baleares	70
Valência	66
Madrid	66
Castela-Mancha	61
Estremadura	60
Aragão	54
Galiza	50
Ilhas Canárias	48
Navarra	46
Astúrias	44
Castela e Leão	42
País Basco	42
Cantábria	39
Ceuta	0
Melilha	0
La Rioja	0
Principais cidades relacionadas com resfriado
Cidade	resfriado
El Prat de Llobregat	100
Granada	99
Jaén	95
Málaga	92
Barcelona	92
Huelva	91
Sevilha	90
El Puerto de Santa María	89
Cádiz	88
Córdova	87
Múrcia	84
Almería	81
Girona	77
Madri	75
Ciudad Real	74
Principais pesquisas para resfriado
el resfriado	100
para el resfriado	60
resfriado remedios	30
resfriado sintomas	25
bebe resfriado	20
gripe	20
remedios para resfriado	20
curar resfriado	15
embarazo resfriado	15
resfriado comun	15
resfriado remedios caseros	15
sintomas de resfriado	10
medicamentos resfriado	10
resfriado paracetamol	10
como curar resfriado	10
remedio resfriado	10
resfriado y gripe	10
curar un resfriado	5
medicamento resfriado	5
resfriado tratamiento	5
ibuprofeno resfriado	5
medicamentos para resfriado	5
embarazo y resfriado	5
perro resfriado	5
resfriado en embarazo	5
frenadol	5
paracetamol para resfriado	5
resfriado embarazada	5
contra el resfriado	5
medicamento para resfriado	5
constipado	5
ibuprofeno para resfriado	5
resfriado de nariz	5
gripe sintomas	5
gato resfriado	5
sintomas del resfriado	5
virus resfriado	5
remedios naturales resfriado	5
resfriado perros	5
resfriado en niños	5
resfriado en bebes	5
congestion nasal	5
combatir resfriado	5
remedio casero resfriado	5
resfriado lactancia	5
duracion resfriado	5
como quitar resfriado	5
correr resfriado	5
diferencia gripe resfriado	0
Pesquisas crescentes para resfriado
ibuprofeno resfriado	+110%
para el resfriado	+90%
medicamento resfriado	+80%
resfriado remedios caseros	+70%
como curar resfriado	+60%
resfriado paracetamol	+60%
el resfriado	+50%
remedios para resfriado	+50%
bebe resfriado	+40%
curar resfriado	+40%
