# Supplementary material for: Early and Real-Time Detection of Seasonal Influenza Onset
Source: PLoS Comput Biol. 2017 Feb 3;13(2):e1005330. doi: 10.1371/journal.pcbi.1005330 (PMC5291378; doi:10.1371/journal.pcbi.1005330)
Supplement: S2 Data — Google Trends search volumes time series for Belgium, Czech Republic, Spain, Hungary, Ireland, Italy, Norway and Portugal, for five consecutive seasons 2010–2014 [23]. (ZIP) [file pcbi.1005330.s022.zip › Google_Trends/ES/report_ES_tos_raw.csv]

Interesse em Pesquisa Web do Google: tos
Espanha; 06/2010 - 06/2015
Interesse ao longo do tempo
Semana	tos
2010-06-06 - 2010-06-12	18
2010-06-13 - 2010-06-19	22
2010-06-20 - 2010-06-26	16
2010-06-27 - 2010-07-03	20
2010-07-04 - 2010-07-10	17
2010-07-11 - 2010-07-17	16
2010-07-18 - 2010-07-24	16
2010-07-25 - 2010-07-31	19
2010-08-01 - 2010-08-07	16
2010-08-08 - 2010-08-14	19
2010-08-15 - 2010-08-21	19
2010-08-22 - 2010-08-28	15
2010-08-29 - 2010-09-04	24
2010-09-05 - 2010-09-11	20
2010-09-12 - 2010-09-18	19
2010-09-19 - 2010-09-25	23
2010-09-26 - 2010-10-02	21
2010-10-03 - 2010-10-09	28
2010-10-10 - 2010-10-16	28
2010-10-17 - 2010-10-23	25
2010-10-24 - 2010-10-30	31
2010-10-31 - 2010-11-06	33
2010-11-07 - 2010-11-13	32
2010-11-14 - 2010-11-20	27
2010-11-21 - 2010-11-27	31
2010-11-28 - 2010-12-04	32
2010-12-05 - 2010-12-11	42
2010-12-12 - 2010-12-18	31
2010-12-19 - 2010-12-25	37
2010-12-26 - 2011-01-01	56
2011-01-02 - 2011-01-08	61
2011-01-09 - 2011-01-15	50
2011-01-16 - 2011-01-22	41
2011-01-23 - 2011-01-29	41
2011-01-30 - 2011-02-05	40
2011-02-06 - 2011-02-12	44
2011-02-13 - 2011-02-19	39
2011-02-20 - 2011-02-26	40
2011-02-27 - 2011-03-05	36
2011-03-06 - 2011-03-12	35
2011-03-13 - 2011-03-19	35
2011-03-20 - 2011-03-26	37
2011-03-27 - 2011-04-02	36
2011-04-03 - 2011-04-09	34
2011-04-10 - 2011-04-16	36
2011-04-17 - 2011-04-23	31
2011-04-24 - 2011-04-30	28
2011-05-01 - 2011-05-07	25
2011-05-08 - 2011-05-14	30
2011-05-15 - 2011-05-21	36
2011-05-22 - 2011-05-28	34
2011-05-29 - 2011-06-04	31
2011-06-05 - 2011-06-11	30
2011-06-12 - 2011-06-18	32
2011-06-19 - 2011-06-25	27
2011-06-26 - 2011-07-02	27
2011-07-03 - 2011-07-09	30
2011-07-10 - 2011-07-16	27
2011-07-17 - 2011-07-23	25
2011-07-24 - 2011-07-30	29
2011-07-31 - 2011-08-06	29
2011-08-07 - 2011-08-13	28
2011-08-14 - 2011-08-20	27
2011-08-21 - 2011-08-27	26
2011-08-28 - 2011-09-03	25
2011-09-04 - 2011-09-10	26
2011-09-11 - 2011-09-17	27
2011-09-18 - 2011-09-24	27
2011-09-25 - 2011-10-01	33
2011-10-02 - 2011-10-08	33
2011-10-09 - 2011-10-15	44
2011-10-16 - 2011-10-22	37
2011-10-23 - 2011-10-29	36
2011-10-30 - 2011-11-05	44
2011-11-06 - 2011-11-12	40
2011-11-13 - 2011-11-19	39
2011-11-20 - 2011-11-26	44
2011-11-27 - 2011-12-03	39
2011-12-04 - 2011-12-10	48
2011-12-11 - 2011-12-17	43
2011-12-18 - 2011-12-24	41
2011-12-25 - 2011-12-31	50
2012-01-01 - 2012-01-07	49
2012-01-08 - 2012-01-14	48
2012-01-15 - 2012-01-21	43
2012-01-22 - 2012-01-28	44
2012-01-29 - 2012-02-04	48
2012-02-05 - 2012-02-11	42
2012-02-12 - 2012-02-18	51
2012-02-19 - 2012-02-25	49
2012-02-26 - 2012-03-03	51
2012-03-04 - 2012-03-10	43
2012-03-11 - 2012-03-17	43
2012-03-18 - 2012-03-24	41
2012-03-25 - 2012-03-31	39
2012-04-01 - 2012-04-07	41
2012-04-08 - 2012-04-14	28
2012-04-15 - 2012-04-21	29
2012-04-22 - 2012-04-28	28
2012-04-29 - 2012-05-05	28
2012-05-06 - 2012-05-12	34
2012-05-13 - 2012-05-19	31
2012-05-20 - 2012-05-26	26
2012-05-27 - 2012-06-02	29
2012-06-03 - 2012-06-09	26
2012-06-10 - 2012-06-16	25
2012-06-17 - 2012-06-23	24
2012-06-24 - 2012-06-30	22
2012-07-01 - 2012-07-07	22
2012-07-08 - 2012-07-14	21
2012-07-15 - 2012-07-21	23
2012-07-22 - 2012-07-28	20
2012-07-29 - 2012-08-04	23
2012-08-05 - 2012-08-11	23
2012-08-12 - 2012-08-18	21
2012-08-19 - 2012-08-25	24
2012-08-26 - 2012-09-01	22
2012-09-02 - 2012-09-08	19
2012-09-09 - 2012-09-15	26
2012-09-16 - 2012-09-22	29
2012-09-23 - 2012-09-29	26
2012-09-30 - 2012-10-06	33
2012-10-07 - 2012-10-13	40
2012-10-14 - 2012-10-20	40
2012-10-21 - 2012-10-27	47
2012-10-28 - 2012-11-03	44
2012-11-04 - 2012-11-10	38
2012-11-11 - 2012-11-17	41
2012-11-18 - 2012-11-24	41
2012-11-25 - 2012-12-01	50
2012-12-02 - 2012-12-08	47
2012-12-09 - 2012-12-15	47
2012-12-16 - 2012-12-22	52
2012-12-23 - 2012-12-29	51
2012-12-30 - 2013-01-05	57
2013-01-06 - 2013-01-12	51
2013-01-13 - 2013-01-19	49
2013-01-20 - 2013-01-26	51
2013-01-27 - 2013-02-02	49
2013-02-03 - 2013-02-09	42
2013-02-10 - 2013-02-16	53
2013-02-17 - 2013-02-23	53
2013-02-24 - 2013-03-02	46
2013-03-03 - 2013-03-09	49
2013-03-10 - 2013-03-16	45
2013-03-17 - 2013-03-23	43
2013-03-24 - 2013-03-30	48
2013-03-31 - 2013-04-06	43
2013-04-07 - 2013-04-13	38
2013-04-14 - 2013-04-20	39
2013-04-21 - 2013-04-27	37
2013-04-28 - 2013-05-04	41
2013-05-05 - 2013-05-11	38
2013-05-12 - 2013-05-18	41
2013-05-19 - 2013-05-25	37
2013-05-26 - 2013-06-01	33
2013-06-02 - 2013-06-08	33
2013-06-09 - 2013-06-15	33
2013-06-16 - 2013-06-22	28
2013-06-23 - 2013-06-29	31
2013-06-30 - 2013-07-06	29
2013-07-07 - 2013-07-13	24
2013-07-14 - 2013-07-20	27
2013-07-21 - 2013-07-27	23
2013-07-28 - 2013-08-03	26
2013-08-04 - 2013-08-10	25
2013-08-11 - 2013-08-17	24
2013-08-18 - 2013-08-24	23
2013-08-25 - 2013-08-31	23
2013-09-01 - 2013-09-07	24
2013-09-08 - 2013-09-14	25
2013-09-15 - 2013-09-21	35
2013-09-22 - 2013-09-28	39
2013-09-29 - 2013-10-05	42
2013-10-06 - 2013-10-12	43
2013-10-13 - 2013-10-19	43
2013-10-20 - 2013-10-26	44
2013-10-27 - 2013-11-02	41
2013-11-03 - 2013-11-09	44
2013-11-10 - 2013-11-16	43
2013-11-17 - 2013-11-23	49
2013-11-24 - 2013-11-30	49
2013-12-01 - 2013-12-07	54
2013-12-08 - 2013-12-14	59
2013-12-15 - 2013-12-21	66
2013-12-22 - 2013-12-28	77
2013-12-29 - 2014-01-04	88
2014-01-05 - 2014-01-11	79
2014-01-12 - 2014-01-18	80
2014-01-19 - 2014-01-25	70
2014-01-26 - 2014-02-01	66
2014-02-02 - 2014-02-08	55
2014-02-09 - 2014-02-15	54
2014-02-16 - 2014-02-22	48
2014-02-23 - 2014-03-01	46
2014-03-02 - 2014-03-08	47
2014-03-09 - 2014-03-15	53
2014-03-16 - 2014-03-22	48
2014-03-23 - 2014-03-29	44
2014-03-30 - 2014-04-05	45
2014-04-06 - 2014-04-12	48
2014-04-13 - 2014-04-19	45
2014-04-20 - 2014-04-26	45
2014-04-27 - 2014-05-03	43
2014-05-04 - 2014-05-10	38
2014-05-11 - 2014-05-17	38
2014-05-18 - 2014-05-24	39
2014-05-25 - 2014-05-31	35
2014-06-01 - 2014-06-07	35
2014-06-08 - 2014-06-14	40
2014-06-15 - 2014-06-21	38
2014-06-22 - 2014-06-28	37
2014-06-29 - 2014-07-05	27
2014-07-06 - 2014-07-12	28
2014-07-13 - 2014-07-19	28
2014-07-20 - 2014-07-26	34
2014-07-27 - 2014-08-02	31
2014-08-03 - 2014-08-09	30
2014-08-10 - 2014-08-16	35
2014-08-17 - 2014-08-23	31
2014-08-24 - 2014-08-30	32
2014-08-31 - 2014-09-06	29
2014-09-07 - 2014-09-13	28
2014-09-14 - 2014-09-20	33
2014-09-21 - 2014-09-27	37
2014-09-28 - 2014-10-04	47
2014-10-05 - 2014-10-11	53
2014-10-12 - 2014-10-18	53
2014-10-19 - 2014-10-25	52
2014-10-26 - 2014-11-01	57
2014-11-02 - 2014-11-08	53
2014-11-09 - 2014-11-15	59
2014-11-16 - 2014-11-22	62
2014-11-23 - 2014-11-29	64
2014-11-30 - 2014-12-06	62
2014-12-07 - 2014-12-13	63
2014-12-14 - 2014-12-20	70
2014-12-21 - 2014-12-27	88
2014-12-28 - 2015-01-03	96
2015-01-04 - 2015-01-10	98
2015-01-11 - 2015-01-17	100
2015-01-18 - 2015-01-24	93
2015-01-25 - 2015-01-31	93
2015-02-01 - 2015-02-07	84
2015-02-08 - 2015-02-14	86
2015-02-15 - 2015-02-21	91
2015-02-22 - 2015-02-28	77
2015-03-01 - 2015-03-07	71
2015-03-08 - 2015-03-14	70
2015-03-15 - 2015-03-21	67
2015-03-22 - 2015-03-28	59
2015-03-29 - 2015-04-04	67
2015-04-05 - 2015-04-11	61
2015-04-12 - 2015-04-18	55
2015-04-19 - 2015-04-25	53
2015-04-26 - 2015-05-02	57
2015-05-03 - 2015-05-09	51
2015-05-10 - 2015-05-16	55
2015-05-17 - 2015-05-23	55
2015-05-24 - 2015-05-30	46
2015-05-31 - 2015-06-06	52
2015-06-07 - 2015-06-13	42
2015-06-14 - 2015-06-20	44
2015-06-21 - 2015-06-27	40
2015-06-28 - 2015-07-04	42
Principais sub-regiões relacionadas com tos
Sub-região	tos
Madrid	100
Catalunha	99
Ilhas Canárias	98
Andaluzia	96
Galiza	96
Castela-Mancha	95
Estremadura	93
Castela e Leão	91
Astúrias	90
Aragão	86
Valência	86
Navarra	86
País Basco	84
Cantábria	81
Múrcia	81
La Rioja	76
Ilhas Baleares	74
Ceuta	0
Melilha	0
Principais cidades relacionadas com tos
Cidade	tos
Sant Quirze del Vallès	100
Madri	75
Barcelona	69
Sevilha	64
Las Palmas de Gran Canaria	62
Toledo	59
Valência	58
Ciudad Real	57
Santa Cruz de Tenerife	56
Salamanca	56
El Prat de Llobregat	55
El Puerto de Santa María	55
Saragoça	55
Huelva	54
Gijón	54
Principais pesquisas para tos
la tos	100
para la tos	70
remedios tos	40
tos seca	30
remedios caseros tos	25
remedios caseros	25
tos niños	15
jarabe tos	15
tos ferina	15
tos bebe	10
remedio tos	10
tos en niños	10
tos de garganta	10
tos bebes	5
tos seca remedios	5
remedio casero tos	5
cebolla tos	5
tos persistente	5
quitar tos	5
tos perro	5
contra la tos	5
mucha tos	5
tos embarazo	5
tengo tos	5
tos en bebes	5
quitar la tos	5
bronquitis	5
tos nocturna	5
remedios tos niños	5
aliviar tos	5
calmar la tos	5
tos seca niños	5
jarabe tos seca	5
tos de perro	5
picor de garganta	0
tos de pecho	0
jarabe tos niños	0
tos cronica	0
aliviar la tos	0
remedio tos seca	0
tos infantil	0
flutox	0
tos productiva	0
neumonia	0
tos perruna	0
tos ferina vacuna	0
faringitis	0
tos irritativa	0
tos alergica	0
asma	0
Pesquisas crescentes para tos
tos ferina	+120%
mucha tos	+90%
cebolla tos	+80%
quitar tos	+70%
remedio casero tos	+70%
tos seca remedios	+70%
para la tos	+60%
remedios caseros	+60%
remedios caseros tos	+50%
tengo tos	+50%
