# Supplementary material for: Early and Real-Time Detection of Seasonal Influenza Onset
Source: PLoS Comput Biol. 2017 Feb 3;13(2):e1005330. doi: 10.1371/journal.pcbi.1005330 (PMC5291378; doi:10.1371/journal.pcbi.1005330)
Supplement: S2 Data — Google Trends search volumes time series for Belgium, Czech Republic, Spain, Hungary, Ireland, Italy, Norway and Portugal, for five consecutive seasons 2010–2014 [23]. (ZIP) [file pcbi.1005330.s022.zip › Google_Trends/HU/report_HU_influenza_vakcina_raw.csv]

Interesse em Pesquisa Web do Google: influenza -vakcina
Hungria; 06/2010 - 06/2015
Interesse ao longo do tempo
Semana	influenza -vakcina
2010-06-06 - 2010-06-12	0
2010-06-13 - 2010-06-19	0
2010-06-20 - 2010-06-26	0
2010-06-27 - 2010-07-03	0
2010-07-04 - 2010-07-10	0
2010-07-11 - 2010-07-17	0
2010-07-18 - 2010-07-24	0
2010-07-25 - 2010-07-31	0
2010-08-01 - 2010-08-07	0
2010-08-08 - 2010-08-14	0
2010-08-15 - 2010-08-21	0
2010-08-22 - 2010-08-28	0
2010-08-29 - 2010-09-04	0
2010-09-05 - 2010-09-11	0
2010-09-12 - 2010-09-18	12
2010-09-19 - 2010-09-25	9
2010-09-26 - 2010-10-02	10
2010-10-03 - 2010-10-09	10
2010-10-10 - 2010-10-16	10
2010-10-17 - 2010-10-23	10
2010-10-24 - 2010-10-30	11
2010-10-31 - 2010-11-06	12
2010-11-07 - 2010-11-13	14
2010-11-14 - 2010-11-20	10
2010-11-21 - 2010-11-27	15
2010-11-28 - 2010-12-04	10
2010-12-05 - 2010-12-11	11
2010-12-12 - 2010-12-18	11
2010-12-19 - 2010-12-25	12
2010-12-26 - 2011-01-01	9
2011-01-02 - 2011-01-08	11
2011-01-09 - 2011-01-15	33
2011-01-16 - 2011-01-22	46
2011-01-23 - 2011-01-29	84
2011-01-30 - 2011-02-05	85
2011-02-06 - 2011-02-12	59
2011-02-13 - 2011-02-19	44
2011-02-20 - 2011-02-26	43
2011-02-27 - 2011-03-05	23
2011-03-06 - 2011-03-12	15
2011-03-13 - 2011-03-19	13
2011-03-20 - 2011-03-26	6
2011-03-27 - 2011-04-02	7
2011-04-03 - 2011-04-09	6
2011-04-10 - 2011-04-16	0
2011-04-17 - 2011-04-23	0
2011-04-24 - 2011-04-30	0
2011-05-01 - 2011-05-07	0
2011-05-08 - 2011-05-14	0
2011-05-15 - 2011-05-21	0
2011-05-22 - 2011-05-28	0
2011-05-29 - 2011-06-04	0
2011-06-05 - 2011-06-11	0
2011-06-12 - 2011-06-18	0
2011-06-19 - 2011-06-25	0
2011-06-26 - 2011-07-02	0
2011-07-03 - 2011-07-09	0
2011-07-10 - 2011-07-16	0
2011-07-17 - 2011-07-23	0
2011-07-24 - 2011-07-30	0
2011-07-31 - 2011-08-06	0
2011-08-07 - 2011-08-13	0
2011-08-14 - 2011-08-20	0
2011-08-21 - 2011-08-27	0
2011-08-28 - 2011-09-03	0
2011-09-04 - 2011-09-10	0
2011-09-11 - 2011-09-17	0
2011-09-18 - 2011-09-24	0
2011-09-25 - 2011-10-01	0
2011-10-02 - 2011-10-08	0
2011-10-09 - 2011-10-15	6
2011-10-16 - 2011-10-22	7
2011-10-23 - 2011-10-29	17
2011-10-30 - 2011-11-05	21
2011-11-06 - 2011-11-12	36
2011-11-13 - 2011-11-19	19
2011-11-20 - 2011-11-26	22
2011-11-27 - 2011-12-03	16
2011-12-04 - 2011-12-10	13
2011-12-11 - 2011-12-17	10
2011-12-18 - 2011-12-24	8
2011-12-25 - 2011-12-31	10
2012-01-01 - 2012-01-07	13
2012-01-08 - 2012-01-14	16
2012-01-15 - 2012-01-21	15
2012-01-22 - 2012-01-28	15
2012-01-29 - 2012-02-04	9
2012-02-05 - 2012-02-11	10
2012-02-12 - 2012-02-18	24
2012-02-19 - 2012-02-25	53
2012-02-26 - 2012-03-03	43
2012-03-04 - 2012-03-10	38
2012-03-11 - 2012-03-17	38
2012-03-18 - 2012-03-24	20
2012-03-25 - 2012-03-31	15
2012-04-01 - 2012-04-07	11
2012-04-08 - 2012-04-14	5
2012-04-15 - 2012-04-21	5
2012-04-22 - 2012-04-28	5
2012-04-29 - 2012-05-05	0
2012-05-06 - 2012-05-12	0
2012-05-13 - 2012-05-19	0
2012-05-20 - 2012-05-26	0
2012-05-27 - 2012-06-02	0
2012-06-03 - 2012-06-09	0
2012-06-10 - 2012-06-16	0
2012-06-17 - 2012-06-23	0
2012-06-24 - 2012-06-30	0
2012-07-01 - 2012-07-07	0
2012-07-08 - 2012-07-14	0
2012-07-15 - 2012-07-21	0
2012-07-22 - 2012-07-28	0
2012-07-29 - 2012-08-04	0
2012-08-05 - 2012-08-11	0
2012-08-12 - 2012-08-18	0
2012-08-19 - 2012-08-25	0
2012-08-26 - 2012-09-01	0
2012-09-02 - 2012-09-08	0
2012-09-09 - 2012-09-15	0
2012-09-16 - 2012-09-22	7
2012-09-23 - 2012-09-29	8
2012-09-30 - 2012-10-06	12
2012-10-07 - 2012-10-13	9
2012-10-14 - 2012-10-20	12
2012-10-21 - 2012-10-27	8
2012-10-28 - 2012-11-03	7
2012-11-04 - 2012-11-10	16
2012-11-11 - 2012-11-17	18
2012-11-18 - 2012-11-24	15
2012-11-25 - 2012-12-01	17
2012-12-02 - 2012-12-08	7
2012-12-09 - 2012-12-15	8
2012-12-16 - 2012-12-22	11
2012-12-23 - 2012-12-29	8
2012-12-30 - 2013-01-05	14
2013-01-06 - 2013-01-12	20
2013-01-13 - 2013-01-19	39
2013-01-20 - 2013-01-26	32
2013-01-27 - 2013-02-02	32
2013-02-03 - 2013-02-09	42
2013-02-10 - 2013-02-16	56
2013-02-17 - 2013-02-23	49
2013-02-24 - 2013-03-02	41
2013-03-03 - 2013-03-09	30
2013-03-10 - 2013-03-16	19
2013-03-17 - 2013-03-23	15
2013-03-24 - 2013-03-30	9
2013-03-31 - 2013-04-06	6
2013-04-07 - 2013-04-13	7
2013-04-14 - 2013-04-20	5
2013-04-21 - 2013-04-27	6
2013-04-28 - 2013-05-04	0
2013-05-05 - 2013-05-11	0
2013-05-12 - 2013-05-18	0
2013-05-19 - 2013-05-25	0
2013-05-26 - 2013-06-01	0
2013-06-02 - 2013-06-08	0
2013-06-09 - 2013-06-15	0
2013-06-16 - 2013-06-22	0
2013-06-23 - 2013-06-29	0
2013-06-30 - 2013-07-06	0
2013-07-07 - 2013-07-13	0
2013-07-14 - 2013-07-20	0
2013-07-21 - 2013-07-27	0
2013-07-28 - 2013-08-03	0
2013-08-04 - 2013-08-10	0
2013-08-11 - 2013-08-17	0
2013-08-18 - 2013-08-24	0
2013-08-25 - 2013-08-31	0
2013-09-01 - 2013-09-07	0
2013-09-08 - 2013-09-14	0
2013-09-15 - 2013-09-21	6
2013-09-22 - 2013-09-28	9
2013-09-29 - 2013-10-05	9
2013-10-06 - 2013-10-12	5
2013-10-13 - 2013-10-19	4
2013-10-20 - 2013-10-26	6
2013-10-27 - 2013-11-02	7
2013-11-03 - 2013-11-09	10
2013-11-10 - 2013-11-16	16
2013-11-17 - 2013-11-23	18
2013-11-24 - 2013-11-30	19
2013-12-01 - 2013-12-07	10
2013-12-08 - 2013-12-14	10
2013-12-15 - 2013-12-21	10
2013-12-22 - 2013-12-28	8
2013-12-29 - 2014-01-04	7
2014-01-05 - 2014-01-11	12
2014-01-12 - 2014-01-18	25
2014-01-19 - 2014-01-25	20
2014-01-26 - 2014-02-01	21
2014-02-02 - 2014-02-08	22
2014-02-09 - 2014-02-15	42
2014-02-16 - 2014-02-22	41
2014-02-23 - 2014-03-01	42
2014-03-02 - 2014-03-08	33
2014-03-09 - 2014-03-15	17
2014-03-16 - 2014-03-22	14
2014-03-23 - 2014-03-29	11
2014-03-30 - 2014-04-05	9
2014-04-06 - 2014-04-12	4
2014-04-13 - 2014-04-19	4
2014-04-20 - 2014-04-26	4
2014-04-27 - 2014-05-03	4
2014-05-04 - 2014-05-10	6
2014-05-11 - 2014-05-17	5
2014-05-18 - 2014-05-24	5
2014-05-25 - 2014-05-31	0
2014-06-01 - 2014-06-07	0
2014-06-08 - 2014-06-14	0
2014-06-15 - 2014-06-21	0
2014-06-22 - 2014-06-28	0
2014-06-29 - 2014-07-05	0
2014-07-06 - 2014-07-12	0
2014-07-13 - 2014-07-19	0
2014-07-20 - 2014-07-26	0
2014-07-27 - 2014-08-02	0
2014-08-03 - 2014-08-09	0
2014-08-10 - 2014-08-16	0
2014-08-17 - 2014-08-23	0
2014-08-24 - 2014-08-30	0
2014-08-31 - 2014-09-06	4
2014-09-07 - 2014-09-13	6
2014-09-14 - 2014-09-20	8
2014-09-21 - 2014-09-27	7
2014-09-28 - 2014-10-04	5
2014-10-05 - 2014-10-11	6
2014-10-12 - 2014-10-18	6
2014-10-19 - 2014-10-25	6
2014-10-26 - 2014-11-01	6
2014-11-02 - 2014-11-08	10
2014-11-09 - 2014-11-15	15
2014-11-16 - 2014-11-22	12
2014-11-23 - 2014-11-29	10
2014-11-30 - 2014-12-06	14
2014-12-07 - 2014-12-13	12
2014-12-14 - 2014-12-20	10
2014-12-21 - 2014-12-27	8
2014-12-28 - 2015-01-03	10
2015-01-04 - 2015-01-10	12
2015-01-11 - 2015-01-17	22
2015-01-18 - 2015-01-24	66
2015-01-25 - 2015-01-31	84
2015-02-01 - 2015-02-07	98
2015-02-08 - 2015-02-14	100
2015-02-15 - 2015-02-21	99
2015-02-22 - 2015-02-28	65
2015-03-01 - 2015-03-07	36
2015-03-08 - 2015-03-14	16
2015-03-15 - 2015-03-21	17
2015-03-22 - 2015-03-28	14
2015-03-29 - 2015-04-04	12
2015-04-05 - 2015-04-11	9
2015-04-12 - 2015-04-18	8
2015-04-19 - 2015-04-25	5
2015-04-26 - 2015-05-02	4
2015-05-03 - 2015-05-09	4
2015-05-10 - 2015-05-16	5
2015-05-17 - 2015-05-23	0
2015-05-24 - 2015-05-30	0
2015-05-31 - 2015-06-06	0
2015-06-07 - 2015-06-13	0
2015-06-14 - 2015-06-20	0
2015-06-21 - 2015-06-27	0
2015-06-28 - 2015-07-04	0
Principais sub-regiões relacionadas com influenza -vakcina
Sub-região	influenza -vakcina
Budapeste	100
Gyõr-Moson-Sopron	86
Komárom-Esztergom	85
Veszprém	83
Baranya	82
Hajdú-Bihar	78
Bács-Kiskun	78
Fejér	77
Békés	77
Csongrád	76
Peste	76
Szabolcs-Szatmár-Bereg	73
Zala	73
Heves	71
Borsod-Abaúj-Zemplén	70
Jász-Nagykun-Szolnok	64
Nógrád	0
Somogy	0
Tolna County	0
Vas	0
Principais cidades relacionadas com influenza -vakcina
Cidade	influenza -vakcina
Budapeste	100
Pécs	78
Debrecen	75
Sopron	74
Szombathely	73
Györ	72
Nyíregyháza	71
Székesfehérvár	70
Szeged	69
Kecskemét	65
Miskolc	65
Veszprém	64
Szolnok	63
Eger	63
Zalaegerszeg	58
Principais pesquisas para influenza -vakcina
influenza tünetei	100
influenza elleni	45
influenza védőoltás	35
influenza elleni védőoltás	30
influenza a	25
influenza oltás	25
influenza 2013	20
influenza kezelése	20
influenza járvány	20
influenza ellen	20
járvány	15
influenza 2014	15
influenza vírus	15
influenza 2012	15
influenza 2011	15
influenza 2015	15
influenza tünetek	10
influenza terhesség	10
influenza elleni oltás	10
Pesquisas crescentes para influenza -vakcina
influenza 2011	Aumento
influenza 2012	Aumento
influenza 2013	Aumento
influenza 2014	Aumento
influenza 2015	Aumento
influenza ellen	+200%
influenza kezelése	+160%
influenza a	+100%
influenza tünetei	+50%
