# Supplementary material for: Early and Real-Time Detection of Seasonal Influenza Onset
Source: PLoS Comput Biol. 2017 Feb 3;13(2):e1005330. doi: 10.1371/journal.pcbi.1005330 (PMC5291378; doi:10.1371/journal.pcbi.1005330)
Supplement: S2 Data — Google Trends search volumes time series for Belgium, Czech Republic, Spain, Hungary, Ireland, Italy, Norway and Portugal, for five consecutive seasons 2010–2014 [23]. (ZIP) [file pcbi.1005330.s022.zip › Google_Trends/HU/report_HU_ko▌êho▌êge▌üs_raw.csv]

Interesse em Pesquisa Web do Google: köhögés
Hungria; 06/2010 - 06/2015
Interesse ao longo do tempo
Semana	köhögés
2010-06-06 - 2010-06-12	26
2010-06-13 - 2010-06-19	18
2010-06-20 - 2010-06-26	24
2010-06-27 - 2010-07-03	32
2010-07-04 - 2010-07-10	26
2010-07-11 - 2010-07-17	26
2010-07-18 - 2010-07-24	26
2010-07-25 - 2010-07-31	20
2010-08-01 - 2010-08-07	20
2010-08-08 - 2010-08-14	19
2010-08-15 - 2010-08-21	21
2010-08-22 - 2010-08-28	23
2010-08-29 - 2010-09-04	17
2010-09-05 - 2010-09-11	32
2010-09-12 - 2010-09-18	36
2010-09-19 - 2010-09-25	34
2010-09-26 - 2010-10-02	50
2010-10-03 - 2010-10-09	37
2010-10-10 - 2010-10-16	28
2010-10-17 - 2010-10-23	36
2010-10-24 - 2010-10-30	39
2010-10-31 - 2010-11-06	41
2010-11-07 - 2010-11-13	30
2010-11-14 - 2010-11-20	36
2010-11-21 - 2010-11-27	31
2010-11-28 - 2010-12-04	40
2010-12-05 - 2010-12-11	36
2010-12-12 - 2010-12-18	33
2010-12-19 - 2010-12-25	48
2010-12-26 - 2011-01-01	38
2011-01-02 - 2011-01-08	37
2011-01-09 - 2011-01-15	41
2011-01-16 - 2011-01-22	43
2011-01-23 - 2011-01-29	42
2011-01-30 - 2011-02-05	47
2011-02-06 - 2011-02-12	44
2011-02-13 - 2011-02-19	55
2011-02-20 - 2011-02-26	42
2011-02-27 - 2011-03-05	50
2011-03-06 - 2011-03-12	36
2011-03-13 - 2011-03-19	35
2011-03-20 - 2011-03-26	28
2011-03-27 - 2011-04-02	27
2011-04-03 - 2011-04-09	32
2011-04-10 - 2011-04-16	31
2011-04-17 - 2011-04-23	30
2011-04-24 - 2011-04-30	38
2011-05-01 - 2011-05-07	28
2011-05-08 - 2011-05-14	24
2011-05-15 - 2011-05-21	31
2011-05-22 - 2011-05-28	20
2011-05-29 - 2011-06-04	22
2011-06-05 - 2011-06-11	19
2011-06-12 - 2011-06-18	14
2011-06-19 - 2011-06-25	15
2011-06-26 - 2011-07-02	21
2011-07-03 - 2011-07-09	12
2011-07-10 - 2011-07-16	12
2011-07-17 - 2011-07-23	12
2011-07-24 - 2011-07-30	11
2011-07-31 - 2011-08-06	12
2011-08-07 - 2011-08-13	13
2011-08-14 - 2011-08-20	16
2011-08-21 - 2011-08-27	19
2011-08-28 - 2011-09-03	26
2011-09-04 - 2011-09-10	23
2011-09-11 - 2011-09-17	30
2011-09-18 - 2011-09-24	20
2011-09-25 - 2011-10-01	28
2011-10-02 - 2011-10-08	38
2011-10-09 - 2011-10-15	19
2011-10-16 - 2011-10-22	27
2011-10-23 - 2011-10-29	38
2011-10-30 - 2011-11-05	35
2011-11-06 - 2011-11-12	26
2011-11-13 - 2011-11-19	28
2011-11-20 - 2011-11-26	33
2011-11-27 - 2011-12-03	35
2011-12-04 - 2011-12-10	29
2011-12-11 - 2011-12-17	38
2011-12-18 - 2011-12-24	42
2011-12-25 - 2011-12-31	37
2012-01-01 - 2012-01-07	41
2012-01-08 - 2012-01-14	34
2012-01-15 - 2012-01-21	40
2012-01-22 - 2012-01-28	40
2012-01-29 - 2012-02-04	39
2012-02-05 - 2012-02-11	42
2012-02-12 - 2012-02-18	45
2012-02-19 - 2012-02-25	47
2012-02-26 - 2012-03-03	50
2012-03-04 - 2012-03-10	54
2012-03-11 - 2012-03-17	46
2012-03-18 - 2012-03-24	40
2012-03-25 - 2012-03-31	34
2012-04-01 - 2012-04-07	25
2012-04-08 - 2012-04-14	21
2012-04-15 - 2012-04-21	19
2012-04-22 - 2012-04-28	19
2012-04-29 - 2012-05-05	33
2012-05-06 - 2012-05-12	27
2012-05-13 - 2012-05-19	22
2012-05-20 - 2012-05-26	20
2012-05-27 - 2012-06-02	25
2012-06-03 - 2012-06-09	21
2012-06-10 - 2012-06-16	22
2012-06-17 - 2012-06-23	16
2012-06-24 - 2012-06-30	15
2012-07-01 - 2012-07-07	12
2012-07-08 - 2012-07-14	10
2012-07-15 - 2012-07-21	13
2012-07-22 - 2012-07-28	17
2012-07-29 - 2012-08-04	14
2012-08-05 - 2012-08-11	15
2012-08-12 - 2012-08-18	15
2012-08-19 - 2012-08-25	26
2012-08-26 - 2012-09-01	13
2012-09-02 - 2012-09-08	14
2012-09-09 - 2012-09-15	23
2012-09-16 - 2012-09-22	23
2012-09-23 - 2012-09-29	27
2012-09-30 - 2012-10-06	38
2012-10-07 - 2012-10-13	32
2012-10-14 - 2012-10-20	32
2012-10-21 - 2012-10-27	35
2012-10-28 - 2012-11-03	36
2012-11-04 - 2012-11-10	32
2012-11-11 - 2012-11-17	100
2012-11-18 - 2012-11-24	42
2012-11-25 - 2012-12-01	42
2012-12-02 - 2012-12-08	32
2012-12-09 - 2012-12-15	32
2012-12-16 - 2012-12-22	40
2012-12-23 - 2012-12-29	48
2012-12-30 - 2013-01-05	45
2013-01-06 - 2013-01-12	36
2013-01-13 - 2013-01-19	37
2013-01-20 - 2013-01-26	44
2013-01-27 - 2013-02-02	49
2013-02-03 - 2013-02-09	40
2013-02-10 - 2013-02-16	52
2013-02-17 - 2013-02-23	55
2013-02-24 - 2013-03-02	55
2013-03-03 - 2013-03-09	37
2013-03-10 - 2013-03-16	51
2013-03-17 - 2013-03-23	41
2013-03-24 - 2013-03-30	38
2013-03-31 - 2013-04-06	33
2013-04-07 - 2013-04-13	31
2013-04-14 - 2013-04-20	29
2013-04-21 - 2013-04-27	33
2013-04-28 - 2013-05-04	31
2013-05-05 - 2013-05-11	29
2013-05-12 - 2013-05-18	27
2013-05-19 - 2013-05-25	25
2013-05-26 - 2013-06-01	18
2013-06-02 - 2013-06-08	26
2013-06-09 - 2013-06-15	31
2013-06-16 - 2013-06-22	27
2013-06-23 - 2013-06-29	25
2013-06-30 - 2013-07-06	23
2013-07-07 - 2013-07-13	23
2013-07-14 - 2013-07-20	17
2013-07-21 - 2013-07-27	23
2013-07-28 - 2013-08-03	20
2013-08-04 - 2013-08-10	14
2013-08-11 - 2013-08-17	23
2013-08-18 - 2013-08-24	13
2013-08-25 - 2013-08-31	21
2013-09-01 - 2013-09-07	13
2013-09-08 - 2013-09-14	21
2013-09-15 - 2013-09-21	42
2013-09-22 - 2013-09-28	28
2013-09-29 - 2013-10-05	45
2013-10-06 - 2013-10-12	60
2013-10-13 - 2013-10-19	32
2013-10-20 - 2013-10-26	44
2013-10-27 - 2013-11-02	39
2013-11-03 - 2013-11-09	23
2013-11-10 - 2013-11-16	45
2013-11-17 - 2013-11-23	39
2013-11-24 - 2013-11-30	36
2013-12-01 - 2013-12-07	48
2013-12-08 - 2013-12-14	45
2013-12-15 - 2013-12-21	52
2013-12-22 - 2013-12-28	66
2013-12-29 - 2014-01-04	50
2014-01-05 - 2014-01-11	43
2014-01-12 - 2014-01-18	45
2014-01-19 - 2014-01-25	33
2014-01-26 - 2014-02-01	38
2014-02-02 - 2014-02-08	47
2014-02-09 - 2014-02-15	61
2014-02-16 - 2014-02-22	48
2014-02-23 - 2014-03-01	49
2014-03-02 - 2014-03-08	50
2014-03-09 - 2014-03-15	42
2014-03-16 - 2014-03-22	53
2014-03-23 - 2014-03-29	46
2014-03-30 - 2014-04-05	46
2014-04-06 - 2014-04-12	36
2014-04-13 - 2014-04-19	47
2014-04-20 - 2014-04-26	35
2014-04-27 - 2014-05-03	29
2014-05-04 - 2014-05-10	38
2014-05-11 - 2014-05-17	30
2014-05-18 - 2014-05-24	33
2014-05-25 - 2014-05-31	30
2014-06-01 - 2014-06-07	36
2014-06-08 - 2014-06-14	31
2014-06-15 - 2014-06-21	28
2014-06-22 - 2014-06-28	24
2014-06-29 - 2014-07-05	20
2014-07-06 - 2014-07-12	20
2014-07-13 - 2014-07-19	20
2014-07-20 - 2014-07-26	22
2014-07-27 - 2014-08-02	20
2014-08-03 - 2014-08-09	13
2014-08-10 - 2014-08-16	13
2014-08-17 - 2014-08-23	27
2014-08-24 - 2014-08-30	19
2014-08-31 - 2014-09-06	23
2014-09-07 - 2014-09-13	38
2014-09-14 - 2014-09-20	34
2014-09-21 - 2014-09-27	54
2014-09-28 - 2014-10-04	50
2014-10-05 - 2014-10-11	47
2014-10-12 - 2014-10-18	48
2014-10-19 - 2014-10-25	47
2014-10-26 - 2014-11-01	45
2014-11-02 - 2014-11-08	41
2014-11-09 - 2014-11-15	56
2014-11-16 - 2014-11-22	49
2014-11-23 - 2014-11-29	65
2014-11-30 - 2014-12-06	65
2014-12-07 - 2014-12-13	68
2014-12-14 - 2014-12-20	61
2014-12-21 - 2014-12-27	77
2014-12-28 - 2015-01-03	81
2015-01-04 - 2015-01-10	61
2015-01-11 - 2015-01-17	63
2015-01-18 - 2015-01-24	79
2015-01-25 - 2015-01-31	69
2015-02-01 - 2015-02-07	76
2015-02-08 - 2015-02-14	89
2015-02-15 - 2015-02-21	85
2015-02-22 - 2015-02-28	58
2015-03-01 - 2015-03-07	58
2015-03-08 - 2015-03-14	41
2015-03-15 - 2015-03-21	44
2015-03-22 - 2015-03-28	42
2015-03-29 - 2015-04-04	38
2015-04-05 - 2015-04-11	42
2015-04-12 - 2015-04-18	32
2015-04-19 - 2015-04-25	42
2015-04-26 - 2015-05-02	41
2015-05-03 - 2015-05-09	43
2015-05-10 - 2015-05-16	33
2015-05-17 - 2015-05-23	33
2015-05-24 - 2015-05-30	32
2015-05-31 - 2015-06-06	33
2015-06-07 - 2015-06-13	25
2015-06-14 - 2015-06-20	22
2015-06-21 - 2015-06-27	29
2015-06-28 - 2015-07-04	23
Principais sub-regiões relacionadas com köhögés
Sub-região	köhögés
Vas	100
Budapeste	94
Jász-Nagykun-Szolnok	94
Heves	90
Komárom-Esztergom	90
Peste	90
Somogy	89
Zala	88
Fejér	88
Veszprém	86
Békés	85
Bács-Kiskun	82
Baranya	81
Tolna County	81
Gyõr-Moson-Sopron	81
Borsod-Abaúj-Zemplén	80
Hajdú-Bihar	79
Csongrád	75
Szabolcs-Szatmár-Bereg	75
Nógrád	0
Principais cidades relacionadas com köhögés
Cidade	köhögés
Cegléd	100
Gödöllő	98
Budapeste	95
Vác	90
Szombathely	88
Sopron	87
Tatabánya	83
Pápa	81
Veszprém	81
Szolnok	80
Miskolc	79
Szigetszentmiklós	79
Eger	78
Székesfehérvár	78
Békéscsaba	77
Principais pesquisas para köhögés
száraz köhögés	100
köhögés ellen	65
hurutos köhögés	50
köhögés csillapítása	30
köhögés okai	30
köhögésre	25
köhögés kezelése	20
köhögés csillapítás	20
gyerek köhögés	15
köhögéscsillapító	15
száraz köhögésre	10
éjszakai köhögés	10
köhögés terhesség	10
kutya köhögés	10
köhögés csillapító	10
homeopátia	10
homeopátia köhögés	10
allergia köhögés	10
száraz köhögés ellen	10
kruppos köhögés	10
tüdőgyulladás	10
köhögés elleni szirup	10
erős köhögés	10
reflux	10
ugató köhögés	10
száraz köhögés csillapítása	10
torokfájás	10
ambroxol	10
reflux köhögés	10
torokfájás köhögés	10
lándzsás utifű	10
kennel köhögés	10
allergiás köhögés	10
acc	5
Pesquisas crescentes para köhögés
száraz köhögés ellen	Aumento
száraz köhögésre	Aumento
hurutos köhögés	+250%
köhögésre	+250%
köhögés ellen	+200%
köhögés kezelése	+160%
gyerek köhögés	+130%
köhögés okai	+130%
száraz köhögés	+80%
éjszakai köhögés	+80%
