# Supplementary material for: Early and Real-Time Detection of Seasonal Influenza Onset
Source: PLoS Comput Biol. 2017 Feb 3;13(2):e1005330. doi: 10.1371/journal.pcbi.1005330 (PMC5291378; doi:10.1371/journal.pcbi.1005330)
Supplement: S2 Data — Google Trends search volumes time series for Belgium, Czech Republic, Spain, Hungary, Ireland, Italy, Norway and Portugal, for five consecutive seasons 2010–2014 [23]. (ZIP) [file pcbi.1005330.s022.zip › Google_Trends/HU/report_HU_megfa▌üza▌üs_raw.csv]

Interesse em Pesquisa Web do Google: megfázás
Hungria; 06/2010 - 06/2015
Interesse ao longo do tempo
Semana	megfázás
2010-06-06 - 2010-06-12	0
2010-06-13 - 2010-06-19	0
2010-06-20 - 2010-06-26	0
2010-06-27 - 2010-07-03	0
2010-07-04 - 2010-07-10	0
2010-07-11 - 2010-07-17	0
2010-07-18 - 2010-07-24	0
2010-07-25 - 2010-07-31	0
2010-08-01 - 2010-08-07	0
2010-08-08 - 2010-08-14	0
2010-08-15 - 2010-08-21	0
2010-08-22 - 2010-08-28	0
2010-08-29 - 2010-09-04	0
2010-09-05 - 2010-09-11	77
2010-09-12 - 2010-09-18	60
2010-09-19 - 2010-09-25	87
2010-09-26 - 2010-10-02	56
2010-10-03 - 2010-10-09	51
2010-10-10 - 2010-10-16	40
2010-10-17 - 2010-10-23	40
2010-10-24 - 2010-10-30	39
2010-10-31 - 2010-11-06	39
2010-11-07 - 2010-11-13	40
2010-11-14 - 2010-11-20	42
2010-11-21 - 2010-11-27	37
2010-11-28 - 2010-12-04	52
2010-12-05 - 2010-12-11	53
2010-12-12 - 2010-12-18	53
2010-12-19 - 2010-12-25	46
2010-12-26 - 2011-01-01	52
2011-01-02 - 2011-01-08	42
2011-01-09 - 2011-01-15	39
2011-01-16 - 2011-01-22	44
2011-01-23 - 2011-01-29	53
2011-01-30 - 2011-02-05	50
2011-02-06 - 2011-02-12	38
2011-02-13 - 2011-02-19	53
2011-02-20 - 2011-02-26	51
2011-02-27 - 2011-03-05	43
2011-03-06 - 2011-03-12	28
2011-03-13 - 2011-03-19	38
2011-03-20 - 2011-03-26	29
2011-03-27 - 2011-04-02	29
2011-04-03 - 2011-04-09	41
2011-04-10 - 2011-04-16	37
2011-04-17 - 2011-04-23	37
2011-04-24 - 2011-04-30	28
2011-05-01 - 2011-05-07	37
2011-05-08 - 2011-05-14	45
2011-05-15 - 2011-05-21	0
2011-05-22 - 2011-05-28	0
2011-05-29 - 2011-06-04	0
2011-06-05 - 2011-06-11	0
2011-06-12 - 2011-06-18	0
2011-06-19 - 2011-06-25	0
2011-06-26 - 2011-07-02	0
2011-07-03 - 2011-07-09	0
2011-07-10 - 2011-07-16	0
2011-07-17 - 2011-07-23	41
2011-07-24 - 2011-07-30	0
2011-07-31 - 2011-08-06	0
2011-08-07 - 2011-08-13	0
2011-08-14 - 2011-08-20	0
2011-08-21 - 2011-08-27	0
2011-08-28 - 2011-09-03	0
2011-09-04 - 2011-09-10	28
2011-09-11 - 2011-09-17	36
2011-09-18 - 2011-09-24	64
2011-09-25 - 2011-10-01	58
2011-10-02 - 2011-10-08	44
2011-10-09 - 2011-10-15	37
2011-10-16 - 2011-10-22	61
2011-10-23 - 2011-10-29	58
2011-10-30 - 2011-11-05	36
2011-11-06 - 2011-11-12	60
2011-11-13 - 2011-11-19	48
2011-11-20 - 2011-11-26	57
2011-11-27 - 2011-12-03	71
2011-12-04 - 2011-12-10	45
2011-12-11 - 2011-12-17	38
2011-12-18 - 2011-12-24	40
2011-12-25 - 2011-12-31	52
2012-01-01 - 2012-01-07	34
2012-01-08 - 2012-01-14	36
2012-01-15 - 2012-01-21	23
2012-01-22 - 2012-01-28	50
2012-01-29 - 2012-02-04	48
2012-02-05 - 2012-02-11	73
2012-02-12 - 2012-02-18	65
2012-02-19 - 2012-02-25	58
2012-02-26 - 2012-03-03	54
2012-03-04 - 2012-03-10	39
2012-03-11 - 2012-03-17	64
2012-03-18 - 2012-03-24	34
2012-03-25 - 2012-03-31	31
2012-04-01 - 2012-04-07	27
2012-04-08 - 2012-04-14	27
2012-04-15 - 2012-04-21	27
2012-04-22 - 2012-04-28	27
2012-04-29 - 2012-05-05	24
2012-05-06 - 2012-05-12	24
2012-05-13 - 2012-05-19	32
2012-05-20 - 2012-05-26	29
2012-05-27 - 2012-06-02	29
2012-06-03 - 2012-06-09	30
2012-06-10 - 2012-06-16	30
2012-06-17 - 2012-06-23	23
2012-06-24 - 2012-06-30	0
2012-07-01 - 2012-07-07	0
2012-07-08 - 2012-07-14	0
2012-07-15 - 2012-07-21	0
2012-07-22 - 2012-07-28	0
2012-07-29 - 2012-08-04	0
2012-08-05 - 2012-08-11	0
2012-08-12 - 2012-08-18	0
2012-08-19 - 2012-08-25	0
2012-08-26 - 2012-09-01	0
2012-09-02 - 2012-09-08	0
2012-09-09 - 2012-09-15	57
2012-09-16 - 2012-09-22	81
2012-09-23 - 2012-09-29	81
2012-09-30 - 2012-10-06	60
2012-10-07 - 2012-10-13	66
2012-10-14 - 2012-10-20	62
2012-10-21 - 2012-10-27	38
2012-10-28 - 2012-11-03	39
2012-11-04 - 2012-11-10	22
2012-11-11 - 2012-11-17	59
2012-11-18 - 2012-11-24	39
2012-11-25 - 2012-12-01	37
2012-12-02 - 2012-12-08	48
2012-12-09 - 2012-12-15	48
2012-12-16 - 2012-12-22	61
2012-12-23 - 2012-12-29	45
2012-12-30 - 2013-01-05	55
2013-01-06 - 2013-01-12	44
2013-01-13 - 2013-01-19	55
2013-01-20 - 2013-01-26	50
2013-01-27 - 2013-02-02	68
2013-02-03 - 2013-02-09	45
2013-02-10 - 2013-02-16	47
2013-02-17 - 2013-02-23	65
2013-02-24 - 2013-03-02	41
2013-03-03 - 2013-03-09	47
2013-03-10 - 2013-03-16	41
2013-03-17 - 2013-03-23	47
2013-03-24 - 2013-03-30	33
2013-03-31 - 2013-04-06	28
2013-04-07 - 2013-04-13	33
2013-04-14 - 2013-04-20	22
2013-04-21 - 2013-04-27	33
2013-04-28 - 2013-05-04	24
2013-05-05 - 2013-05-11	37
2013-05-12 - 2013-05-18	33
2013-05-19 - 2013-05-25	33
2013-05-26 - 2013-06-01	33
2013-06-02 - 2013-06-08	34
2013-06-09 - 2013-06-15	0
2013-06-16 - 2013-06-22	0
2013-06-23 - 2013-06-29	0
2013-06-30 - 2013-07-06	0
2013-07-07 - 2013-07-13	0
2013-07-14 - 2013-07-20	0
2013-07-21 - 2013-07-27	0
2013-07-28 - 2013-08-03	0
2013-08-04 - 2013-08-10	0
2013-08-11 - 2013-08-17	0
2013-08-18 - 2013-08-24	25
2013-08-25 - 2013-08-31	25
2013-09-01 - 2013-09-07	25
2013-09-08 - 2013-09-14	54
2013-09-15 - 2013-09-21	87
2013-09-22 - 2013-09-28	73
2013-09-29 - 2013-10-05	100
2013-10-06 - 2013-10-12	78
2013-10-13 - 2013-10-19	60
2013-10-20 - 2013-10-26	43
2013-10-27 - 2013-11-02	35
2013-11-03 - 2013-11-09	39
2013-11-10 - 2013-11-16	39
2013-11-17 - 2013-11-23	52
2013-11-24 - 2013-11-30	59
2013-12-01 - 2013-12-07	48
2013-12-08 - 2013-12-14	61
2013-12-15 - 2013-12-21	69
2013-12-22 - 2013-12-28	72
2013-12-29 - 2014-01-04	63
2014-01-05 - 2014-01-11	45
2014-01-12 - 2014-01-18	40
2014-01-19 - 2014-01-25	41
2014-01-26 - 2014-02-01	88
2014-02-02 - 2014-02-08	61
2014-02-09 - 2014-02-15	44
2014-02-16 - 2014-02-22	47
2014-02-23 - 2014-03-01	48
2014-03-02 - 2014-03-08	49
2014-03-09 - 2014-03-15	48
2014-03-16 - 2014-03-22	49
2014-03-23 - 2014-03-29	36
2014-03-30 - 2014-04-05	38
2014-04-06 - 2014-04-12	37
2014-04-13 - 2014-04-19	38
2014-04-20 - 2014-04-26	36
2014-04-27 - 2014-05-03	19
2014-05-04 - 2014-05-10	39
2014-05-11 - 2014-05-17	37
2014-05-18 - 2014-05-24	22
2014-05-25 - 2014-05-31	27
2014-06-01 - 2014-06-07	27
2014-06-08 - 2014-06-14	33
2014-06-15 - 2014-06-21	38
2014-06-22 - 2014-06-28	25
2014-06-29 - 2014-07-05	21
2014-07-06 - 2014-07-12	0
2014-07-13 - 2014-07-19	0
2014-07-20 - 2014-07-26	0
2014-07-27 - 2014-08-02	0
2014-08-03 - 2014-08-09	0
2014-08-10 - 2014-08-16	26
2014-08-17 - 2014-08-23	40
2014-08-24 - 2014-08-30	39
2014-08-31 - 2014-09-06	49
2014-09-07 - 2014-09-13	57
2014-09-14 - 2014-09-20	78
2014-09-21 - 2014-09-27	93
2014-09-28 - 2014-10-04	70
2014-10-05 - 2014-10-11	67
2014-10-12 - 2014-10-18	38
2014-10-19 - 2014-10-25	49
2014-10-26 - 2014-11-01	73
2014-11-02 - 2014-11-08	43
2014-11-09 - 2014-11-15	47
2014-11-16 - 2014-11-22	63
2014-11-23 - 2014-11-29	60
2014-11-30 - 2014-12-06	51
2014-12-07 - 2014-12-13	60
2014-12-14 - 2014-12-20	73
2014-12-21 - 2014-12-27	81
2014-12-28 - 2015-01-03	72
2015-01-04 - 2015-01-10	69
2015-01-11 - 2015-01-17	47
2015-01-18 - 2015-01-24	73
2015-01-25 - 2015-01-31	76
2015-02-01 - 2015-02-07	64
2015-02-08 - 2015-02-14	99
2015-02-15 - 2015-02-21	91
2015-02-22 - 2015-02-28	40
2015-03-01 - 2015-03-07	52
2015-03-08 - 2015-03-14	34
2015-03-15 - 2015-03-21	32
2015-03-22 - 2015-03-28	36
2015-03-29 - 2015-04-04	43
2015-04-05 - 2015-04-11	24
2015-04-12 - 2015-04-18	36
2015-04-19 - 2015-04-25	24
2015-04-26 - 2015-05-02	41
2015-05-03 - 2015-05-09	27
2015-05-10 - 2015-05-16	23
2015-05-17 - 2015-05-23	30
2015-05-24 - 2015-05-30	30
2015-05-31 - 2015-06-06	28
2015-06-07 - 2015-06-13	19
2015-06-14 - 2015-06-20	19
2015-06-21 - 2015-06-27	0
2015-06-28 - 2015-07-04	0
Principais sub-regiões relacionadas com megfázás
Sub-região	megfázás
Jász-Nagykun-Szolnok	100
Békés	93
Szabolcs-Szatmár-Bereg	90
Hajdú-Bihar	87
Gyõr-Moson-Sopron	83
Budapeste	82
Bács-Kiskun	82
Csongrád	81
Veszprém	77
Heves	76
Fejér	76
Borsod-Abaúj-Zemplén	73
Peste	71
Zala	67
Baranya	65
Komárom-Esztergom	0
Nógrád	0
Somogy	0
Tolna County	0
Vas	0
Principais cidades relacionadas com megfázás
Cidade	megfázás
Budapeste	100
Szolnok	96
Kecskemét	91
Szeged	89
Nyíregyháza	89
Györ	84
Debrecen	84
Miskolc	83
Székesfehérvár	72
Pécs	71
Principais pesquisas para megfázás
megfázás ellen	100
megfázás kezelése	70
megfázás terhesség	55
megfázás tünetei	50
megfázás gyógyszer	35
megfázás terhesség alatt	25
influenza	25
megfázásra	20
Pesquisas crescentes para megfázás
megfázásra	Aumento
megfázás gyógyszer	+160%
megfázás ellen	+120%
megfázás terhesség alatt	+90%
megfázás kezelése	+80%
megfázás tünetei	+50%
