# Supplementary material for: Early and Real-Time Detection of Seasonal Influenza Onset
Source: PLoS Comput Biol. 2017 Feb 3;13(2):e1005330. doi: 10.1371/journal.pcbi.1005330 (PMC5291378; doi:10.1371/journal.pcbi.1005330)
Supplement: S2 Data — Google Trends search volumes time series for Belgium, Czech Republic, Spain, Hungary, Ireland, Italy, Norway and Portugal, for five consecutive seasons 2010–2014 [23]. (ZIP) [file pcbi.1005330.s022.zip › Google_Trends/IE/report_IE_cold_raw.csv]

Interesse em Pesquisa Web do Google: cold
Irlanda; 06/2010 - 06/2015
Interesse ao longo do tempo
Semana	cold
2010-06-06 - 2010-06-12	34
2010-06-13 - 2010-06-19	41
2010-06-20 - 2010-06-26	33
2010-06-27 - 2010-07-03	34
2010-07-04 - 2010-07-10	32
2010-07-11 - 2010-07-17	38
2010-07-18 - 2010-07-24	36
2010-07-25 - 2010-07-31	37
2010-08-01 - 2010-08-07	36
2010-08-08 - 2010-08-14	38
2010-08-15 - 2010-08-21	31
2010-08-22 - 2010-08-28	35
2010-08-29 - 2010-09-04	42
2010-09-05 - 2010-09-11	42
2010-09-12 - 2010-09-18	38
2010-09-19 - 2010-09-25	46
2010-09-26 - 2010-10-02	46
2010-10-03 - 2010-10-09	43
2010-10-10 - 2010-10-16	47
2010-10-17 - 2010-10-23	52
2010-10-24 - 2010-10-30	46
2010-10-31 - 2010-11-06	42
2010-11-07 - 2010-11-13	53
2010-11-14 - 2010-11-20	50
2010-11-21 - 2010-11-27	60
2010-11-28 - 2010-12-04	94
2010-12-05 - 2010-12-11	76
2010-12-12 - 2010-12-18	66
2010-12-19 - 2010-12-25	100
2010-12-26 - 2011-01-01	74
2011-01-02 - 2011-01-08	70
2011-01-09 - 2011-01-15	48
2011-01-16 - 2011-01-22	45
2011-01-23 - 2011-01-29	50
2011-01-30 - 2011-02-05	46
2011-02-06 - 2011-02-12	36
2011-02-13 - 2011-02-19	43
2011-02-20 - 2011-02-26	36
2011-02-27 - 2011-03-05	52
2011-03-06 - 2011-03-12	47
2011-03-13 - 2011-03-19	44
2011-03-20 - 2011-03-26	45
2011-03-27 - 2011-04-02	44
2011-04-03 - 2011-04-09	38
2011-04-10 - 2011-04-16	41
2011-04-17 - 2011-04-23	44
2011-04-24 - 2011-04-30	56
2011-05-01 - 2011-05-07	51
2011-05-08 - 2011-05-14	45
2011-05-15 - 2011-05-21	45
2011-05-22 - 2011-05-28	40
2011-05-29 - 2011-06-04	50
2011-06-05 - 2011-06-11	40
2011-06-12 - 2011-06-18	44
2011-06-19 - 2011-06-25	44
2011-06-26 - 2011-07-02	44
2011-07-03 - 2011-07-09	42
2011-07-10 - 2011-07-16	46
2011-07-17 - 2011-07-23	47
2011-07-24 - 2011-07-30	43
2011-07-31 - 2011-08-06	47
2011-08-07 - 2011-08-13	42
2011-08-14 - 2011-08-20	41
2011-08-21 - 2011-08-27	37
2011-08-28 - 2011-09-03	43
2011-09-04 - 2011-09-10	47
2011-09-11 - 2011-09-17	46
2011-09-18 - 2011-09-24	47
2011-09-25 - 2011-10-01	46
2011-10-02 - 2011-10-08	50
2011-10-09 - 2011-10-15	44
2011-10-16 - 2011-10-22	50
2011-10-23 - 2011-10-29	44
2011-10-30 - 2011-11-05	47
2011-11-06 - 2011-11-12	51
2011-11-13 - 2011-11-19	50
2011-11-20 - 2011-11-26	56
2011-11-27 - 2011-12-03	62
2011-12-04 - 2011-12-10	63
2011-12-11 - 2011-12-17	77
2011-12-18 - 2011-12-24	60
2011-12-25 - 2011-12-31	60
2012-01-01 - 2012-01-07	58
2012-01-08 - 2012-01-14	53
2012-01-15 - 2012-01-21	47
2012-01-22 - 2012-01-28	51
2012-01-29 - 2012-02-04	65
2012-02-05 - 2012-02-11	61
2012-02-12 - 2012-02-18	53
2012-02-19 - 2012-02-25	49
2012-02-26 - 2012-03-03	44
2012-03-04 - 2012-03-10	42
2012-03-11 - 2012-03-17	45
2012-03-18 - 2012-03-24	47
2012-03-25 - 2012-03-31	50
2012-04-01 - 2012-04-07	52
2012-04-08 - 2012-04-14	54
2012-04-15 - 2012-04-21	53
2012-04-22 - 2012-04-28	48
2012-04-29 - 2012-05-05	52
2012-05-06 - 2012-05-12	51
2012-05-13 - 2012-05-19	47
2012-05-20 - 2012-05-26	48
2012-05-27 - 2012-06-02	40
2012-06-03 - 2012-06-09	37
2012-06-10 - 2012-06-16	41
2012-06-17 - 2012-06-23	39
2012-06-24 - 2012-06-30	37
2012-07-01 - 2012-07-07	42
2012-07-08 - 2012-07-14	42
2012-07-15 - 2012-07-21	42
2012-07-22 - 2012-07-28	44
2012-07-29 - 2012-08-04	38
2012-08-05 - 2012-08-11	39
2012-08-12 - 2012-08-18	35
2012-08-19 - 2012-08-25	47
2012-08-26 - 2012-09-01	50
2012-09-02 - 2012-09-08	49
2012-09-09 - 2012-09-15	53
2012-09-16 - 2012-09-22	58
2012-09-23 - 2012-09-29	59
2012-09-30 - 2012-10-06	57
2012-10-07 - 2012-10-13	49
2012-10-14 - 2012-10-20	49
2012-10-21 - 2012-10-27	53
2012-10-28 - 2012-11-03	57
2012-11-04 - 2012-11-10	55
2012-11-11 - 2012-11-17	49
2012-11-18 - 2012-11-24	57
2012-11-25 - 2012-12-01	68
2012-12-02 - 2012-12-08	64
2012-12-09 - 2012-12-15	70
2012-12-16 - 2012-12-22	58
2012-12-23 - 2012-12-29	60
2012-12-30 - 2013-01-05	67
2013-01-06 - 2013-01-12	63
2013-01-13 - 2013-01-19	66
2013-01-20 - 2013-01-26	67
2013-01-27 - 2013-02-02	55
2013-02-03 - 2013-02-09	58
2013-02-10 - 2013-02-16	54
2013-02-17 - 2013-02-23	55
2013-02-24 - 2013-03-02	63
2013-03-03 - 2013-03-09	53
2013-03-10 - 2013-03-16	69
2013-03-17 - 2013-03-23	63
2013-03-24 - 2013-03-30	80
2013-03-31 - 2013-04-06	66
2013-04-07 - 2013-04-13	57
2013-04-14 - 2013-04-20	53
2013-04-21 - 2013-04-27	49
2013-04-28 - 2013-05-04	49
2013-05-05 - 2013-05-11	48
2013-05-12 - 2013-05-18	54
2013-05-19 - 2013-05-25	53
2013-05-26 - 2013-06-01	47
2013-06-02 - 2013-06-08	47
2013-06-09 - 2013-06-15	45
2013-06-16 - 2013-06-22	39
2013-06-23 - 2013-06-29	45
2013-06-30 - 2013-07-06	42
2013-07-07 - 2013-07-13	46
2013-07-14 - 2013-07-20	40
2013-07-21 - 2013-07-27	38
2013-07-28 - 2013-08-03	39
2013-08-04 - 2013-08-10	42
2013-08-11 - 2013-08-17	38
2013-08-18 - 2013-08-24	42
2013-08-25 - 2013-08-31	48
2013-09-01 - 2013-09-07	52
2013-09-08 - 2013-09-14	59
2013-09-15 - 2013-09-21	67
2013-09-22 - 2013-09-28	53
2013-09-29 - 2013-10-05	45
2013-10-06 - 2013-10-12	49
2013-10-13 - 2013-10-19	55
2013-10-20 - 2013-10-26	46
2013-10-27 - 2013-11-02	56
2013-11-03 - 2013-11-09	67
2013-11-10 - 2013-11-16	63
2013-11-17 - 2013-11-23	63
2013-11-24 - 2013-11-30	64
2013-12-01 - 2013-12-07	62
2013-12-08 - 2013-12-14	60
2013-12-15 - 2013-12-21	61
2013-12-22 - 2013-12-28	67
2013-12-29 - 2014-01-04	71
2014-01-05 - 2014-01-11	75
2014-01-12 - 2014-01-18	65
2014-01-19 - 2014-01-25	66
2014-01-26 - 2014-02-01	63
2014-02-02 - 2014-02-08	56
2014-02-09 - 2014-02-15	65
2014-02-16 - 2014-02-22	56
2014-02-23 - 2014-03-01	53
2014-03-02 - 2014-03-08	50
2014-03-09 - 2014-03-15	50
2014-03-16 - 2014-03-22	53
2014-03-23 - 2014-03-29	55
2014-03-30 - 2014-04-05	43
2014-04-06 - 2014-04-12	49
2014-04-13 - 2014-04-19	47
2014-04-20 - 2014-04-26	42
2014-04-27 - 2014-05-03	40
2014-05-04 - 2014-05-10	42
2014-05-11 - 2014-05-17	44
2014-05-18 - 2014-05-24	42
2014-05-25 - 2014-05-31	42
2014-06-01 - 2014-06-07	40
2014-06-08 - 2014-06-14	38
2014-06-15 - 2014-06-21	40
2014-06-22 - 2014-06-28	40
2014-06-29 - 2014-07-05	40
2014-07-06 - 2014-07-12	46
2014-07-13 - 2014-07-19	37
2014-07-20 - 2014-07-26	40
2014-07-27 - 2014-08-02	42
2014-08-03 - 2014-08-09	40
2014-08-10 - 2014-08-16	40
2014-08-17 - 2014-08-23	47
2014-08-24 - 2014-08-30	54
2014-08-31 - 2014-09-06	41
2014-09-07 - 2014-09-13	53
2014-09-14 - 2014-09-20	49
2014-09-21 - 2014-09-27	46
2014-09-28 - 2014-10-04	44
2014-10-05 - 2014-10-11	53
2014-10-12 - 2014-10-18	57
2014-10-19 - 2014-10-25	49
2014-10-26 - 2014-11-01	60
2014-11-02 - 2014-11-08	60
2014-11-09 - 2014-11-15	51
2014-11-16 - 2014-11-22	51
2014-11-23 - 2014-11-29	64
2014-11-30 - 2014-12-06	74
2014-12-07 - 2014-12-13	72
2014-12-14 - 2014-12-20	65
2014-12-21 - 2014-12-27	58
2014-12-28 - 2015-01-03	69
2015-01-04 - 2015-01-10	61
2015-01-11 - 2015-01-17	63
2015-01-18 - 2015-01-24	61
2015-01-25 - 2015-01-31	63
2015-02-01 - 2015-02-07	72
2015-02-08 - 2015-02-14	56
2015-02-15 - 2015-02-21	60
2015-02-22 - 2015-02-28	55
2015-03-01 - 2015-03-07	56
2015-03-08 - 2015-03-14	48
2015-03-15 - 2015-03-21	49
2015-03-22 - 2015-03-28	51
2015-03-29 - 2015-04-04	47
2015-04-05 - 2015-04-11	49
2015-04-12 - 2015-04-18	45
2015-04-19 - 2015-04-25	45
2015-04-26 - 2015-05-02	52
2015-05-03 - 2015-05-09	42
2015-05-10 - 2015-05-16	48
2015-05-17 - 2015-05-23	48
2015-05-24 - 2015-05-30	48
2015-05-31 - 2015-06-06	53
2015-06-07 - 2015-06-13	49
2015-06-14 - 2015-06-20	43
2015-06-21 - 2015-06-27	44
2015-06-28 - 2015-07-04	42
Principais cidades relacionadas com cold
Cidade	cold
Dublin	100
Letterkenny	96
Waterford	87
Lucan	86
Wexford	83
Sligo	82
Cork	81
Galway	81
Kilkenny	77
Limerick	77
Athlone	70
Principais pesquisas para cold
cold sore	100
cold sores	80
cold weather	50
cold war	45
flu	45
head cold	45
stone cold	45
cold symptoms	40
baby cold	35
cold feet	35
hot and cold	35
cold hands	25
cold case	25
feeling cold	25
cold nose	25
cold turkey	20
cold remedies	20
the cold war	20
cold one	15
common cold	15
cold play	15
cold cream	10
cold shower	10
always cold	10
cold steel	10
cold cold heart	10
cold fish	10
herpes	10
cold calling	10
in cold blood	10
nurofen	10
cold sweats	10
cold in july	5
baby with cold	5
flu symptoms	5
hot n cold	5
cold sore treatment	5
cold mountain	5
cold sore remedies	5
cold fusion	5
cold soup	5
cold shoulder	5
cold water fish	5
the cold one	5
lysine	5
cold chain	5
cold war kids	5
starve a cold	5
cold sores causes	5
cold sore cure	5
Pesquisas crescentes para cold
cold cream	+130%
always cold	+90%
cold nose	+90%
feeling cold	+90%
baby cold	+80%
cold shower	+70%
cold sore	+70%
cold turkey	+70%
head cold	+70%
herpes	+50%
