# Supplementary material for: Early and Real-Time Detection of Seasonal Influenza Onset
Source: PLoS Comput Biol. 2017 Feb 3;13(2):e1005330. doi: 10.1371/journal.pcbi.1005330 (PMC5291378; doi:10.1371/journal.pcbi.1005330)
Supplement: S2 Data — Google Trends search volumes time series for Belgium, Czech Republic, Spain, Hungary, Ireland, Italy, Norway and Portugal, for five consecutive seasons 2010–2014 [23]. (ZIP) [file pcbi.1005330.s022.zip › Google_Trends/IE/report_IE_cough_raw.csv]

Interesse em Pesquisa Web do Google: cough
Irlanda; 06/2010 - 06/2015
Interesse ao longo do tempo
Semana	cough
2010-06-06 - 2010-06-12	0
2010-06-13 - 2010-06-19	0
2010-06-20 - 2010-06-26	0
2010-06-27 - 2010-07-03	0
2010-07-04 - 2010-07-10	40
2010-07-11 - 2010-07-17	36
2010-07-18 - 2010-07-24	36
2010-07-25 - 2010-07-31	38
2010-08-01 - 2010-08-07	34
2010-08-08 - 2010-08-14	34
2010-08-15 - 2010-08-21	34
2010-08-22 - 2010-08-28	36
2010-08-29 - 2010-09-04	37
2010-09-05 - 2010-09-11	38
2010-09-12 - 2010-09-18	40
2010-09-19 - 2010-09-25	43
2010-09-26 - 2010-10-02	37
2010-10-03 - 2010-10-09	47
2010-10-10 - 2010-10-16	46
2010-10-17 - 2010-10-23	46
2010-10-24 - 2010-10-30	46
2010-10-31 - 2010-11-06	40
2010-11-07 - 2010-11-13	34
2010-11-14 - 2010-11-20	42
2010-11-21 - 2010-11-27	40
2010-11-28 - 2010-12-04	41
2010-12-05 - 2010-12-11	39
2010-12-12 - 2010-12-18	62
2010-12-19 - 2010-12-25	81
2010-12-26 - 2011-01-01	95
2011-01-02 - 2011-01-08	79
2011-01-09 - 2011-01-15	57
2011-01-16 - 2011-01-22	55
2011-01-23 - 2011-01-29	48
2011-01-30 - 2011-02-05	32
2011-02-06 - 2011-02-12	43
2011-02-13 - 2011-02-19	43
2011-02-20 - 2011-02-26	55
2011-02-27 - 2011-03-05	39
2011-03-06 - 2011-03-12	44
2011-03-13 - 2011-03-19	45
2011-03-20 - 2011-03-26	41
2011-03-27 - 2011-04-02	46
2011-04-03 - 2011-04-09	40
2011-04-10 - 2011-04-16	44
2011-04-17 - 2011-04-23	36
2011-04-24 - 2011-04-30	39
2011-05-01 - 2011-05-07	37
2011-05-08 - 2011-05-14	34
2011-05-15 - 2011-05-21	40
2011-05-22 - 2011-05-28	34
2011-05-29 - 2011-06-04	37
2011-06-05 - 2011-06-11	38
2011-06-12 - 2011-06-18	34
2011-06-19 - 2011-06-25	32
2011-06-26 - 2011-07-02	36
2011-07-03 - 2011-07-09	30
2011-07-10 - 2011-07-16	36
2011-07-17 - 2011-07-23	29
2011-07-24 - 2011-07-30	31
2011-07-31 - 2011-08-06	37
2011-08-07 - 2011-08-13	39
2011-08-14 - 2011-08-20	35
2011-08-21 - 2011-08-27	31
2011-08-28 - 2011-09-03	30
2011-09-04 - 2011-09-10	39
2011-09-11 - 2011-09-17	37
2011-09-18 - 2011-09-24	70
2011-09-25 - 2011-10-01	52
2011-10-02 - 2011-10-08	39
2011-10-09 - 2011-10-15	47
2011-10-16 - 2011-10-22	45
2011-10-23 - 2011-10-29	36
2011-10-30 - 2011-11-05	40
2011-11-06 - 2011-11-12	44
2011-11-13 - 2011-11-19	53
2011-11-20 - 2011-11-26	49
2011-11-27 - 2011-12-03	57
2011-12-04 - 2011-12-10	51
2011-12-11 - 2011-12-17	53
2011-12-18 - 2011-12-24	74
2011-12-25 - 2011-12-31	66
2012-01-01 - 2012-01-07	81
2012-01-08 - 2012-01-14	68
2012-01-15 - 2012-01-21	67
2012-01-22 - 2012-01-28	65
2012-01-29 - 2012-02-04	52
2012-02-05 - 2012-02-11	63
2012-02-12 - 2012-02-18	74
2012-02-19 - 2012-02-25	65
2012-02-26 - 2012-03-03	60
2012-03-04 - 2012-03-10	62
2012-03-11 - 2012-03-17	64
2012-03-18 - 2012-03-24	71
2012-03-25 - 2012-03-31	65
2012-04-01 - 2012-04-07	67
2012-04-08 - 2012-04-14	67
2012-04-15 - 2012-04-21	66
2012-04-22 - 2012-04-28	50
2012-04-29 - 2012-05-05	45
2012-05-06 - 2012-05-12	63
2012-05-13 - 2012-05-19	61
2012-05-20 - 2012-05-26	57
2012-05-27 - 2012-06-02	52
2012-06-03 - 2012-06-09	47
2012-06-10 - 2012-06-16	43
2012-06-17 - 2012-06-23	48
2012-06-24 - 2012-06-30	53
2012-07-01 - 2012-07-07	50
2012-07-08 - 2012-07-14	43
2012-07-15 - 2012-07-21	44
2012-07-22 - 2012-07-28	38
2012-07-29 - 2012-08-04	43
2012-08-05 - 2012-08-11	41
2012-08-12 - 2012-08-18	36
2012-08-19 - 2012-08-25	37
2012-08-26 - 2012-09-01	53
2012-09-02 - 2012-09-08	51
2012-09-09 - 2012-09-15	49
2012-09-16 - 2012-09-22	55
2012-09-23 - 2012-09-29	62
2012-09-30 - 2012-10-06	72
2012-10-07 - 2012-10-13	55
2012-10-14 - 2012-10-20	56
2012-10-21 - 2012-10-27	50
2012-10-28 - 2012-11-03	52
2012-11-04 - 2012-11-10	55
2012-11-11 - 2012-11-17	58
2012-11-18 - 2012-11-24	59
2012-11-25 - 2012-12-01	61
2012-12-02 - 2012-12-08	69
2012-12-09 - 2012-12-15	81
2012-12-16 - 2012-12-22	88
2012-12-23 - 2012-12-29	99
2012-12-30 - 2013-01-05	98
2013-01-06 - 2013-01-12	84
2013-01-13 - 2013-01-19	78
2013-01-20 - 2013-01-26	77
2013-01-27 - 2013-02-02	82
2013-02-03 - 2013-02-09	72
2013-02-10 - 2013-02-16	77
2013-02-17 - 2013-02-23	65
2013-02-24 - 2013-03-02	74
2013-03-03 - 2013-03-09	63
2013-03-10 - 2013-03-16	68
2013-03-17 - 2013-03-23	75
2013-03-24 - 2013-03-30	79
2013-03-31 - 2013-04-06	69
2013-04-07 - 2013-04-13	68
2013-04-14 - 2013-04-20	51
2013-04-21 - 2013-04-27	55
2013-04-28 - 2013-05-04	52
2013-05-05 - 2013-05-11	56
2013-05-12 - 2013-05-18	54
2013-05-19 - 2013-05-25	53
2013-05-26 - 2013-06-01	52
2013-06-02 - 2013-06-08	54
2013-06-09 - 2013-06-15	50
2013-06-16 - 2013-06-22	38
2013-06-23 - 2013-06-29	43
2013-06-30 - 2013-07-06	43
2013-07-07 - 2013-07-13	40
2013-07-14 - 2013-07-20	39
2013-07-21 - 2013-07-27	39
2013-07-28 - 2013-08-03	32
2013-08-04 - 2013-08-10	40
2013-08-11 - 2013-08-17	32
2013-08-18 - 2013-08-24	42
2013-08-25 - 2013-08-31	36
2013-09-01 - 2013-09-07	46
2013-09-08 - 2013-09-14	52
2013-09-15 - 2013-09-21	55
2013-09-22 - 2013-09-28	57
2013-09-29 - 2013-10-05	55
2013-10-06 - 2013-10-12	60
2013-10-13 - 2013-10-19	53
2013-10-20 - 2013-10-26	47
2013-10-27 - 2013-11-02	66
2013-11-03 - 2013-11-09	57
2013-11-10 - 2013-11-16	65
2013-11-17 - 2013-11-23	62
2013-11-24 - 2013-11-30	74
2013-12-01 - 2013-12-07	72
2013-12-08 - 2013-12-14	70
2013-12-15 - 2013-12-21	77
2013-12-22 - 2013-12-28	77
2013-12-29 - 2014-01-04	94
2014-01-05 - 2014-01-11	85
2014-01-12 - 2014-01-18	78
2014-01-19 - 2014-01-25	75
2014-01-26 - 2014-02-01	70
2014-02-02 - 2014-02-08	71
2014-02-09 - 2014-02-15	67
2014-02-16 - 2014-02-22	79
2014-02-23 - 2014-03-01	59
2014-03-02 - 2014-03-08	54
2014-03-09 - 2014-03-15	62
2014-03-16 - 2014-03-22	60
2014-03-23 - 2014-03-29	73
2014-03-30 - 2014-04-05	65
2014-04-06 - 2014-04-12	51
2014-04-13 - 2014-04-19	54
2014-04-20 - 2014-04-26	53
2014-04-27 - 2014-05-03	54
2014-05-04 - 2014-05-10	47
2014-05-11 - 2014-05-17	47
2014-05-18 - 2014-05-24	45
2014-05-25 - 2014-05-31	45
2014-06-01 - 2014-06-07	48
2014-06-08 - 2014-06-14	46
2014-06-15 - 2014-06-21	45
2014-06-22 - 2014-06-28	40
2014-06-29 - 2014-07-05	45
2014-07-06 - 2014-07-12	42
2014-07-13 - 2014-07-19	39
2014-07-20 - 2014-07-26	37
2014-07-27 - 2014-08-02	30
2014-08-03 - 2014-08-09	41
2014-08-10 - 2014-08-16	42
2014-08-17 - 2014-08-23	33
2014-08-24 - 2014-08-30	39
2014-08-31 - 2014-09-06	38
2014-09-07 - 2014-09-13	48
2014-09-14 - 2014-09-20	57
2014-09-21 - 2014-09-27	51
2014-09-28 - 2014-10-04	50
2014-10-05 - 2014-10-11	50
2014-10-12 - 2014-10-18	55
2014-10-19 - 2014-10-25	57
2014-10-26 - 2014-11-01	60
2014-11-02 - 2014-11-08	53
2014-11-09 - 2014-11-15	58
2014-11-16 - 2014-11-22	60
2014-11-23 - 2014-11-29	74
2014-11-30 - 2014-12-06	75
2014-12-07 - 2014-12-13	96
2014-12-14 - 2014-12-20	89
2014-12-21 - 2014-12-27	100
2014-12-28 - 2015-01-03	97
2015-01-04 - 2015-01-10	87
2015-01-11 - 2015-01-17	70
2015-01-18 - 2015-01-24	71
2015-01-25 - 2015-01-31	66
2015-02-01 - 2015-02-07	75
2015-02-08 - 2015-02-14	82
2015-02-15 - 2015-02-21	82
2015-02-22 - 2015-02-28	73
2015-03-01 - 2015-03-07	62
2015-03-08 - 2015-03-14	62
2015-03-15 - 2015-03-21	66
2015-03-22 - 2015-03-28	61
2015-03-29 - 2015-04-04	59
2015-04-05 - 2015-04-11	63
2015-04-12 - 2015-04-18	57
2015-04-19 - 2015-04-25	42
2015-04-26 - 2015-05-02	58
2015-05-03 - 2015-05-09	56
2015-05-10 - 2015-05-16	48
2015-05-17 - 2015-05-23	44
2015-05-24 - 2015-05-30	56
2015-05-31 - 2015-06-06	50
2015-06-07 - 2015-06-13	52
2015-06-14 - 2015-06-20	49
2015-06-21 - 2015-06-27	45
2015-06-28 - 2015-07-04	56
Principais cidades relacionadas com cough
Cidade	cough
Dublin	100
Lucan	99
Sligo	85
Limerick	80
Waterford	79
Cork	75
Galway	75
Principais pesquisas para cough
dry cough	100
chesty cough	95
whooping cough	75
baby cough	70
cough syrup	50
kennel cough	50
bad cough	40
tickly cough	40
cough medicine	40
cough remedies	35
coughing	35
persistent cough	35
sore throat	30
croup	30
croup cough	30
cough at night	25
phlegm cough	25
cough bottle	25
toddler cough	20
asthma cough	20
chest infection	20
baby with cough	15
cough in babies	15
benylin	10
baby chesty cough	10
whooping cough vaccine	10
bronchitis	10
cure for cough	10
pneumonia	10
constant cough	10
exputex	10
barking cough	10
persistent dry cough	10
Pesquisas crescentes para cough
bad cough	+120%
tickly cough	+100%
cough at night	+90%
sore throat	+90%
chesty cough	+80%
baby cough	+70%
cough remedies	+70%
whooping cough	+60%
cough syrup	+50%
coughing	+40%
