# Supplementary material for: Early and Real-Time Detection of Seasonal Influenza Onset
Source: PLoS Comput Biol. 2017 Feb 3;13(2):e1005330. doi: 10.1371/journal.pcbi.1005330 (PMC5291378; doi:10.1371/journal.pcbi.1005330)
Supplement: S2 Data — Google Trends search volumes time series for Belgium, Czech Republic, Spain, Hungary, Ireland, Italy, Norway and Portugal, for five consecutive seasons 2010–2014 [23]. (ZIP) [file pcbi.1005330.s022.zip › Google_Trends/IE/report_IE_fever_raw.csv]

Interesse em Pesquisa Web do Google: fever
Irlanda; 06/2010 - 06/2015
Interesse ao longo do tempo
Semana	fever
2010-06-06 - 2010-06-12	61
2010-06-13 - 2010-06-19	84
2010-06-20 - 2010-06-26	91
2010-06-27 - 2010-07-03	64
2010-07-04 - 2010-07-10	53
2010-07-11 - 2010-07-17	48
2010-07-18 - 2010-07-24	42
2010-07-25 - 2010-07-31	43
2010-08-01 - 2010-08-07	46
2010-08-08 - 2010-08-14	48
2010-08-15 - 2010-08-21	44
2010-08-22 - 2010-08-28	49
2010-08-29 - 2010-09-04	50
2010-09-05 - 2010-09-11	52
2010-09-12 - 2010-09-18	43
2010-09-19 - 2010-09-25	46
2010-09-26 - 2010-10-02	46
2010-10-03 - 2010-10-09	56
2010-10-10 - 2010-10-16	66
2010-10-17 - 2010-10-23	79
2010-10-24 - 2010-10-30	48
2010-10-31 - 2010-11-06	75
2010-11-07 - 2010-11-13	56
2010-11-14 - 2010-11-20	56
2010-11-21 - 2010-11-27	60
2010-11-28 - 2010-12-04	55
2010-12-05 - 2010-12-11	51
2010-12-12 - 2010-12-18	62
2010-12-19 - 2010-12-25	59
2010-12-26 - 2011-01-01	61
2011-01-02 - 2011-01-08	53
2011-01-09 - 2011-01-15	47
2011-01-16 - 2011-01-22	49
2011-01-23 - 2011-01-29	41
2011-01-30 - 2011-02-05	43
2011-02-06 - 2011-02-12	35
2011-02-13 - 2011-02-19	46
2011-02-20 - 2011-02-26	48
2011-02-27 - 2011-03-05	44
2011-03-06 - 2011-03-12	59
2011-03-13 - 2011-03-19	52
2011-03-20 - 2011-03-26	57
2011-03-27 - 2011-04-02	55
2011-04-03 - 2011-04-09	51
2011-04-10 - 2011-04-16	50
2011-04-17 - 2011-04-23	70
2011-04-24 - 2011-04-30	57
2011-05-01 - 2011-05-07	54
2011-05-08 - 2011-05-14	48
2011-05-15 - 2011-05-21	52
2011-05-22 - 2011-05-28	55
2011-05-29 - 2011-06-04	57
2011-06-05 - 2011-06-11	45
2011-06-12 - 2011-06-18	58
2011-06-19 - 2011-06-25	42
2011-06-26 - 2011-07-02	68
2011-07-03 - 2011-07-09	44
2011-07-10 - 2011-07-16	47
2011-07-17 - 2011-07-23	36
2011-07-24 - 2011-07-30	48
2011-07-31 - 2011-08-06	33
2011-08-07 - 2011-08-13	47
2011-08-14 - 2011-08-20	49
2011-08-21 - 2011-08-27	37
2011-08-28 - 2011-09-03	45
2011-09-04 - 2011-09-10	38
2011-09-11 - 2011-09-17	44
2011-09-18 - 2011-09-24	40
2011-09-25 - 2011-10-01	42
2011-10-02 - 2011-10-08	44
2011-10-09 - 2011-10-15	48
2011-10-16 - 2011-10-22	46
2011-10-23 - 2011-10-29	53
2011-10-30 - 2011-11-05	44
2011-11-06 - 2011-11-12	39
2011-11-13 - 2011-11-19	56
2011-11-20 - 2011-11-26	50
2011-11-27 - 2011-12-03	54
2011-12-04 - 2011-12-10	54
2011-12-11 - 2011-12-17	52
2011-12-18 - 2011-12-24	56
2011-12-25 - 2011-12-31	52
2012-01-01 - 2012-01-07	47
2012-01-08 - 2012-01-14	47
2012-01-15 - 2012-01-21	46
2012-01-22 - 2012-01-28	47
2012-01-29 - 2012-02-04	55
2012-02-05 - 2012-02-11	46
2012-02-12 - 2012-02-18	53
2012-02-19 - 2012-02-25	53
2012-02-26 - 2012-03-03	55
2012-03-04 - 2012-03-10	63
2012-03-11 - 2012-03-17	59
2012-03-18 - 2012-03-24	56
2012-03-25 - 2012-03-31	59
2012-04-01 - 2012-04-07	49
2012-04-08 - 2012-04-14	42
2012-04-15 - 2012-04-21	55
2012-04-22 - 2012-04-28	59
2012-04-29 - 2012-05-05	55
2012-05-06 - 2012-05-12	58
2012-05-13 - 2012-05-19	55
2012-05-20 - 2012-05-26	75
2012-05-27 - 2012-06-02	63
2012-06-03 - 2012-06-09	56
2012-06-10 - 2012-06-16	62
2012-06-17 - 2012-06-23	67
2012-06-24 - 2012-06-30	93
2012-07-01 - 2012-07-07	59
2012-07-08 - 2012-07-14	50
2012-07-15 - 2012-07-21	51
2012-07-22 - 2012-07-28	42
2012-07-29 - 2012-08-04	49
2012-08-05 - 2012-08-11	44
2012-08-12 - 2012-08-18	45
2012-08-19 - 2012-08-25	42
2012-08-26 - 2012-09-01	36
2012-09-02 - 2012-09-08	43
2012-09-09 - 2012-09-15	37
2012-09-16 - 2012-09-22	46
2012-09-23 - 2012-09-29	40
2012-09-30 - 2012-10-06	45
2012-10-07 - 2012-10-13	39
2012-10-14 - 2012-10-20	41
2012-10-21 - 2012-10-27	44
2012-10-28 - 2012-11-03	35
2012-11-04 - 2012-11-10	40
2012-11-11 - 2012-11-17	35
2012-11-18 - 2012-11-24	44
2012-11-25 - 2012-12-01	36
2012-12-02 - 2012-12-08	42
2012-12-09 - 2012-12-15	46
2012-12-16 - 2012-12-22	57
2012-12-23 - 2012-12-29	55
2012-12-30 - 2013-01-05	52
2013-01-06 - 2013-01-12	44
2013-01-13 - 2013-01-19	42
2013-01-20 - 2013-01-26	52
2013-01-27 - 2013-02-02	55
2013-02-03 - 2013-02-09	48
2013-02-10 - 2013-02-16	55
2013-02-17 - 2013-02-23	53
2013-02-24 - 2013-03-02	57
2013-03-03 - 2013-03-09	63
2013-03-10 - 2013-03-16	63
2013-03-17 - 2013-03-23	56
2013-03-24 - 2013-03-30	57
2013-03-31 - 2013-04-06	51
2013-04-07 - 2013-04-13	58
2013-04-14 - 2013-04-20	54
2013-04-21 - 2013-04-27	63
2013-04-28 - 2013-05-04	70
2013-05-05 - 2013-05-11	57
2013-05-12 - 2013-05-18	52
2013-05-19 - 2013-05-25	58
2013-05-26 - 2013-06-01	60
2013-06-02 - 2013-06-08	69
2013-06-09 - 2013-06-15	52
2013-06-16 - 2013-06-22	78
2013-06-23 - 2013-06-29	75
2013-06-30 - 2013-07-06	73
2013-07-07 - 2013-07-13	80
2013-07-14 - 2013-07-20	61
2013-07-21 - 2013-07-27	51
2013-07-28 - 2013-08-03	42
2013-08-04 - 2013-08-10	43
2013-08-11 - 2013-08-17	37
2013-08-18 - 2013-08-24	37
2013-08-25 - 2013-08-31	42
2013-09-01 - 2013-09-07	39
2013-09-08 - 2013-09-14	35
2013-09-15 - 2013-09-21	39
2013-09-22 - 2013-09-28	41
2013-09-29 - 2013-10-05	38
2013-10-06 - 2013-10-12	41
2013-10-13 - 2013-10-19	45
2013-10-20 - 2013-10-26	38
2013-10-27 - 2013-11-02	37
2013-11-03 - 2013-11-09	45
2013-11-10 - 2013-11-16	42
2013-11-17 - 2013-11-23	39
2013-11-24 - 2013-11-30	36
2013-12-01 - 2013-12-07	50
2013-12-08 - 2013-12-14	48
2013-12-15 - 2013-12-21	47
2013-12-22 - 2013-12-28	47
2013-12-29 - 2014-01-04	46
2014-01-05 - 2014-01-11	46
2014-01-12 - 2014-01-18	46
2014-01-19 - 2014-01-25	53
2014-01-26 - 2014-02-01	54
2014-02-02 - 2014-02-08	48
2014-02-09 - 2014-02-15	53
2014-02-16 - 2014-02-22	49
2014-02-23 - 2014-03-01	49
2014-03-02 - 2014-03-08	61
2014-03-09 - 2014-03-15	70
2014-03-16 - 2014-03-22	55
2014-03-23 - 2014-03-29	59
2014-03-30 - 2014-04-05	64
2014-04-06 - 2014-04-12	70
2014-04-13 - 2014-04-19	59
2014-04-20 - 2014-04-26	55
2014-04-27 - 2014-05-03	61
2014-05-04 - 2014-05-10	53
2014-05-11 - 2014-05-17	57
2014-05-18 - 2014-05-24	54
2014-05-25 - 2014-05-31	54
2014-06-01 - 2014-06-07	47
2014-06-08 - 2014-06-14	67
2014-06-15 - 2014-06-21	100
2014-06-22 - 2014-06-28	72
2014-06-29 - 2014-07-05	54
2014-07-06 - 2014-07-12	45
2014-07-13 - 2014-07-19	43
2014-07-20 - 2014-07-26	42
2014-07-27 - 2014-08-02	31
2014-08-03 - 2014-08-09	42
2014-08-10 - 2014-08-16	40
2014-08-17 - 2014-08-23	35
2014-08-24 - 2014-08-30	40
2014-08-31 - 2014-09-06	40
2014-09-07 - 2014-09-13	37
2014-09-14 - 2014-09-20	37
2014-09-21 - 2014-09-27	34
2014-09-28 - 2014-10-04	37
2014-10-05 - 2014-10-11	48
2014-10-12 - 2014-10-18	39
2014-10-19 - 2014-10-25	38
2014-10-26 - 2014-11-01	46
2014-11-02 - 2014-11-08	40
2014-11-09 - 2014-11-15	49
2014-11-16 - 2014-11-22	39
2014-11-23 - 2014-11-29	46
2014-11-30 - 2014-12-06	42
2014-12-07 - 2014-12-13	39
2014-12-14 - 2014-12-20	42
2014-12-21 - 2014-12-27	47
2014-12-28 - 2015-01-03	36
2015-01-04 - 2015-01-10	43
2015-01-11 - 2015-01-17	45
2015-01-18 - 2015-01-24	40
2015-01-25 - 2015-01-31	48
2015-02-01 - 2015-02-07	57
2015-02-08 - 2015-02-14	60
2015-02-15 - 2015-02-21	56
2015-02-22 - 2015-02-28	63
2015-03-01 - 2015-03-07	61
2015-03-08 - 2015-03-14	75
2015-03-15 - 2015-03-21	61
2015-03-22 - 2015-03-28	65
2015-03-29 - 2015-04-04	67
2015-04-05 - 2015-04-11	64
2015-04-12 - 2015-04-18	61
2015-04-19 - 2015-04-25	71
2015-04-26 - 2015-05-02	58
2015-05-03 - 2015-05-09	51
2015-05-10 - 2015-05-16	55
2015-05-17 - 2015-05-23	55
2015-05-24 - 2015-05-30	62
2015-05-31 - 2015-06-06	52
2015-06-07 - 2015-06-13	66
2015-06-14 - 2015-06-20	76
2015-06-21 - 2015-06-27	81
2015-06-28 - 2015-07-04	88
Principais cidades relacionadas com fever
Cidade	fever
Dublin	100
Galway	92
Sligo	86
Waterford	85
Cork	83
Limerick	80
Lucan	77
Athlone	76
Principais pesquisas para fever
glandular fever	100
scarlet fever	80
hay fever	70
fever symptoms	60
night fever	25
glandular fever symptoms	20
fever temperature	20
yellow fever	15
fever in children	15
saturday night fever	15
dengue fever	15
cabin fever	15
baby fever	15
hay fever symptoms	10
sore throat	10
penalty fever	10
rheumatic fever	10
fever lyrics	10
frozen fever	10
fever ray	10
fever clothing	10
scarlet fever symptoms	10
scarlet fever rash	5
hayfever	5
fever dresses	5
bieber fever	5
scarlett fever	5
fever pitch	5
yellow fever vaccination	5
milk fever	5
Pesquisas crescentes para fever
frozen fever	Aumento
hay fever symptoms	+160%
sore throat	+150%
fever in children	+120%
baby fever	+110%
hay fever	+100%
fever symptoms	+70%
fever temperature	+60%
scarlet fever	+60%
glandular fever symptoms	+40%
