# Supplementary material for: Early and Real-Time Detection of Seasonal Influenza Onset
Source: PLoS Comput Biol. 2017 Feb 3;13(2):e1005330. doi: 10.1371/journal.pcbi.1005330 (PMC5291378; doi:10.1371/journal.pcbi.1005330)
Supplement: S2 Data — Google Trends search volumes time series for Belgium, Czech Republic, Spain, Hungary, Ireland, Italy, Norway and Portugal, for five consecutive seasons 2010–2014 [23]. (ZIP) [file pcbi.1005330.s022.zip › Google_Trends/IE/report_IE_flu_vaccine_raw.csv]

Interesse em Pesquisa Web do Google: flu -vaccine
Irlanda; 06/2010 - 06/2015
Interesse ao longo do tempo
Semana	flu -vaccine
2010-06-06 - 2010-06-12	0
2010-06-13 - 2010-06-19	0
2010-06-20 - 2010-06-26	0
2010-06-27 - 2010-07-03	0
2010-07-04 - 2010-07-10	0
2010-07-11 - 2010-07-17	0
2010-07-18 - 2010-07-24	0
2010-07-25 - 2010-07-31	0
2010-08-01 - 2010-08-07	0
2010-08-08 - 2010-08-14	0
2010-08-15 - 2010-08-21	0
2010-08-22 - 2010-08-28	0
2010-08-29 - 2010-09-04	5
2010-09-05 - 2010-09-11	6
2010-09-12 - 2010-09-18	6
2010-09-19 - 2010-09-25	6
2010-09-26 - 2010-10-02	6
2010-10-03 - 2010-10-09	8
2010-10-10 - 2010-10-16	5
2010-10-17 - 2010-10-23	7
2010-10-24 - 2010-10-30	8
2010-10-31 - 2010-11-06	7
2010-11-07 - 2010-11-13	6
2010-11-14 - 2010-11-20	6
2010-11-21 - 2010-11-27	6
2010-11-28 - 2010-12-04	8
2010-12-05 - 2010-12-11	8
2010-12-12 - 2010-12-18	24
2010-12-19 - 2010-12-25	41
2010-12-26 - 2011-01-01	65
2011-01-02 - 2011-01-08	100
2011-01-09 - 2011-01-15	66
2011-01-16 - 2011-01-22	41
2011-01-23 - 2011-01-29	25
2011-01-30 - 2011-02-05	18
2011-02-06 - 2011-02-12	14
2011-02-13 - 2011-02-19	10
2011-02-20 - 2011-02-26	9
2011-02-27 - 2011-03-05	9
2011-03-06 - 2011-03-12	6
2011-03-13 - 2011-03-19	7
2011-03-20 - 2011-03-26	7
2011-03-27 - 2011-04-02	5
2011-04-03 - 2011-04-09	5
2011-04-10 - 2011-04-16	5
2011-04-17 - 2011-04-23	6
2011-04-24 - 2011-04-30	4
2011-05-01 - 2011-05-07	3
2011-05-08 - 2011-05-14	4
2011-05-15 - 2011-05-21	4
2011-05-22 - 2011-05-28	5
2011-05-29 - 2011-06-04	5
2011-06-05 - 2011-06-11	4
2011-06-12 - 2011-06-18	4
2011-06-19 - 2011-06-25	4
2011-06-26 - 2011-07-02	4
2011-07-03 - 2011-07-09	4
2011-07-10 - 2011-07-16	4
2011-07-17 - 2011-07-23	4
2011-07-24 - 2011-07-30	4
2011-07-31 - 2011-08-06	4
2011-08-07 - 2011-08-13	4
2011-08-14 - 2011-08-20	4
2011-08-21 - 2011-08-27	4
2011-08-28 - 2011-09-03	5
2011-09-04 - 2011-09-10	4
2011-09-11 - 2011-09-17	7
2011-09-18 - 2011-09-24	8
2011-09-25 - 2011-10-01	7
2011-10-02 - 2011-10-08	5
2011-10-09 - 2011-10-15	7
2011-10-16 - 2011-10-22	8
2011-10-23 - 2011-10-29	7
2011-10-30 - 2011-11-05	7
2011-11-06 - 2011-11-12	12
2011-11-13 - 2011-11-19	8
2011-11-20 - 2011-11-26	7
2011-11-27 - 2011-12-03	10
2011-12-04 - 2011-12-10	10
2011-12-11 - 2011-12-17	11
2011-12-18 - 2011-12-24	11
2011-12-25 - 2011-12-31	11
2012-01-01 - 2012-01-07	9
2012-01-08 - 2012-01-14	9
2012-01-15 - 2012-01-21	7
2012-01-22 - 2012-01-28	6
2012-01-29 - 2012-02-04	8
2012-02-05 - 2012-02-11	8
2012-02-12 - 2012-02-18	10
2012-02-19 - 2012-02-25	11
2012-02-26 - 2012-03-03	9
2012-03-04 - 2012-03-10	7
2012-03-11 - 2012-03-17	7
2012-03-18 - 2012-03-24	7
2012-03-25 - 2012-03-31	7
2012-04-01 - 2012-04-07	7
2012-04-08 - 2012-04-14	4
2012-04-15 - 2012-04-21	7
2012-04-22 - 2012-04-28	5
2012-04-29 - 2012-05-05	6
2012-05-06 - 2012-05-12	5
2012-05-13 - 2012-05-19	5
2012-05-20 - 2012-05-26	6
2012-05-27 - 2012-06-02	3
2012-06-03 - 2012-06-09	4
2012-06-10 - 2012-06-16	4
2012-06-17 - 2012-06-23	4
2012-06-24 - 2012-06-30	5
2012-07-01 - 2012-07-07	5
2012-07-08 - 2012-07-14	4
2012-07-15 - 2012-07-21	4
2012-07-22 - 2012-07-28	4
2012-07-29 - 2012-08-04	5
2012-08-05 - 2012-08-11	3
2012-08-12 - 2012-08-18	3
2012-08-19 - 2012-08-25	3
2012-08-26 - 2012-09-01	4
2012-09-02 - 2012-09-08	5
2012-09-09 - 2012-09-15	4
2012-09-16 - 2012-09-22	8
2012-09-23 - 2012-09-29	9
2012-09-30 - 2012-10-06	8
2012-10-07 - 2012-10-13	10
2012-10-14 - 2012-10-20	10
2012-10-21 - 2012-10-27	8
2012-10-28 - 2012-11-03	8
2012-11-04 - 2012-11-10	8
2012-11-11 - 2012-11-17	7
2012-11-18 - 2012-11-24	5
2012-11-25 - 2012-12-01	7
2012-12-02 - 2012-12-08	8
2012-12-09 - 2012-12-15	9
2012-12-16 - 2012-12-22	12
2012-12-23 - 2012-12-29	17
2012-12-30 - 2013-01-05	17
2013-01-06 - 2013-01-12	15
2013-01-13 - 2013-01-19	13
2013-01-20 - 2013-01-26	11
2013-01-27 - 2013-02-02	9
2013-02-03 - 2013-02-09	11
2013-02-10 - 2013-02-16	11
2013-02-17 - 2013-02-23	10
2013-02-24 - 2013-03-02	9
2013-03-03 - 2013-03-09	9
2013-03-10 - 2013-03-16	8
2013-03-17 - 2013-03-23	10
2013-03-24 - 2013-03-30	9
2013-03-31 - 2013-04-06	10
2013-04-07 - 2013-04-13	8
2013-04-14 - 2013-04-20	7
2013-04-21 - 2013-04-27	5
2013-04-28 - 2013-05-04	4
2013-05-05 - 2013-05-11	4
2013-05-12 - 2013-05-18	5
2013-05-19 - 2013-05-25	4
2013-05-26 - 2013-06-01	4
2013-06-02 - 2013-06-08	3
2013-06-09 - 2013-06-15	3
2013-06-16 - 2013-06-22	2
2013-06-23 - 2013-06-29	3
2013-06-30 - 2013-07-06	4
2013-07-07 - 2013-07-13	3
2013-07-14 - 2013-07-20	3
2013-07-21 - 2013-07-27	3
2013-07-28 - 2013-08-03	3
2013-08-04 - 2013-08-10	4
2013-08-11 - 2013-08-17	3
2013-08-18 - 2013-08-24	3
2013-08-25 - 2013-08-31	3
2013-09-01 - 2013-09-07	5
2013-09-08 - 2013-09-14	8
2013-09-15 - 2013-09-21	8
2013-09-22 - 2013-09-28	7
2013-09-29 - 2013-10-05	6
2013-10-06 - 2013-10-12	10
2013-10-13 - 2013-10-19	8
2013-10-20 - 2013-10-26	9
2013-10-27 - 2013-11-02	7
2013-11-03 - 2013-11-09	8
2013-11-10 - 2013-11-16	7
2013-11-17 - 2013-11-23	8
2013-11-24 - 2013-11-30	8
2013-12-01 - 2013-12-07	7
2013-12-08 - 2013-12-14	8
2013-12-15 - 2013-12-21	7
2013-12-22 - 2013-12-28	9
2013-12-29 - 2014-01-04	11
2014-01-05 - 2014-01-11	12
2014-01-12 - 2014-01-18	9
2014-01-19 - 2014-01-25	8
2014-01-26 - 2014-02-01	10
2014-02-02 - 2014-02-08	10
2014-02-09 - 2014-02-15	10
2014-02-16 - 2014-02-22	20
2014-02-23 - 2014-03-01	16
2014-03-02 - 2014-03-08	11
2014-03-09 - 2014-03-15	9
2014-03-16 - 2014-03-22	9
2014-03-23 - 2014-03-29	9
2014-03-30 - 2014-04-05	7
2014-04-06 - 2014-04-12	6
2014-04-13 - 2014-04-19	6
2014-04-20 - 2014-04-26	5
2014-04-27 - 2014-05-03	4
2014-05-04 - 2014-05-10	4
2014-05-11 - 2014-05-17	4
2014-05-18 - 2014-05-24	3
2014-05-25 - 2014-05-31	4
2014-06-01 - 2014-06-07	4
2014-06-08 - 2014-06-14	4
2014-06-15 - 2014-06-21	3
2014-06-22 - 2014-06-28	4
2014-06-29 - 2014-07-05	3
2014-07-06 - 2014-07-12	3
2014-07-13 - 2014-07-19	3
2014-07-20 - 2014-07-26	3
2014-07-27 - 2014-08-02	2
2014-08-03 - 2014-08-09	3
2014-08-10 - 2014-08-16	3
2014-08-17 - 2014-08-23	4
2014-08-24 - 2014-08-30	4
2014-08-31 - 2014-09-06	5
2014-09-07 - 2014-09-13	5
2014-09-14 - 2014-09-20	6
2014-09-21 - 2014-09-27	6
2014-09-28 - 2014-10-04	7
2014-10-05 - 2014-10-11	9
2014-10-12 - 2014-10-18	10
2014-10-19 - 2014-10-25	8
2014-10-26 - 2014-11-01	7
2014-11-02 - 2014-11-08	6
2014-11-09 - 2014-11-15	5
2014-11-16 - 2014-11-22	9
2014-11-23 - 2014-11-29	7
2014-11-30 - 2014-12-06	6
2014-12-07 - 2014-12-13	8
2014-12-14 - 2014-12-20	9
2014-12-21 - 2014-12-27	8
2014-12-28 - 2015-01-03	12
2015-01-04 - 2015-01-10	11
2015-01-11 - 2015-01-17	9
2015-01-18 - 2015-01-24	9
2015-01-25 - 2015-01-31	8
2015-02-01 - 2015-02-07	12
2015-02-08 - 2015-02-14	14
2015-02-15 - 2015-02-21	14
2015-02-22 - 2015-02-28	11
2015-03-01 - 2015-03-07	10
2015-03-08 - 2015-03-14	8
2015-03-15 - 2015-03-21	8
2015-03-22 - 2015-03-28	8
2015-03-29 - 2015-04-04	8
2015-04-05 - 2015-04-11	7
2015-04-12 - 2015-04-18	5
2015-04-19 - 2015-04-25	5
2015-04-26 - 2015-05-02	5
2015-05-03 - 2015-05-09	6
2015-05-10 - 2015-05-16	5
2015-05-17 - 2015-05-23	5
2015-05-24 - 2015-05-30	4
2015-05-31 - 2015-06-06	6
2015-06-07 - 2015-06-13	4
2015-06-14 - 2015-06-20	4
2015-06-21 - 2015-06-27	4
2015-06-28 - 2015-07-04	4
Principais cidades relacionadas com flu -vaccine
Cidade	flu -vaccine
Dublin	100
Athlone	99
Galway	93
Sligo	87
Lucan	80
Cork	78
Limerick	74
Principais pesquisas para flu -vaccine
symptoms	100
flu symptoms	100
the flu	65
swine flu	65
flu ireland	30
cold and flu	30
swine flu symptoms	30
man flu	25
symptoms of flu	25
stomach flu	15
flu like symptoms	10
flu jab	10
flu virus	10
flu remedies	10
nurofen	10
spanish flu	10
cat flu	10
swine flu ireland	5
flu shot	5
flu treatment	5
flu injection	5
bird flu	5
benylin	5
flu when pregnant	5
gastric flu	5
flue	5
pneumonia	5
flu vaccination	5
signs of flu	5
Pesquisas crescentes para flu -vaccine
flu like symptoms	+500%
man flu	+500%
nurofen	+450%
stomach flu	+450%
cold and flu	+400%
flu shot	+350%
flu remedies	+250%
flu jab	+200%
spanish flu	+170%
cat flu	+130%
