# Supplementary material for: Early and Real-Time Detection of Seasonal Influenza Onset
Source: PLoS Comput Biol. 2017 Feb 3;13(2):e1005330. doi: 10.1371/journal.pcbi.1005330 (PMC5291378; doi:10.1371/journal.pcbi.1005330)
Supplement: S2 Data — Google Trends search volumes time series for Belgium, Czech Republic, Spain, Hungary, Ireland, Italy, Norway and Portugal, for five consecutive seasons 2010–2014 [23]. (ZIP) [file pcbi.1005330.s022.zip › Google_Trends/IT/report_IT_febbre_raw.csv]

Interesse em Pesquisa Web do Google: febbre
Itália; 06/2010 - 06/2015
Interesse ao longo do tempo
Semana	febbre
2010-06-06 - 2010-06-12	28
2010-06-13 - 2010-06-19	30
2010-06-20 - 2010-06-26	26
2010-06-27 - 2010-07-03	27
2010-07-04 - 2010-07-10	31
2010-07-11 - 2010-07-17	28
2010-07-18 - 2010-07-24	28
2010-07-25 - 2010-07-31	28
2010-08-01 - 2010-08-07	29
2010-08-08 - 2010-08-14	27
2010-08-15 - 2010-08-21	33
2010-08-22 - 2010-08-28	32
2010-08-29 - 2010-09-04	29
2010-09-05 - 2010-09-11	27
2010-09-12 - 2010-09-18	23
2010-09-19 - 2010-09-25	26
2010-09-26 - 2010-10-02	31
2010-10-03 - 2010-10-09	27
2010-10-10 - 2010-10-16	28
2010-10-17 - 2010-10-23	24
2010-10-24 - 2010-10-30	30
2010-10-31 - 2010-11-06	39
2010-11-07 - 2010-11-13	25
2010-11-14 - 2010-11-20	28
2010-11-21 - 2010-11-27	31
2010-11-28 - 2010-12-04	30
2010-12-05 - 2010-12-11	35
2010-12-12 - 2010-12-18	32
2010-12-19 - 2010-12-25	38
2010-12-26 - 2011-01-01	56
2011-01-02 - 2011-01-08	49
2011-01-09 - 2011-01-15	52
2011-01-16 - 2011-01-22	52
2011-01-23 - 2011-01-29	60
2011-01-30 - 2011-02-05	65
2011-02-06 - 2011-02-12	56
2011-02-13 - 2011-02-19	52
2011-02-20 - 2011-02-26	47
2011-02-27 - 2011-03-05	42
2011-03-06 - 2011-03-12	41
2011-03-13 - 2011-03-19	38
2011-03-20 - 2011-03-26	38
2011-03-27 - 2011-04-02	33
2011-04-03 - 2011-04-09	42
2011-04-10 - 2011-04-16	39
2011-04-17 - 2011-04-23	33
2011-04-24 - 2011-04-30	32
2011-05-01 - 2011-05-07	34
2011-05-08 - 2011-05-14	40
2011-05-15 - 2011-05-21	37
2011-05-22 - 2011-05-28	34
2011-05-29 - 2011-06-04	37
2011-06-05 - 2011-06-11	40
2011-06-12 - 2011-06-18	36
2011-06-19 - 2011-06-25	36
2011-06-26 - 2011-07-02	43
2011-07-03 - 2011-07-09	34
2011-07-10 - 2011-07-16	33
2011-07-17 - 2011-07-23	33
2011-07-24 - 2011-07-30	27
2011-07-31 - 2011-08-06	33
2011-08-07 - 2011-08-13	36
2011-08-14 - 2011-08-20	39
2011-08-21 - 2011-08-27	36
2011-08-28 - 2011-09-03	34
2011-09-04 - 2011-09-10	32
2011-09-11 - 2011-09-17	33
2011-09-18 - 2011-09-24	36
2011-09-25 - 2011-10-01	35
2011-10-02 - 2011-10-08	39
2011-10-09 - 2011-10-15	33
2011-10-16 - 2011-10-22	36
2011-10-23 - 2011-10-29	31
2011-10-30 - 2011-11-05	35
2011-11-06 - 2011-11-12	36
2011-11-13 - 2011-11-19	36
2011-11-20 - 2011-11-26	36
2011-11-27 - 2011-12-03	37
2011-12-04 - 2011-12-10	42
2011-12-11 - 2011-12-17	40
2011-12-18 - 2011-12-24	41
2011-12-25 - 2011-12-31	48
2012-01-01 - 2012-01-07	55
2012-01-08 - 2012-01-14	44
2012-01-15 - 2012-01-21	47
2012-01-22 - 2012-01-28	50
2012-01-29 - 2012-02-04	55
2012-02-05 - 2012-02-11	50
2012-02-12 - 2012-02-18	49
2012-02-19 - 2012-02-25	52
2012-02-26 - 2012-03-03	48
2012-03-04 - 2012-03-10	42
2012-03-11 - 2012-03-17	43
2012-03-18 - 2012-03-24	40
2012-03-25 - 2012-03-31	34
2012-04-01 - 2012-04-07	33
2012-04-08 - 2012-04-14	37
2012-04-15 - 2012-04-21	37
2012-04-22 - 2012-04-28	36
2012-04-29 - 2012-05-05	39
2012-05-06 - 2012-05-12	38
2012-05-13 - 2012-05-19	39
2012-05-20 - 2012-05-26	41
2012-05-27 - 2012-06-02	38
2012-06-03 - 2012-06-09	39
2012-06-10 - 2012-06-16	38
2012-06-17 - 2012-06-23	41
2012-06-24 - 2012-06-30	41
2012-07-01 - 2012-07-07	41
2012-07-08 - 2012-07-14	42
2012-07-15 - 2012-07-21	35
2012-07-22 - 2012-07-28	36
2012-07-29 - 2012-08-04	39
2012-08-05 - 2012-08-11	39
2012-08-12 - 2012-08-18	43
2012-08-19 - 2012-08-25	40
2012-08-26 - 2012-09-01	41
2012-09-02 - 2012-09-08	36
2012-09-09 - 2012-09-15	34
2012-09-16 - 2012-09-22	36
2012-09-23 - 2012-09-29	40
2012-09-30 - 2012-10-06	39
2012-10-07 - 2012-10-13	39
2012-10-14 - 2012-10-20	42
2012-10-21 - 2012-10-27	38
2012-10-28 - 2012-11-03	41
2012-11-04 - 2012-11-10	40
2012-11-11 - 2012-11-17	39
2012-11-18 - 2012-11-24	43
2012-11-25 - 2012-12-01	43
2012-12-02 - 2012-12-08	38
2012-12-09 - 2012-12-15	41
2012-12-16 - 2012-12-22	42
2012-12-23 - 2012-12-29	59
2012-12-30 - 2013-01-05	61
2013-01-06 - 2013-01-12	57
2013-01-13 - 2013-01-19	54
2013-01-20 - 2013-01-26	58
2013-01-27 - 2013-02-02	61
2013-02-03 - 2013-02-09	66
2013-02-10 - 2013-02-16	64
2013-02-17 - 2013-02-23	64
2013-02-24 - 2013-03-02	58
2013-03-03 - 2013-03-09	57
2013-03-10 - 2013-03-16	51
2013-03-17 - 2013-03-23	47
2013-03-24 - 2013-03-30	45
2013-03-31 - 2013-04-06	46
2013-04-07 - 2013-04-13	43
2013-04-14 - 2013-04-20	45
2013-04-21 - 2013-04-27	41
2013-04-28 - 2013-05-04	41
2013-05-05 - 2013-05-11	40
2013-05-12 - 2013-05-18	45
2013-05-19 - 2013-05-25	49
2013-05-26 - 2013-06-01	39
2013-06-02 - 2013-06-08	41
2013-06-09 - 2013-06-15	46
2013-06-16 - 2013-06-22	51
2013-06-23 - 2013-06-29	41
2013-06-30 - 2013-07-06	43
2013-07-07 - 2013-07-13	42
2013-07-14 - 2013-07-20	39
2013-07-21 - 2013-07-27	41
2013-07-28 - 2013-08-03	40
2013-08-04 - 2013-08-10	40
2013-08-11 - 2013-08-17	46
2013-08-18 - 2013-08-24	44
2013-08-25 - 2013-08-31	38
2013-09-01 - 2013-09-07	39
2013-09-08 - 2013-09-14	38
2013-09-15 - 2013-09-21	39
2013-09-22 - 2013-09-28	42
2013-09-29 - 2013-10-05	45
2013-10-06 - 2013-10-12	42
2013-10-13 - 2013-10-19	41
2013-10-20 - 2013-10-26	39
2013-10-27 - 2013-11-02	41
2013-11-03 - 2013-11-09	44
2013-11-10 - 2013-11-16	43
2013-11-17 - 2013-11-23	40
2013-11-24 - 2013-11-30	41
2013-12-01 - 2013-12-07	45
2013-12-08 - 2013-12-14	53
2013-12-15 - 2013-12-21	49
2013-12-22 - 2013-12-28	66
2013-12-29 - 2014-01-04	67
2014-01-05 - 2014-01-11	62
2014-01-12 - 2014-01-18	56
2014-01-19 - 2014-01-25	62
2014-01-26 - 2014-02-01	60
2014-02-02 - 2014-02-08	63
2014-02-09 - 2014-02-15	63
2014-02-16 - 2014-02-22	64
2014-02-23 - 2014-03-01	61
2014-03-02 - 2014-03-08	61
2014-03-09 - 2014-03-15	60
2014-03-16 - 2014-03-22	62
2014-03-23 - 2014-03-29	55
2014-03-30 - 2014-04-05	54
2014-04-06 - 2014-04-12	56
2014-04-13 - 2014-04-19	51
2014-04-20 - 2014-04-26	52
2014-04-27 - 2014-05-03	53
2014-05-04 - 2014-05-10	49
2014-05-11 - 2014-05-17	51
2014-05-18 - 2014-05-24	50
2014-05-25 - 2014-05-31	46
2014-06-01 - 2014-06-07	54
2014-06-08 - 2014-06-14	51
2014-06-15 - 2014-06-21	48
2014-06-22 - 2014-06-28	44
2014-06-29 - 2014-07-05	48
2014-07-06 - 2014-07-12	48
2014-07-13 - 2014-07-19	46
2014-07-20 - 2014-07-26	43
2014-07-27 - 2014-08-02	43
2014-08-03 - 2014-08-09	54
2014-08-10 - 2014-08-16	55
2014-08-17 - 2014-08-23	49
2014-08-24 - 2014-08-30	47
2014-08-31 - 2014-09-06	44
2014-09-07 - 2014-09-13	40
2014-09-14 - 2014-09-20	39
2014-09-21 - 2014-09-27	49
2014-09-28 - 2014-10-04	49
2014-10-05 - 2014-10-11	48
2014-10-12 - 2014-10-18	51
2014-10-19 - 2014-10-25	48
2014-10-26 - 2014-11-01	46
2014-11-02 - 2014-11-08	48
2014-11-09 - 2014-11-15	47
2014-11-16 - 2014-11-22	51
2014-11-23 - 2014-11-29	52
2014-11-30 - 2014-12-06	53
2014-12-07 - 2014-12-13	54
2014-12-14 - 2014-12-20	61
2014-12-21 - 2014-12-27	75
2014-12-28 - 2015-01-03	92
2015-01-04 - 2015-01-10	85
2015-01-11 - 2015-01-17	93
2015-01-18 - 2015-01-24	100
2015-01-25 - 2015-01-31	91
2015-02-01 - 2015-02-07	90
2015-02-08 - 2015-02-14	84
2015-02-15 - 2015-02-21	82
2015-02-22 - 2015-02-28	74
2015-03-01 - 2015-03-07	70
2015-03-08 - 2015-03-14	67
2015-03-15 - 2015-03-21	66
2015-03-22 - 2015-03-28	63
2015-03-29 - 2015-04-04	62
2015-04-05 - 2015-04-11	64
2015-04-12 - 2015-04-18	55
2015-04-19 - 2015-04-25	56
2015-04-26 - 2015-05-02	54
2015-05-03 - 2015-05-09	56
2015-05-10 - 2015-05-16	55
2015-05-17 - 2015-05-23	46
2015-05-24 - 2015-05-30	49
2015-05-31 - 2015-06-06	57
2015-06-07 - 2015-06-13	50
2015-06-14 - 2015-06-20	49
2015-06-21 - 2015-06-27	46
2015-06-28 - 2015-07-04	54
Principais sub-regiões relacionadas com febbre
Sub-região	febbre
Lombardia	100
Lázio	98
Campânia	86
Sicília	84
Toscânia	80
Marcas	80
Abruzos	80
Apúlia	78
Emília-Romana	76
Calábria	76
Ligúria	74
Sardenha	73
Molise	72
Vêneto	72
Piemonte	71
Basilicata	71
Úmbria	66
Friul-Veneza Júlia	63
Trentino-Alto Ádige	50
Vale de Aosta	0
Principais cidades relacionadas com febbre
Cidade	febbre
Milão	100
Roma	92
Nápoles	74
Catânia	70
Palermo	69
Bolonha	68
Basiglio	68
Lucca	67
Florença	65
Lecce	65
Bari	64
Monza	64
Caserta	63
Génova	63
Cosenza	62
Principais pesquisas para febbre
la febbre	100
febbre alta	30
febbre bambini	25
sintomi febbre	25
febbre sabato sera	10
febbre da cavallo	10
influenza	10
tachipirina	10
rimedi febbre	10
febbre gravidanza	5
febbre neonato	5
febbre senza sintomi	5
febbre gialla	5
febbre nei bambini	5
febbre alta bambini	5
febbre cause	5
ho la febbre	5
febbre cane	5
termometro	5
abbassare la febbre	5
febbre 38	5
tosse e febbre	5
febbre in gravidanza	5
febbre neonati	5
febbre persistente	5
febbre da fieno	5
febbre a 37	5
febbre a 90	5
mononucleosi	5
febbre bimbi	5
diarrea e febbre	5
febbre reumatica	5
febbre dopo vaccino	5
febbre gatto	5
bronchite	5
rimedi naturali febbre	0
influenza senza febbre	0
temperatura corporea	0
varicella	0
febbre cani	0
febbre a 40	0
febbre a 38	0
vaccino febbre gialla	0
febbre a 39	0
meningite	0
placche senza febbre	0
febbre dentini	0
brividi senza febbre	0
decimi di febbre	0
febbre allattamento	0
Pesquisas crescentes para febbre
abbassare la febbre	+150%
tachipirina	+140%
febbre alta bambini	+120%
rimedi febbre	+120%
febbre cane	+100%
termometro	+80%
febbre alta	+70%
febbre neonato	+70%
febbre senza sintomi	+70%
ho la febbre	+70%
