# Supplementary material for: Early and Real-Time Detection of Seasonal Influenza Onset
Source: PLoS Comput Biol. 2017 Feb 3;13(2):e1005330. doi: 10.1371/journal.pcbi.1005330 (PMC5291378; doi:10.1371/journal.pcbi.1005330)
Supplement: S2 Data — Google Trends search volumes time series for Belgium, Czech Republic, Spain, Hungary, Ireland, Italy, Norway and Portugal, for five consecutive seasons 2010–2014 [23]. (ZIP) [file pcbi.1005330.s022.zip › Google_Trends/IT/report_IT_influenza_vaccino_raw.csv]

Interesse em Pesquisa Web do Google: influenza -vaccino
Itália; 06/2010 - 06/2015
Interesse ao longo do tempo
Semana	influenza -vaccino
2010-06-06 - 2010-06-12	10
2010-06-13 - 2010-06-19	9
2010-06-20 - 2010-06-26	6
2010-06-27 - 2010-07-03	8
2010-07-04 - 2010-07-10	6
2010-07-11 - 2010-07-17	6
2010-07-18 - 2010-07-24	6
2010-07-25 - 2010-07-31	6
2010-08-01 - 2010-08-07	7
2010-08-08 - 2010-08-14	7
2010-08-15 - 2010-08-21	5
2010-08-22 - 2010-08-28	5
2010-08-29 - 2010-09-04	7
2010-09-05 - 2010-09-11	8
2010-09-12 - 2010-09-18	9
2010-09-19 - 2010-09-25	13
2010-09-26 - 2010-10-02	12
2010-10-03 - 2010-10-09	12
2010-10-10 - 2010-10-16	14
2010-10-17 - 2010-10-23	12
2010-10-24 - 2010-10-30	15
2010-10-31 - 2010-11-06	12
2010-11-07 - 2010-11-13	12
2010-11-14 - 2010-11-20	13
2010-11-21 - 2010-11-27	12
2010-11-28 - 2010-12-04	14
2010-12-05 - 2010-12-11	19
2010-12-12 - 2010-12-18	21
2010-12-19 - 2010-12-25	23
2010-12-26 - 2011-01-01	41
2011-01-02 - 2011-01-08	67
2011-01-09 - 2011-01-15	64
2011-01-16 - 2011-01-22	62
2011-01-23 - 2011-01-29	58
2011-01-30 - 2011-02-05	55
2011-02-06 - 2011-02-12	49
2011-02-13 - 2011-02-19	42
2011-02-20 - 2011-02-26	25
2011-02-27 - 2011-03-05	25
2011-03-06 - 2011-03-12	19
2011-03-13 - 2011-03-19	18
2011-03-20 - 2011-03-26	15
2011-03-27 - 2011-04-02	13
2011-04-03 - 2011-04-09	12
2011-04-10 - 2011-04-16	8
2011-04-17 - 2011-04-23	9
2011-04-24 - 2011-04-30	11
2011-05-01 - 2011-05-07	11
2011-05-08 - 2011-05-14	12
2011-05-15 - 2011-05-21	8
2011-05-22 - 2011-05-28	9
2011-05-29 - 2011-06-04	8
2011-06-05 - 2011-06-11	7
2011-06-12 - 2011-06-18	8
2011-06-19 - 2011-06-25	7
2011-06-26 - 2011-07-02	6
2011-07-03 - 2011-07-09	7
2011-07-10 - 2011-07-16	5
2011-07-17 - 2011-07-23	6
2011-07-24 - 2011-07-30	6
2011-07-31 - 2011-08-06	5
2011-08-07 - 2011-08-13	6
2011-08-14 - 2011-08-20	6
2011-08-21 - 2011-08-27	5
2011-08-28 - 2011-09-03	5
2011-09-04 - 2011-09-10	7
2011-09-11 - 2011-09-17	6
2011-09-18 - 2011-09-24	8
2011-09-25 - 2011-10-01	14
2011-10-02 - 2011-10-08	15
2011-10-09 - 2011-10-15	15
2011-10-16 - 2011-10-22	16
2011-10-23 - 2011-10-29	14
2011-10-30 - 2011-11-05	14
2011-11-06 - 2011-11-12	14
2011-11-13 - 2011-11-19	15
2011-11-20 - 2011-11-26	19
2011-11-27 - 2011-12-03	18
2011-12-04 - 2011-12-10	19
2011-12-11 - 2011-12-17	16
2011-12-18 - 2011-12-24	18
2011-12-25 - 2011-12-31	33
2012-01-01 - 2012-01-07	35
2012-01-08 - 2012-01-14	30
2012-01-15 - 2012-01-21	31
2012-01-22 - 2012-01-28	40
2012-01-29 - 2012-02-04	39
2012-02-05 - 2012-02-11	36
2012-02-12 - 2012-02-18	30
2012-02-19 - 2012-02-25	28
2012-02-26 - 2012-03-03	24
2012-03-04 - 2012-03-10	21
2012-03-11 - 2012-03-17	16
2012-03-18 - 2012-03-24	16
2012-03-25 - 2012-03-31	12
2012-04-01 - 2012-04-07	12
2012-04-08 - 2012-04-14	13
2012-04-15 - 2012-04-21	14
2012-04-22 - 2012-04-28	10
2012-04-29 - 2012-05-05	12
2012-05-06 - 2012-05-12	10
2012-05-13 - 2012-05-19	10
2012-05-20 - 2012-05-26	10
2012-05-27 - 2012-06-02	10
2012-06-03 - 2012-06-09	9
2012-06-10 - 2012-06-16	8
2012-06-17 - 2012-06-23	6
2012-06-24 - 2012-06-30	7
2012-07-01 - 2012-07-07	6
2012-07-08 - 2012-07-14	6
2012-07-15 - 2012-07-21	6
2012-07-22 - 2012-07-28	7
2012-07-29 - 2012-08-04	5
2012-08-05 - 2012-08-11	5
2012-08-12 - 2012-08-18	5
2012-08-19 - 2012-08-25	7
2012-08-26 - 2012-09-01	8
2012-09-02 - 2012-09-08	12
2012-09-09 - 2012-09-15	11
2012-09-16 - 2012-09-22	11
2012-09-23 - 2012-09-29	14
2012-09-30 - 2012-10-06	14
2012-10-07 - 2012-10-13	16
2012-10-14 - 2012-10-20	14
2012-10-21 - 2012-10-27	15
2012-10-28 - 2012-11-03	15
2012-11-04 - 2012-11-10	17
2012-11-11 - 2012-11-17	15
2012-11-18 - 2012-11-24	15
2012-11-25 - 2012-12-01	17
2012-12-02 - 2012-12-08	15
2012-12-09 - 2012-12-15	16
2012-12-16 - 2012-12-22	20
2012-12-23 - 2012-12-29	37
2012-12-30 - 2013-01-05	39
2013-01-06 - 2013-01-12	46
2013-01-13 - 2013-01-19	54
2013-01-20 - 2013-01-26	46
2013-01-27 - 2013-02-02	48
2013-02-03 - 2013-02-09	51
2013-02-10 - 2013-02-16	49
2013-02-17 - 2013-02-23	45
2013-02-24 - 2013-03-02	37
2013-03-03 - 2013-03-09	37
2013-03-10 - 2013-03-16	26
2013-03-17 - 2013-03-23	19
2013-03-24 - 2013-03-30	17
2013-03-31 - 2013-04-06	16
2013-04-07 - 2013-04-13	14
2013-04-14 - 2013-04-20	13
2013-04-21 - 2013-04-27	11
2013-04-28 - 2013-05-04	10
2013-05-05 - 2013-05-11	11
2013-05-12 - 2013-05-18	11
2013-05-19 - 2013-05-25	11
2013-05-26 - 2013-06-01	13
2013-06-02 - 2013-06-08	11
2013-06-09 - 2013-06-15	10
2013-06-16 - 2013-06-22	8
2013-06-23 - 2013-06-29	6
2013-06-30 - 2013-07-06	6
2013-07-07 - 2013-07-13	7
2013-07-14 - 2013-07-20	7
2013-07-21 - 2013-07-27	5
2013-07-28 - 2013-08-03	6
2013-08-04 - 2013-08-10	6
2013-08-11 - 2013-08-17	9
2013-08-18 - 2013-08-24	10
2013-08-25 - 2013-08-31	9
2013-09-01 - 2013-09-07	11
2013-09-08 - 2013-09-14	11
2013-09-15 - 2013-09-21	11
2013-09-22 - 2013-09-28	15
2013-09-29 - 2013-10-05	15
2013-10-06 - 2013-10-12	18
2013-10-13 - 2013-10-19	15
2013-10-20 - 2013-10-26	15
2013-10-27 - 2013-11-02	16
2013-11-03 - 2013-11-09	16
2013-11-10 - 2013-11-16	14
2013-11-17 - 2013-11-23	18
2013-11-24 - 2013-11-30	17
2013-12-01 - 2013-12-07	21
2013-12-08 - 2013-12-14	24
2013-12-15 - 2013-12-21	27
2013-12-22 - 2013-12-28	33
2013-12-29 - 2014-01-04	38
2014-01-05 - 2014-01-11	40
2014-01-12 - 2014-01-18	36
2014-01-19 - 2014-01-25	37
2014-01-26 - 2014-02-01	36
2014-02-02 - 2014-02-08	34
2014-02-09 - 2014-02-15	37
2014-02-16 - 2014-02-22	36
2014-02-23 - 2014-03-01	29
2014-03-02 - 2014-03-08	28
2014-03-09 - 2014-03-15	27
2014-03-16 - 2014-03-22	26
2014-03-23 - 2014-03-29	22
2014-03-30 - 2014-04-05	19
2014-04-06 - 2014-04-12	18
2014-04-13 - 2014-04-19	15
2014-04-20 - 2014-04-26	16
2014-04-27 - 2014-05-03	14
2014-05-04 - 2014-05-10	11
2014-05-11 - 2014-05-17	11
2014-05-18 - 2014-05-24	12
2014-05-25 - 2014-05-31	11
2014-06-01 - 2014-06-07	10
2014-06-08 - 2014-06-14	9
2014-06-15 - 2014-06-21	8
2014-06-22 - 2014-06-28	8
2014-06-29 - 2014-07-05	9
2014-07-06 - 2014-07-12	9
2014-07-13 - 2014-07-19	8
2014-07-20 - 2014-07-26	7
2014-07-27 - 2014-08-02	8
2014-08-03 - 2014-08-09	10
2014-08-10 - 2014-08-16	8
2014-08-17 - 2014-08-23	9
2014-08-24 - 2014-08-30	9
2014-08-31 - 2014-09-06	9
2014-09-07 - 2014-09-13	10
2014-09-14 - 2014-09-20	13
2014-09-21 - 2014-09-27	17
2014-09-28 - 2014-10-04	16
2014-10-05 - 2014-10-11	20
2014-10-12 - 2014-10-18	18
2014-10-19 - 2014-10-25	20
2014-10-26 - 2014-11-01	19
2014-11-02 - 2014-11-08	18
2014-11-09 - 2014-11-15	20
2014-11-16 - 2014-11-22	18
2014-11-23 - 2014-11-29	23
2014-11-30 - 2014-12-06	22
2014-12-07 - 2014-12-13	22
2014-12-14 - 2014-12-20	27
2014-12-21 - 2014-12-27	36
2014-12-28 - 2015-01-03	50
2015-01-04 - 2015-01-10	56
2015-01-11 - 2015-01-17	70
2015-01-18 - 2015-01-24	100
2015-01-25 - 2015-01-31	81
2015-02-01 - 2015-02-07	79
2015-02-08 - 2015-02-14	64
2015-02-15 - 2015-02-21	58
2015-02-22 - 2015-02-28	47
2015-03-01 - 2015-03-07	38
2015-03-08 - 2015-03-14	35
2015-03-15 - 2015-03-21	33
2015-03-22 - 2015-03-28	29
2015-03-29 - 2015-04-04	23
2015-04-05 - 2015-04-11	22
2015-04-12 - 2015-04-18	21
2015-04-19 - 2015-04-25	17
2015-04-26 - 2015-05-02	16
2015-05-03 - 2015-05-09	15
2015-05-10 - 2015-05-16	13
2015-05-17 - 2015-05-23	12
2015-05-24 - 2015-05-30	13
2015-05-31 - 2015-06-06	10
2015-06-07 - 2015-06-13	10
2015-06-14 - 2015-06-20	10
2015-06-21 - 2015-06-27	10
2015-06-28 - 2015-07-04	9
Principais sub-regiões relacionadas com influenza -vaccino
Sub-região	influenza -vaccino
Lombardia	100
Lázio	97
Vêneto	95
Ligúria	95
Piemonte	92
Friul-Veneza Júlia	91
Toscânia	83
Emília-Romana	82
Campânia	82
Sardenha	80
Marcas	77
Abruzos	76
Úmbria	76
Apúlia	74
Trentino-Alto Ádige	70
Calábria	69
Sicília	67
Vale de Aosta	0
Molise	0
Basilicata	0
Principais cidades relacionadas com influenza -vaccino
Cidade	influenza -vaccino
Vigevano	100
Milão	85
Roma	78
Turim	70
Udine	68
Treviso	64
Pádua	64
Génova	64
Nápoles	63
Lucca	63
Verona	61
Bolonha	61
Veneza	60
Vicenza	59
Cagliari	58
Principais pesquisas para influenza -vaccino
influenza intestinale	100
sintomi influenza	95
febbre	55
influenza 2014	55
influenza 2013	55
influenza 2015	45
influenza a	45
influenza 2011	40
influenza 2012	40
virus influenza	25
influenza bambini	25
influenza gravidanza	25
rimedi influenza	25
raffreddore	20
influenza in gravidanza	15
influenza suina	15
influenza senza febbre	15
sintomi influenza 2013	10
influenza 2014 sintomi	10
durata influenza	10
influenza 2010	10
influenza intestinale sintomi	10
influenza 2011 sintomi	10
sintomi influenza 2015	10
influenza 2012 sintomi	10
influenza spagnola	10
influenza virale	10
incubazione influenza	10
influenza aviaria	10
influenza febbre alta	10
h1n1	5
influenza h1n1	5
influenza stagionale	5
rimedi naturali influenza	5
virus intestinale	5
influenza cosa mangiare	5
influenza intestinale 2014	5
picco influenza	5
influenza intestinale 2012	5
influenza intestinale 2013	5
influenza a sintomi	5
nurofen	5
rimedi influenza intestinale	5
curare influenza	5
influenza intestinale 2011	5
influenza intestinale 2015	5
influenza gastrointestinale	5
contagio influenza	5
influenza della luna	5
influenza intestinale bambini	5
Pesquisas crescentes para influenza -vaccino
influenza 2011	Aumento
influenza 2012	Aumento
influenza 2013	Aumento
influenza 2014	Aumento
influenza 2015	Aumento
influenza senza febbre	+300%
influenza intestinale	+250%
rimedi influenza	+250%
raffreddore	+200%
febbre	+90%
