# Supplementary material for: Early and Real-Time Detection of Seasonal Influenza Onset
Source: PLoS Comput Biol. 2017 Feb 3;13(2):e1005330. doi: 10.1371/journal.pcbi.1005330 (PMC5291378; doi:10.1371/journal.pcbi.1005330)
Supplement: S2 Data — Google Trends search volumes time series for Belgium, Czech Republic, Spain, Hungary, Ireland, Italy, Norway and Portugal, for five consecutive seasons 2010–2014 [23]. (ZIP) [file pcbi.1005330.s022.zip › Google_Trends/IT/report_IT_raffreddore_raw.csv]

Interesse em Pesquisa Web do Google: raffreddore
Itália; 06/2010 - 06/2015
Interesse ao longo do tempo
Semana	raffreddore
2010-06-06 - 2010-06-12	15
2010-06-13 - 2010-06-19	10
2010-06-20 - 2010-06-26	8
2010-06-27 - 2010-07-03	7
2010-07-04 - 2010-07-10	8
2010-07-11 - 2010-07-17	6
2010-07-18 - 2010-07-24	8
2010-07-25 - 2010-07-31	6
2010-08-01 - 2010-08-07	6
2010-08-08 - 2010-08-14	11
2010-08-15 - 2010-08-21	14
2010-08-22 - 2010-08-28	12
2010-08-29 - 2010-09-04	19
2010-09-05 - 2010-09-11	15
2010-09-12 - 2010-09-18	21
2010-09-19 - 2010-09-25	33
2010-09-26 - 2010-10-02	39
2010-10-03 - 2010-10-09	35
2010-10-10 - 2010-10-16	34
2010-10-17 - 2010-10-23	34
2010-10-24 - 2010-10-30	30
2010-10-31 - 2010-11-06	22
2010-11-07 - 2010-11-13	23
2010-11-14 - 2010-11-20	21
2010-11-21 - 2010-11-27	27
2010-11-28 - 2010-12-04	25
2010-12-05 - 2010-12-11	31
2010-12-12 - 2010-12-18	28
2010-12-19 - 2010-12-25	33
2010-12-26 - 2011-01-01	37
2011-01-02 - 2011-01-08	37
2011-01-09 - 2011-01-15	34
2011-01-16 - 2011-01-22	25
2011-01-23 - 2011-01-29	30
2011-01-30 - 2011-02-05	32
2011-02-06 - 2011-02-12	35
2011-02-13 - 2011-02-19	29
2011-02-20 - 2011-02-26	31
2011-02-27 - 2011-03-05	29
2011-03-06 - 2011-03-12	26
2011-03-13 - 2011-03-19	24
2011-03-20 - 2011-03-26	23
2011-03-27 - 2011-04-02	25
2011-04-03 - 2011-04-09	23
2011-04-10 - 2011-04-16	23
2011-04-17 - 2011-04-23	25
2011-04-24 - 2011-04-30	19
2011-05-01 - 2011-05-07	18
2011-05-08 - 2011-05-14	15
2011-05-15 - 2011-05-21	20
2011-05-22 - 2011-05-28	14
2011-05-29 - 2011-06-04	16
2011-06-05 - 2011-06-11	12
2011-06-12 - 2011-06-18	12
2011-06-19 - 2011-06-25	7
2011-06-26 - 2011-07-02	8
2011-07-03 - 2011-07-09	10
2011-07-10 - 2011-07-16	9
2011-07-17 - 2011-07-23	8
2011-07-24 - 2011-07-30	9
2011-07-31 - 2011-08-06	11
2011-08-07 - 2011-08-13	12
2011-08-14 - 2011-08-20	13
2011-08-21 - 2011-08-27	15
2011-08-28 - 2011-09-03	20
2011-09-04 - 2011-09-10	15
2011-09-11 - 2011-09-17	16
2011-09-18 - 2011-09-24	31
2011-09-25 - 2011-10-01	41
2011-10-02 - 2011-10-08	38
2011-10-09 - 2011-10-15	47
2011-10-16 - 2011-10-22	44
2011-10-23 - 2011-10-29	40
2011-10-30 - 2011-11-05	35
2011-11-06 - 2011-11-12	30
2011-11-13 - 2011-11-19	32
2011-11-20 - 2011-11-26	35
2011-11-27 - 2011-12-03	41
2011-12-04 - 2011-12-10	34
2011-12-11 - 2011-12-17	35
2011-12-18 - 2011-12-24	38
2011-12-25 - 2011-12-31	44
2012-01-01 - 2012-01-07	48
2012-01-08 - 2012-01-14	38
2012-01-15 - 2012-01-21	39
2012-01-22 - 2012-01-28	41
2012-01-29 - 2012-02-04	47
2012-02-05 - 2012-02-11	39
2012-02-12 - 2012-02-18	41
2012-02-19 - 2012-02-25	35
2012-02-26 - 2012-03-03	37
2012-03-04 - 2012-03-10	35
2012-03-11 - 2012-03-17	32
2012-03-18 - 2012-03-24	30
2012-03-25 - 2012-03-31	29
2012-04-01 - 2012-04-07	22
2012-04-08 - 2012-04-14	24
2012-04-15 - 2012-04-21	25
2012-04-22 - 2012-04-28	27
2012-04-29 - 2012-05-05	20
2012-05-06 - 2012-05-12	18
2012-05-13 - 2012-05-19	24
2012-05-20 - 2012-05-26	20
2012-05-27 - 2012-06-02	20
2012-06-03 - 2012-06-09	16
2012-06-10 - 2012-06-16	14
2012-06-17 - 2012-06-23	13
2012-06-24 - 2012-06-30	10
2012-07-01 - 2012-07-07	7
2012-07-08 - 2012-07-14	9
2012-07-15 - 2012-07-21	10
2012-07-22 - 2012-07-28	10
2012-07-29 - 2012-08-04	8
2012-08-05 - 2012-08-11	15
2012-08-12 - 2012-08-18	17
2012-08-19 - 2012-08-25	17
2012-08-26 - 2012-09-01	20
2012-09-02 - 2012-09-08	20
2012-09-09 - 2012-09-15	24
2012-09-16 - 2012-09-22	51
2012-09-23 - 2012-09-29	54
2012-09-30 - 2012-10-06	53
2012-10-07 - 2012-10-13	40
2012-10-14 - 2012-10-20	42
2012-10-21 - 2012-10-27	34
2012-10-28 - 2012-11-03	42
2012-11-04 - 2012-11-10	40
2012-11-11 - 2012-11-17	33
2012-11-18 - 2012-11-24	35
2012-11-25 - 2012-12-01	34
2012-12-02 - 2012-12-08	38
2012-12-09 - 2012-12-15	39
2012-12-16 - 2012-12-22	37
2012-12-23 - 2012-12-29	49
2012-12-30 - 2013-01-05	56
2013-01-06 - 2013-01-12	44
2013-01-13 - 2013-01-19	39
2013-01-20 - 2013-01-26	40
2013-01-27 - 2013-02-02	42
2013-02-03 - 2013-02-09	43
2013-02-10 - 2013-02-16	39
2013-02-17 - 2013-02-23	45
2013-02-24 - 2013-03-02	37
2013-03-03 - 2013-03-09	35
2013-03-10 - 2013-03-16	32
2013-03-17 - 2013-03-23	33
2013-03-24 - 2013-03-30	31
2013-03-31 - 2013-04-06	32
2013-04-07 - 2013-04-13	31
2013-04-14 - 2013-04-20	29
2013-04-21 - 2013-04-27	28
2013-04-28 - 2013-05-04	28
2013-05-05 - 2013-05-11	22
2013-05-12 - 2013-05-18	25
2013-05-19 - 2013-05-25	27
2013-05-26 - 2013-06-01	27
2013-06-02 - 2013-06-08	24
2013-06-09 - 2013-06-15	24
2013-06-16 - 2013-06-22	16
2013-06-23 - 2013-06-29	12
2013-06-30 - 2013-07-06	12
2013-07-07 - 2013-07-13	11
2013-07-14 - 2013-07-20	10
2013-07-21 - 2013-07-27	9
2013-07-28 - 2013-08-03	10
2013-08-04 - 2013-08-10	12
2013-08-11 - 2013-08-17	16
2013-08-18 - 2013-08-24	17
2013-08-25 - 2013-08-31	20
2013-09-01 - 2013-09-07	21
2013-09-08 - 2013-09-14	26
2013-09-15 - 2013-09-21	44
2013-09-22 - 2013-09-28	70
2013-09-29 - 2013-10-05	65
2013-10-06 - 2013-10-12	53
2013-10-13 - 2013-10-19	48
2013-10-20 - 2013-10-26	41
2013-10-27 - 2013-11-02	32
2013-11-03 - 2013-11-09	37
2013-11-10 - 2013-11-16	35
2013-11-17 - 2013-11-23	41
2013-11-24 - 2013-11-30	46
2013-12-01 - 2013-12-07	42
2013-12-08 - 2013-12-14	52
2013-12-15 - 2013-12-21	55
2013-12-22 - 2013-12-28	65
2013-12-29 - 2014-01-04	72
2014-01-05 - 2014-01-11	58
2014-01-12 - 2014-01-18	47
2014-01-19 - 2014-01-25	50
2014-01-26 - 2014-02-01	53
2014-02-02 - 2014-02-08	48
2014-02-09 - 2014-02-15	52
2014-02-16 - 2014-02-22	52
2014-02-23 - 2014-03-01	45
2014-03-02 - 2014-03-08	48
2014-03-09 - 2014-03-15	49
2014-03-16 - 2014-03-22	45
2014-03-23 - 2014-03-29	42
2014-03-30 - 2014-04-05	40
2014-04-06 - 2014-04-12	41
2014-04-13 - 2014-04-19	37
2014-04-20 - 2014-04-26	33
2014-04-27 - 2014-05-03	30
2014-05-04 - 2014-05-10	34
2014-05-11 - 2014-05-17	35
2014-05-18 - 2014-05-24	31
2014-05-25 - 2014-05-31	27
2014-06-01 - 2014-06-07	28
2014-06-08 - 2014-06-14	16
2014-06-15 - 2014-06-21	15
2014-06-22 - 2014-06-28	14
2014-06-29 - 2014-07-05	13
2014-07-06 - 2014-07-12	15
2014-07-13 - 2014-07-19	14
2014-07-20 - 2014-07-26	13
2014-07-27 - 2014-08-02	11
2014-08-03 - 2014-08-09	16
2014-08-10 - 2014-08-16	21
2014-08-17 - 2014-08-23	25
2014-08-24 - 2014-08-30	26
2014-08-31 - 2014-09-06	27
2014-09-07 - 2014-09-13	27
2014-09-14 - 2014-09-20	44
2014-09-21 - 2014-09-27	61
2014-09-28 - 2014-10-04	75
2014-10-05 - 2014-10-11	67
2014-10-12 - 2014-10-18	53
2014-10-19 - 2014-10-25	54
2014-10-26 - 2014-11-01	53
2014-11-02 - 2014-11-08	48
2014-11-09 - 2014-11-15	44
2014-11-16 - 2014-11-22	48
2014-11-23 - 2014-11-29	46
2014-11-30 - 2014-12-06	46
2014-12-07 - 2014-12-13	57
2014-12-14 - 2014-12-20	61
2014-12-21 - 2014-12-27	73
2014-12-28 - 2015-01-03	100
2015-01-04 - 2015-01-10	79
2015-01-11 - 2015-01-17	65
2015-01-18 - 2015-01-24	59
2015-01-25 - 2015-01-31	66
2015-02-01 - 2015-02-07	61
2015-02-08 - 2015-02-14	63
2015-02-15 - 2015-02-21	56
2015-02-22 - 2015-02-28	53
2015-03-01 - 2015-03-07	53
2015-03-08 - 2015-03-14	58
2015-03-15 - 2015-03-21	53
2015-03-22 - 2015-03-28	44
2015-03-29 - 2015-04-04	43
2015-04-05 - 2015-04-11	46
2015-04-12 - 2015-04-18	42
2015-04-19 - 2015-04-25	41
2015-04-26 - 2015-05-02	42
2015-05-03 - 2015-05-09	32
2015-05-10 - 2015-05-16	32
2015-05-17 - 2015-05-23	24
2015-05-24 - 2015-05-30	29
2015-05-31 - 2015-06-06	25
2015-06-07 - 2015-06-13	17
2015-06-14 - 2015-06-20	19
2015-06-21 - 2015-06-27	15
2015-06-28 - 2015-07-04	14
Principais sub-regiões relacionadas com raffreddore
Sub-região	raffreddore
Lombardia	100
Abruzos	91
Lázio	90
Apúlia	87
Calábria	87
Marcas	86
Emília-Romana	86
Vêneto	86
Campânia	83
Toscânia	83
Ligúria	80
Piemonte	77
Úmbria	75
Friul-Veneza Júlia	74
Sicília	69
Sardenha	68
Trentino-Alto Ádige	55
Vale de Aosta	0
Molise	0
Basilicata	0
Principais cidades relacionadas com raffreddore
Cidade	raffreddore
Milão	100
Roma	84
Caserta	74
Basiglio	73
Bari	72
Cosenza	72
Bolonha	71
Nápoles	71
Lecce	70
Florença	70
Vicenza	70
Treviso	70
Salerno	67
Rimini	67
Turim	67
Principais pesquisas para raffreddore
il raffreddore	100
raffreddore rimedi	65
per il raffreddore	30
raffreddore bambini	20
rimedi naturali raffreddore	20
rimedi naturali	20
tosse e raffreddore	15
neonato raffreddore	15
curare raffreddore	15
rimedi per raffreddore	15
raffreddore gravidanza	15
sintomi raffreddore	15
contro il raffreddore	15
tachipirina raffreddore	10
tachipirina	10
raffreddore in gravidanza	10
influenza	10
rimedi contro raffreddore	10
gatto raffreddore	10
raffreddore neonati	10
curare il raffreddore	10
far passare raffreddore	10
come curare raffreddore	10
raffreddore forte	5
raffreddore cura	5
aerosol raffreddore	5
naso chiuso	5
tachipirina per raffreddore	5
raffreddore cane	5
rimedio raffreddore	5
aspirina	5
sinusite	5
aspirina raffreddore	5
nurofen	5
nurofen raffreddore	5
raffreddore bambini rimedi	5
raffreddore omeopatia	5
oki raffreddore	5
tachifludec	5
orecchie tappate raffreddore	5
orecchie tappate	5
tachifludec raffreddore	5
raffreddore nei bambini	5
aerosol per raffreddore	5
fumenti raffreddore	5
rimedi della nonna	5
efferalgan	5
efferalgan raffreddore	5
Pesquisas crescentes para raffreddore
tachipirina per raffreddore	+300%
tachipirina raffreddore	+200%
tachipirina	+190%
far passare raffreddore	+140%
neonato raffreddore	+100%
raffreddore forte	+90%
tosse e raffreddore	+90%
rimedi naturali	+60%
aerosol raffreddore	+50%
raffreddore cane	+50%
