# Supplementary material for: Early and Real-Time Detection of Seasonal Influenza Onset
Source: PLoS Comput Biol. 2017 Feb 3;13(2):e1005330. doi: 10.1371/journal.pcbi.1005330 (PMC5291378; doi:10.1371/journal.pcbi.1005330)
Supplement: S2 Data — Google Trends search volumes time series for Belgium, Czech Republic, Spain, Hungary, Ireland, Italy, Norway and Portugal, for five consecutive seasons 2010–2014 [23]. (ZIP) [file pcbi.1005330.s022.zip › Google_Trends/IT/report_IT_tosse_raw.csv]

Interesse em Pesquisa Web do Google: tosse
Itália; 06/2010 - 06/2015
Interesse ao longo do tempo
Semana	tosse
2010-06-06 - 2010-06-12	19
2010-06-13 - 2010-06-19	20
2010-06-20 - 2010-06-26	16
2010-06-27 - 2010-07-03	16
2010-07-04 - 2010-07-10	17
2010-07-11 - 2010-07-17	17
2010-07-18 - 2010-07-24	13
2010-07-25 - 2010-07-31	15
2010-08-01 - 2010-08-07	15
2010-08-08 - 2010-08-14	17
2010-08-15 - 2010-08-21	15
2010-08-22 - 2010-08-28	17
2010-08-29 - 2010-09-04	18
2010-09-05 - 2010-09-11	17
2010-09-12 - 2010-09-18	22
2010-09-19 - 2010-09-25	20
2010-09-26 - 2010-10-02	26
2010-10-03 - 2010-10-09	30
2010-10-10 - 2010-10-16	28
2010-10-17 - 2010-10-23	24
2010-10-24 - 2010-10-30	29
2010-10-31 - 2010-11-06	32
2010-11-07 - 2010-11-13	26
2010-11-14 - 2010-11-20	28
2010-11-21 - 2010-11-27	28
2010-11-28 - 2010-12-04	30
2010-12-05 - 2010-12-11	30
2010-12-12 - 2010-12-18	34
2010-12-19 - 2010-12-25	31
2010-12-26 - 2011-01-01	45
2011-01-02 - 2011-01-08	48
2011-01-09 - 2011-01-15	48
2011-01-16 - 2011-01-22	42
2011-01-23 - 2011-01-29	42
2011-01-30 - 2011-02-05	43
2011-02-06 - 2011-02-12	43
2011-02-13 - 2011-02-19	38
2011-02-20 - 2011-02-26	33
2011-02-27 - 2011-03-05	34
2011-03-06 - 2011-03-12	33
2011-03-13 - 2011-03-19	28
2011-03-20 - 2011-03-26	30
2011-03-27 - 2011-04-02	34
2011-04-03 - 2011-04-09	30
2011-04-10 - 2011-04-16	30
2011-04-17 - 2011-04-23	33
2011-04-24 - 2011-04-30	31
2011-05-01 - 2011-05-07	24
2011-05-08 - 2011-05-14	26
2011-05-15 - 2011-05-21	30
2011-05-22 - 2011-05-28	21
2011-05-29 - 2011-06-04	21
2011-06-05 - 2011-06-11	18
2011-06-12 - 2011-06-18	17
2011-06-19 - 2011-06-25	19
2011-06-26 - 2011-07-02	20
2011-07-03 - 2011-07-09	17
2011-07-10 - 2011-07-16	15
2011-07-17 - 2011-07-23	15
2011-07-24 - 2011-07-30	16
2011-07-31 - 2011-08-06	16
2011-08-07 - 2011-08-13	19
2011-08-14 - 2011-08-20	19
2011-08-21 - 2011-08-27	21
2011-08-28 - 2011-09-03	16
2011-09-04 - 2011-09-10	17
2011-09-11 - 2011-09-17	15
2011-09-18 - 2011-09-24	19
2011-09-25 - 2011-10-01	25
2011-10-02 - 2011-10-08	27
2011-10-09 - 2011-10-15	30
2011-10-16 - 2011-10-22	36
2011-10-23 - 2011-10-29	38
2011-10-30 - 2011-11-05	39
2011-11-06 - 2011-11-12	36
2011-11-13 - 2011-11-19	39
2011-11-20 - 2011-11-26	32
2011-11-27 - 2011-12-03	35
2011-12-04 - 2011-12-10	38
2011-12-11 - 2011-12-17	32
2011-12-18 - 2011-12-24	31
2011-12-25 - 2011-12-31	46
2012-01-01 - 2012-01-07	46
2012-01-08 - 2012-01-14	42
2012-01-15 - 2012-01-21	40
2012-01-22 - 2012-01-28	46
2012-01-29 - 2012-02-04	46
2012-02-05 - 2012-02-11	43
2012-02-12 - 2012-02-18	42
2012-02-19 - 2012-02-25	39
2012-02-26 - 2012-03-03	39
2012-03-04 - 2012-03-10	36
2012-03-11 - 2012-03-17	33
2012-03-18 - 2012-03-24	35
2012-03-25 - 2012-03-31	32
2012-04-01 - 2012-04-07	30
2012-04-08 - 2012-04-14	28
2012-04-15 - 2012-04-21	30
2012-04-22 - 2012-04-28	27
2012-04-29 - 2012-05-05	28
2012-05-06 - 2012-05-12	26
2012-05-13 - 2012-05-19	26
2012-05-20 - 2012-05-26	26
2012-05-27 - 2012-06-02	26
2012-06-03 - 2012-06-09	22
2012-06-10 - 2012-06-16	22
2012-06-17 - 2012-06-23	20
2012-06-24 - 2012-06-30	17
2012-07-01 - 2012-07-07	15
2012-07-08 - 2012-07-14	16
2012-07-15 - 2012-07-21	16
2012-07-22 - 2012-07-28	18
2012-07-29 - 2012-08-04	15
2012-08-05 - 2012-08-11	19
2012-08-12 - 2012-08-18	20
2012-08-19 - 2012-08-25	21
2012-08-26 - 2012-09-01	18
2012-09-02 - 2012-09-08	19
2012-09-09 - 2012-09-15	22
2012-09-16 - 2012-09-22	25
2012-09-23 - 2012-09-29	30
2012-09-30 - 2012-10-06	31
2012-10-07 - 2012-10-13	35
2012-10-14 - 2012-10-20	33
2012-10-21 - 2012-10-27	34
2012-10-28 - 2012-11-03	40
2012-11-04 - 2012-11-10	41
2012-11-11 - 2012-11-17	39
2012-11-18 - 2012-11-24	40
2012-11-25 - 2012-12-01	39
2012-12-02 - 2012-12-08	40
2012-12-09 - 2012-12-15	43
2012-12-16 - 2012-12-22	43
2012-12-23 - 2012-12-29	63
2012-12-30 - 2013-01-05	62
2013-01-06 - 2013-01-12	55
2013-01-13 - 2013-01-19	52
2013-01-20 - 2013-01-26	51
2013-01-27 - 2013-02-02	53
2013-02-03 - 2013-02-09	57
2013-02-10 - 2013-02-16	52
2013-02-17 - 2013-02-23	53
2013-02-24 - 2013-03-02	46
2013-03-03 - 2013-03-09	47
2013-03-10 - 2013-03-16	44
2013-03-17 - 2013-03-23	39
2013-03-24 - 2013-03-30	38
2013-03-31 - 2013-04-06	34
2013-04-07 - 2013-04-13	35
2013-04-14 - 2013-04-20	38
2013-04-21 - 2013-04-27	37
2013-04-28 - 2013-05-04	36
2013-05-05 - 2013-05-11	42
2013-05-12 - 2013-05-18	34
2013-05-19 - 2013-05-25	31
2013-05-26 - 2013-06-01	33
2013-06-02 - 2013-06-08	31
2013-06-09 - 2013-06-15	31
2013-06-16 - 2013-06-22	29
2013-06-23 - 2013-06-29	26
2013-06-30 - 2013-07-06	23
2013-07-07 - 2013-07-13	25
2013-07-14 - 2013-07-20	21
2013-07-21 - 2013-07-27	21
2013-07-28 - 2013-08-03	21
2013-08-04 - 2013-08-10	23
2013-08-11 - 2013-08-17	23
2013-08-18 - 2013-08-24	27
2013-08-25 - 2013-08-31	24
2013-09-01 - 2013-09-07	24
2013-09-08 - 2013-09-14	26
2013-09-15 - 2013-09-21	30
2013-09-22 - 2013-09-28	41
2013-09-29 - 2013-10-05	40
2013-10-06 - 2013-10-12	43
2013-10-13 - 2013-10-19	46
2013-10-20 - 2013-10-26	47
2013-10-27 - 2013-11-02	45
2013-11-03 - 2013-11-09	42
2013-11-10 - 2013-11-16	40
2013-11-17 - 2013-11-23	43
2013-11-24 - 2013-11-30	41
2013-12-01 - 2013-12-07	44
2013-12-08 - 2013-12-14	54
2013-12-15 - 2013-12-21	51
2013-12-22 - 2013-12-28	68
2013-12-29 - 2014-01-04	71
2014-01-05 - 2014-01-11	63
2014-01-12 - 2014-01-18	58
2014-01-19 - 2014-01-25	59
2014-01-26 - 2014-02-01	60
2014-02-02 - 2014-02-08	62
2014-02-09 - 2014-02-15	58
2014-02-16 - 2014-02-22	58
2014-02-23 - 2014-03-01	50
2014-03-02 - 2014-03-08	52
2014-03-09 - 2014-03-15	54
2014-03-16 - 2014-03-22	54
2014-03-23 - 2014-03-29	50
2014-03-30 - 2014-04-05	51
2014-04-06 - 2014-04-12	48
2014-04-13 - 2014-04-19	46
2014-04-20 - 2014-04-26	48
2014-04-27 - 2014-05-03	42
2014-05-04 - 2014-05-10	47
2014-05-11 - 2014-05-17	46
2014-05-18 - 2014-05-24	40
2014-05-25 - 2014-05-31	38
2014-06-01 - 2014-06-07	36
2014-06-08 - 2014-06-14	34
2014-06-15 - 2014-06-21	30
2014-06-22 - 2014-06-28	28
2014-06-29 - 2014-07-05	26
2014-07-06 - 2014-07-12	26
2014-07-13 - 2014-07-19	25
2014-07-20 - 2014-07-26	29
2014-07-27 - 2014-08-02	27
2014-08-03 - 2014-08-09	26
2014-08-10 - 2014-08-16	30
2014-08-17 - 2014-08-23	29
2014-08-24 - 2014-08-30	29
2014-08-31 - 2014-09-06	28
2014-09-07 - 2014-09-13	27
2014-09-14 - 2014-09-20	34
2014-09-21 - 2014-09-27	36
2014-09-28 - 2014-10-04	45
2014-10-05 - 2014-10-11	51
2014-10-12 - 2014-10-18	51
2014-10-19 - 2014-10-25	45
2014-10-26 - 2014-11-01	47
2014-11-02 - 2014-11-08	52
2014-11-09 - 2014-11-15	60
2014-11-16 - 2014-11-22	53
2014-11-23 - 2014-11-29	60
2014-11-30 - 2014-12-06	52
2014-12-07 - 2014-12-13	59
2014-12-14 - 2014-12-20	64
2014-12-21 - 2014-12-27	93
2014-12-28 - 2015-01-03	100
2015-01-04 - 2015-01-10	100
2015-01-11 - 2015-01-17	93
2015-01-18 - 2015-01-24	97
2015-01-25 - 2015-01-31	89
2015-02-01 - 2015-02-07	86
2015-02-08 - 2015-02-14	80
2015-02-15 - 2015-02-21	79
2015-02-22 - 2015-02-28	70
2015-03-01 - 2015-03-07	65
2015-03-08 - 2015-03-14	64
2015-03-15 - 2015-03-21	64
2015-03-22 - 2015-03-28	63
2015-03-29 - 2015-04-04	54
2015-04-05 - 2015-04-11	53
2015-04-12 - 2015-04-18	52
2015-04-19 - 2015-04-25	51
2015-04-26 - 2015-05-02	46
2015-05-03 - 2015-05-09	44
2015-05-10 - 2015-05-16	45
2015-05-17 - 2015-05-23	38
2015-05-24 - 2015-05-30	39
2015-05-31 - 2015-06-06	36
2015-06-07 - 2015-06-13	35
2015-06-14 - 2015-06-20	30
2015-06-21 - 2015-06-27	30
2015-06-28 - 2015-07-04	26
Principais sub-regiões relacionadas com tosse
Sub-região	tosse
Ligúria	100
Lombardia	92
Lázio	78
Emília-Romana	71
Basilicata	70
Molise	70
Piemonte	69
Vêneto	68
Campânia	68
Abruzos	67
Sardenha	67
Toscânia	67
Calábria	66
Apúlia	64
Marcas	63
Sicília	63
Friul-Veneza Júlia	58
Úmbria	56
Trentino-Alto Ádige	49
Vale de Aosta	0
Principais cidades relacionadas com tosse
Cidade	tosse
Milão	100
Génova	94
Roma	80
Turim	67
Bolonha	66
Nápoles	64
Vicenza	63
Monza	62
Basiglio	62
Treviso	61
Lucca	60
Florença	60
Como	60
Novara	60
Caserta	59
Principais pesquisas para tosse
la tosse	100
tosse secca	80
tosse rimedi	65
tosse bambini	50
sciroppo tosse	30
tosse grassa	30
rimedi naturali	20
tosse rimedi naturali	20
catarro	20
tosse catarro	20
rimedi per tosse	20
tosse persistente	15
tosse secca rimedi	15
sciroppo per tosse	15
tosse e raffreddore	10
tosse cane	10
bronchite	10
tosse secca bambini	10
tosse neonato	10
tosse stizzosa	10
tosse in gravidanza	10
tosse nei bambini	10
tosse notturna	10
tosse e febbre	10
tosse e catarro	10
rimedi tosse bambini	10
teatro tosse	10
aerosol	10
sedativo tosse	10
tosse forte	5
teatro della tosse	5
sciroppo tosse secca	5
rimedio tosse	5
sciroppo tosse bambini	5
calmare la tosse	5
tosse grassa bambini	5
tosse continua	5
tosse allergica	5
tosse canina	5
rimedi tosse grassa	5
tosse neonati	5
curare la tosse	5
la tosse grassa	5
tosse secca persistente	5
bentelan tosse	5
tosse nervosa	5
bentelan	5
tosse da reflusso	5
tosse di notte	5
tracheite	5
Pesquisas crescentes para tosse
rimedi tosse bambini	+100%
tosse e raffreddore	+90%
tosse rimedi naturali	+90%
rimedi naturali	+80%
tosse grassa	+70%
tosse neonato	+70%
tosse secca rimedi	+60%
sciroppo per tosse	+50%
tosse cane	+50%
tosse rimedi	+50%
