# Supplementary material for: Early and Real-Time Detection of Seasonal Influenza Onset
Source: PLoS Comput Biol. 2017 Feb 3;13(2):e1005330. doi: 10.1371/journal.pcbi.1005330 (PMC5291378; doi:10.1371/journal.pcbi.1005330)
Supplement: S2 Data — Google Trends search volumes time series for Belgium, Czech Republic, Spain, Hungary, Ireland, Italy, Norway and Portugal, for five consecutive seasons 2010–2014 [23]. (ZIP) [file pcbi.1005330.s022.zip › Google_Trends/NL/report_NL_griep_vaccin_raw.csv]

Interesse em Pesquisa Web do Google: griep -vaccin
Holanda; 06/2010 - 06/2015
Interesse ao longo do tempo
Semana	griep -vaccin
2010-06-06 - 2010-06-12	3
2010-06-13 - 2010-06-19	3
2010-06-20 - 2010-06-26	4
2010-06-27 - 2010-07-03	2
2010-07-04 - 2010-07-10	2
2010-07-11 - 2010-07-17	2
2010-07-18 - 2010-07-24	3
2010-07-25 - 2010-07-31	3
2010-08-01 - 2010-08-07	2
2010-08-08 - 2010-08-14	3
2010-08-15 - 2010-08-21	4
2010-08-22 - 2010-08-28	3
2010-08-29 - 2010-09-04	7
2010-09-05 - 2010-09-11	6
2010-09-12 - 2010-09-18	10
2010-09-19 - 2010-09-25	11
2010-09-26 - 2010-10-02	8
2010-10-03 - 2010-10-09	8
2010-10-10 - 2010-10-16	8
2010-10-17 - 2010-10-23	7
2010-10-24 - 2010-10-30	7
2010-10-31 - 2010-11-06	9
2010-11-07 - 2010-11-13	8
2010-11-14 - 2010-11-20	9
2010-11-21 - 2010-11-27	8
2010-11-28 - 2010-12-04	8
2010-12-05 - 2010-12-11	11
2010-12-12 - 2010-12-18	12
2010-12-19 - 2010-12-25	11
2010-12-26 - 2011-01-01	18
2011-01-02 - 2011-01-08	100
2011-01-09 - 2011-01-15	81
2011-01-16 - 2011-01-22	64
2011-01-23 - 2011-01-29	42
2011-01-30 - 2011-02-05	38
2011-02-06 - 2011-02-12	27
2011-02-13 - 2011-02-19	20
2011-02-20 - 2011-02-26	15
2011-02-27 - 2011-03-05	15
2011-03-06 - 2011-03-12	11
2011-03-13 - 2011-03-19	12
2011-03-20 - 2011-03-26	7
2011-03-27 - 2011-04-02	8
2011-04-03 - 2011-04-09	7
2011-04-10 - 2011-04-16	7
2011-04-17 - 2011-04-23	6
2011-04-24 - 2011-04-30	5
2011-05-01 - 2011-05-07	6
2011-05-08 - 2011-05-14	6
2011-05-15 - 2011-05-21	5
2011-05-22 - 2011-05-28	5
2011-05-29 - 2011-06-04	5
2011-06-05 - 2011-06-11	5
2011-06-12 - 2011-06-18	5
2011-06-19 - 2011-06-25	5
2011-06-26 - 2011-07-02	4
2011-07-03 - 2011-07-09	3
2011-07-10 - 2011-07-16	4
2011-07-17 - 2011-07-23	4
2011-07-24 - 2011-07-30	5
2011-07-31 - 2011-08-06	4
2011-08-07 - 2011-08-13	4
2011-08-14 - 2011-08-20	4
2011-08-21 - 2011-08-27	5
2011-08-28 - 2011-09-03	5
2011-09-04 - 2011-09-10	6
2011-09-11 - 2011-09-17	7
2011-09-18 - 2011-09-24	8
2011-09-25 - 2011-10-01	8
2011-10-02 - 2011-10-08	9
2011-10-09 - 2011-10-15	8
2011-10-16 - 2011-10-22	9
2011-10-23 - 2011-10-29	10
2011-10-30 - 2011-11-05	9
2011-11-06 - 2011-11-12	11
2011-11-13 - 2011-11-19	10
2011-11-20 - 2011-11-26	11
2011-11-27 - 2011-12-03	11
2011-12-04 - 2011-12-10	12
2011-12-11 - 2011-12-17	10
2011-12-18 - 2011-12-24	10
2011-12-25 - 2011-12-31	10
2012-01-01 - 2012-01-07	11
2012-01-08 - 2012-01-14	9
2012-01-15 - 2012-01-21	9
2012-01-22 - 2012-01-28	10
2012-01-29 - 2012-02-04	10
2012-02-05 - 2012-02-11	11
2012-02-12 - 2012-02-18	14
2012-02-19 - 2012-02-25	16
2012-02-26 - 2012-03-03	21
2012-03-04 - 2012-03-10	17
2012-03-11 - 2012-03-17	18
2012-03-18 - 2012-03-24	14
2012-03-25 - 2012-03-31	9
2012-04-01 - 2012-04-07	9
2012-04-08 - 2012-04-14	9
2012-04-15 - 2012-04-21	7
2012-04-22 - 2012-04-28	8
2012-04-29 - 2012-05-05	7
2012-05-06 - 2012-05-12	6
2012-05-13 - 2012-05-19	5
2012-05-20 - 2012-05-26	5
2012-05-27 - 2012-06-02	4
2012-06-03 - 2012-06-09	5
2012-06-10 - 2012-06-16	5
2012-06-17 - 2012-06-23	4
2012-06-24 - 2012-06-30	4
2012-07-01 - 2012-07-07	4
2012-07-08 - 2012-07-14	4
2012-07-15 - 2012-07-21	4
2012-07-22 - 2012-07-28	3
2012-07-29 - 2012-08-04	4
2012-08-05 - 2012-08-11	3
2012-08-12 - 2012-08-18	3
2012-08-19 - 2012-08-25	4
2012-08-26 - 2012-09-01	4
2012-09-02 - 2012-09-08	5
2012-09-09 - 2012-09-15	7
2012-09-16 - 2012-09-22	10
2012-09-23 - 2012-09-29	11
2012-09-30 - 2012-10-06	11
2012-10-07 - 2012-10-13	11
2012-10-14 - 2012-10-20	11
2012-10-21 - 2012-10-27	11
2012-10-28 - 2012-11-03	10
2012-11-04 - 2012-11-10	8
2012-11-11 - 2012-11-17	9
2012-11-18 - 2012-11-24	11
2012-11-25 - 2012-12-01	10
2012-12-02 - 2012-12-08	10
2012-12-09 - 2012-12-15	11
2012-12-16 - 2012-12-22	15
2012-12-23 - 2012-12-29	23
2012-12-30 - 2013-01-05	28
2013-01-06 - 2013-01-12	44
2013-01-13 - 2013-01-19	30
2013-01-20 - 2013-01-26	31
2013-01-27 - 2013-02-02	35
2013-02-03 - 2013-02-09	36
2013-02-10 - 2013-02-16	33
2013-02-17 - 2013-02-23	38
2013-02-24 - 2013-03-02	39
2013-03-03 - 2013-03-09	29
2013-03-10 - 2013-03-16	23
2013-03-17 - 2013-03-23	22
2013-03-24 - 2013-03-30	17
2013-03-31 - 2013-04-06	18
2013-04-07 - 2013-04-13	17
2013-04-14 - 2013-04-20	12
2013-04-21 - 2013-04-27	11
2013-04-28 - 2013-05-04	8
2013-05-05 - 2013-05-11	7
2013-05-12 - 2013-05-18	7
2013-05-19 - 2013-05-25	5
2013-05-26 - 2013-06-01	6
2013-06-02 - 2013-06-08	5
2013-06-09 - 2013-06-15	5
2013-06-16 - 2013-06-22	4
2013-06-23 - 2013-06-29	4
2013-06-30 - 2013-07-06	5
2013-07-07 - 2013-07-13	4
2013-07-14 - 2013-07-20	3
2013-07-21 - 2013-07-27	3
2013-07-28 - 2013-08-03	2
2013-08-04 - 2013-08-10	3
2013-08-11 - 2013-08-17	3
2013-08-18 - 2013-08-24	4
2013-08-25 - 2013-08-31	5
2013-09-01 - 2013-09-07	5
2013-09-08 - 2013-09-14	8
2013-09-15 - 2013-09-21	9
2013-09-22 - 2013-09-28	9
2013-09-29 - 2013-10-05	10
2013-10-06 - 2013-10-12	10
2013-10-13 - 2013-10-19	10
2013-10-20 - 2013-10-26	10
2013-10-27 - 2013-11-02	9
2013-11-03 - 2013-11-09	8
2013-11-10 - 2013-11-16	10
2013-11-17 - 2013-11-23	9
2013-11-24 - 2013-11-30	9
2013-12-01 - 2013-12-07	9
2013-12-08 - 2013-12-14	10
2013-12-15 - 2013-12-21	10
2013-12-22 - 2013-12-28	9
2013-12-29 - 2014-01-04	10
2014-01-05 - 2014-01-11	11
2014-01-12 - 2014-01-18	11
2014-01-19 - 2014-01-25	12
2014-01-26 - 2014-02-01	12
2014-02-02 - 2014-02-08	15
2014-02-09 - 2014-02-15	12
2014-02-16 - 2014-02-22	12
2014-02-23 - 2014-03-01	13
2014-03-02 - 2014-03-08	11
2014-03-09 - 2014-03-15	11
2014-03-16 - 2014-03-22	10
2014-03-23 - 2014-03-29	10
2014-03-30 - 2014-04-05	8
2014-04-06 - 2014-04-12	7
2014-04-13 - 2014-04-19	7
2014-04-20 - 2014-04-26	8
2014-04-27 - 2014-05-03	7
2014-05-04 - 2014-05-10	7
2014-05-11 - 2014-05-17	7
2014-05-18 - 2014-05-24	4
2014-05-25 - 2014-05-31	4
2014-06-01 - 2014-06-07	5
2014-06-08 - 2014-06-14	5
2014-06-15 - 2014-06-21	5
2014-06-22 - 2014-06-28	5
2014-06-29 - 2014-07-05	7
2014-07-06 - 2014-07-12	5
2014-07-13 - 2014-07-19	4
2014-07-20 - 2014-07-26	3
2014-07-27 - 2014-08-02	3
2014-08-03 - 2014-08-09	3
2014-08-10 - 2014-08-16	4
2014-08-17 - 2014-08-23	5
2014-08-24 - 2014-08-30	6
2014-08-31 - 2014-09-06	8
2014-09-07 - 2014-09-13	8
2014-09-14 - 2014-09-20	7
2014-09-21 - 2014-09-27	9
2014-09-28 - 2014-10-04	7
2014-10-05 - 2014-10-11	11
2014-10-12 - 2014-10-18	11
2014-10-19 - 2014-10-25	10
2014-10-26 - 2014-11-01	10
2014-11-02 - 2014-11-08	9
2014-11-09 - 2014-11-15	11
2014-11-16 - 2014-11-22	13
2014-11-23 - 2014-11-29	11
2014-11-30 - 2014-12-06	13
2014-12-07 - 2014-12-13	13
2014-12-14 - 2014-12-20	26
2014-12-21 - 2014-12-27	26
2014-12-28 - 2015-01-03	26
2015-01-04 - 2015-01-10	25
2015-01-11 - 2015-01-17	26
2015-01-18 - 2015-01-24	29
2015-01-25 - 2015-01-31	31
2015-02-01 - 2015-02-07	35
2015-02-08 - 2015-02-14	39
2015-02-15 - 2015-02-21	37
2015-02-22 - 2015-02-28	32
2015-03-01 - 2015-03-07	28
2015-03-08 - 2015-03-14	23
2015-03-15 - 2015-03-21	17
2015-03-22 - 2015-03-28	17
2015-03-29 - 2015-04-04	14
2015-04-05 - 2015-04-11	15
2015-04-12 - 2015-04-18	12
2015-04-19 - 2015-04-25	9
2015-04-26 - 2015-05-02	10
2015-05-03 - 2015-05-09	7
2015-05-10 - 2015-05-16	7
2015-05-17 - 2015-05-23	6
2015-05-24 - 2015-05-30	5
2015-05-31 - 2015-06-06	6
2015-06-07 - 2015-06-13	4
2015-06-14 - 2015-06-20	5
2015-06-21 - 2015-06-27	5
2015-06-28 - 2015-07-04	3
Principais sub-regiões relacionadas com griep -vaccin
Sub-região	griep -vaccin
Frísia	100
Flevolândia	99
Groninga	96
Drente	96
Ermelo	94
Overissel	92
Holanda do Sul	91
Utrecht	91
Brabante do Norte	89
Zelândia	87
Holanda do Norte	84
Limburgo	82
Principais cidades relacionadas com griep -vaccin
Cidade	griep -vaccin
Blaricum	100
Almere	76
Assen	75
Leeuwarden	73
Zwolle	72
Ede	72
Purmerend	70
Almelo	69
Haarlem	68
Utrecht	68
Doetinchem	68
Groninga	68
Roosendaal	67
Arnhemia	67
Amersfoort	66
Principais pesquisas para griep -vaccin
griep symptomen	100
symptomen	100
mexicaanse griep	75
de griep	65
koorts griep	40
koorts	40
griep 2013	35
griep 2015	30
tegen griep	30
griep 2014	25
verkoudheid	25
griep hoe lang	25
griep 2011	20
griep heerst	20
symptomen mexicaanse griep	20
griep 2012	20
griep zwanger	20
verschijnselen griep	20
buikgriep	15
griep hoofdpijn	15
heerst er griep	15
griep virus	15
spierpijn griep	10
zwanger en griep	10
spaanse griep	10
griep nederland	10
longontsteking	10
baby griep	10
griep incubatietijd	10
griep zwangerschap	10
hoesten	10
incubatietijd	10
wat is griep	10
griepepidemie	10
mexicaanse griep 2011	10
keelpijn	10
griep besmettelijk	10
amerikaanse griep	10
griepprik	5
griepverschijnselen	5
griep overgeven	5
symptomen van griep	5
symptomen griep 2013	5
griep 2010	5
duur griep	5
symptomen griep 2011	5
griep duizelig	5
kenmerken griep	5
griep in nederland	5
zware griep	5
Pesquisas crescentes para griep -vaccin
griep 2011	Aumento
griep 2012	Aumento
griep 2013	Aumento
griep 2014	Aumento
griep 2015	Aumento
griep heerst	+700%
griep hoe lang	+400%
buikgriep	+200%
griep hoofdpijn	+200%
verkoudheid	+180%
