# Supplementary material for: Early and Real-Time Detection of Seasonal Influenza Onset
Source: PLoS Comput Biol. 2017 Feb 3;13(2):e1005330. doi: 10.1371/journal.pcbi.1005330 (PMC5291378; doi:10.1371/journal.pcbi.1005330)
Supplement: S2 Data — Google Trends search volumes time series for Belgium, Czech Republic, Spain, Hungary, Ireland, Italy, Norway and Portugal, for five consecutive seasons 2010–2014 [23]. (ZIP) [file pcbi.1005330.s022.zip › Google_Trends/NL/report_NL_hoest_raw.csv]

Interesse em Pesquisa Web do Google: hoest
Holanda; 06/2010 - 06/2015
Interesse ao longo do tempo
Semana	hoest
2010-06-06 - 2010-06-12	21
2010-06-13 - 2010-06-19	29
2010-06-20 - 2010-06-26	20
2010-06-27 - 2010-07-03	30
2010-07-04 - 2010-07-10	26
2010-07-11 - 2010-07-17	23
2010-07-18 - 2010-07-24	20
2010-07-25 - 2010-07-31	18
2010-08-01 - 2010-08-07	34
2010-08-08 - 2010-08-14	28
2010-08-15 - 2010-08-21	24
2010-08-22 - 2010-08-28	19
2010-08-29 - 2010-09-04	30
2010-09-05 - 2010-09-11	28
2010-09-12 - 2010-09-18	31
2010-09-19 - 2010-09-25	34
2010-09-26 - 2010-10-02	23
2010-10-03 - 2010-10-09	38
2010-10-10 - 2010-10-16	32
2010-10-17 - 2010-10-23	27
2010-10-24 - 2010-10-30	28
2010-10-31 - 2010-11-06	33
2010-11-07 - 2010-11-13	41
2010-11-14 - 2010-11-20	36
2010-11-21 - 2010-11-27	39
2010-11-28 - 2010-12-04	49
2010-12-05 - 2010-12-11	32
2010-12-12 - 2010-12-18	46
2010-12-19 - 2010-12-25	54
2010-12-26 - 2011-01-01	63
2011-01-02 - 2011-01-08	53
2011-01-09 - 2011-01-15	50
2011-01-16 - 2011-01-22	47
2011-01-23 - 2011-01-29	61
2011-01-30 - 2011-02-05	47
2011-02-06 - 2011-02-12	39
2011-02-13 - 2011-02-19	31
2011-02-20 - 2011-02-26	33
2011-02-27 - 2011-03-05	39
2011-03-06 - 2011-03-12	36
2011-03-13 - 2011-03-19	27
2011-03-20 - 2011-03-26	33
2011-03-27 - 2011-04-02	49
2011-04-03 - 2011-04-09	26
2011-04-10 - 2011-04-16	26
2011-04-17 - 2011-04-23	48
2011-04-24 - 2011-04-30	35
2011-05-01 - 2011-05-07	31
2011-05-08 - 2011-05-14	31
2011-05-15 - 2011-05-21	29
2011-05-22 - 2011-05-28	28
2011-05-29 - 2011-06-04	39
2011-06-05 - 2011-06-11	27
2011-06-12 - 2011-06-18	30
2011-06-19 - 2011-06-25	23
2011-06-26 - 2011-07-02	20
2011-07-03 - 2011-07-09	30
2011-07-10 - 2011-07-16	25
2011-07-17 - 2011-07-23	35
2011-07-24 - 2011-07-30	25
2011-07-31 - 2011-08-06	31
2011-08-07 - 2011-08-13	27
2011-08-14 - 2011-08-20	25
2011-08-21 - 2011-08-27	36
2011-08-28 - 2011-09-03	29
2011-09-04 - 2011-09-10	39
2011-09-11 - 2011-09-17	39
2011-09-18 - 2011-09-24	39
2011-09-25 - 2011-10-01	39
2011-10-02 - 2011-10-08	49
2011-10-09 - 2011-10-15	38
2011-10-16 - 2011-10-22	42
2011-10-23 - 2011-10-29	51
2011-10-30 - 2011-11-05	43
2011-11-06 - 2011-11-12	36
2011-11-13 - 2011-11-19	50
2011-11-20 - 2011-11-26	49
2011-11-27 - 2011-12-03	54
2011-12-04 - 2011-12-10	53
2011-12-11 - 2011-12-17	43
2011-12-18 - 2011-12-24	66
2011-12-25 - 2011-12-31	67
2012-01-01 - 2012-01-07	56
2012-01-08 - 2012-01-14	55
2012-01-15 - 2012-01-21	47
2012-01-22 - 2012-01-28	58
2012-01-29 - 2012-02-04	48
2012-02-05 - 2012-02-11	40
2012-02-12 - 2012-02-18	52
2012-02-19 - 2012-02-25	57
2012-02-26 - 2012-03-03	47
2012-03-04 - 2012-03-10	50
2012-03-11 - 2012-03-17	46
2012-03-18 - 2012-03-24	37
2012-03-25 - 2012-03-31	45
2012-04-01 - 2012-04-07	49
2012-04-08 - 2012-04-14	42
2012-04-15 - 2012-04-21	38
2012-04-22 - 2012-04-28	45
2012-04-29 - 2012-05-05	34
2012-05-06 - 2012-05-12	32
2012-05-13 - 2012-05-19	35
2012-05-20 - 2012-05-26	31
2012-05-27 - 2012-06-02	40
2012-06-03 - 2012-06-09	33
2012-06-10 - 2012-06-16	33
2012-06-17 - 2012-06-23	35
2012-06-24 - 2012-06-30	33
2012-07-01 - 2012-07-07	35
2012-07-08 - 2012-07-14	37
2012-07-15 - 2012-07-21	42
2012-07-22 - 2012-07-28	41
2012-07-29 - 2012-08-04	29
2012-08-05 - 2012-08-11	30
2012-08-12 - 2012-08-18	29
2012-08-19 - 2012-08-25	32
2012-08-26 - 2012-09-01	41
2012-09-02 - 2012-09-08	23
2012-09-09 - 2012-09-15	29
2012-09-16 - 2012-09-22	47
2012-09-23 - 2012-09-29	38
2012-09-30 - 2012-10-06	33
2012-10-07 - 2012-10-13	42
2012-10-14 - 2012-10-20	56
2012-10-21 - 2012-10-27	67
2012-10-28 - 2012-11-03	40
2012-11-04 - 2012-11-10	45
2012-11-11 - 2012-11-17	34
2012-11-18 - 2012-11-24	50
2012-11-25 - 2012-12-01	47
2012-12-02 - 2012-12-08	59
2012-12-09 - 2012-12-15	49
2012-12-16 - 2012-12-22	73
2012-12-23 - 2012-12-29	87
2012-12-30 - 2013-01-05	81
2013-01-06 - 2013-01-12	63
2013-01-13 - 2013-01-19	52
2013-01-20 - 2013-01-26	70
2013-01-27 - 2013-02-02	60
2013-02-03 - 2013-02-09	68
2013-02-10 - 2013-02-16	82
2013-02-17 - 2013-02-23	84
2013-02-24 - 2013-03-02	71
2013-03-03 - 2013-03-09	45
2013-03-10 - 2013-03-16	49
2013-03-17 - 2013-03-23	53
2013-03-24 - 2013-03-30	41
2013-03-31 - 2013-04-06	60
2013-04-07 - 2013-04-13	53
2013-04-14 - 2013-04-20	44
2013-04-21 - 2013-04-27	30
2013-04-28 - 2013-05-04	48
2013-05-05 - 2013-05-11	41
2013-05-12 - 2013-05-18	32
2013-05-19 - 2013-05-25	35
2013-05-26 - 2013-06-01	37
2013-06-02 - 2013-06-08	42
2013-06-09 - 2013-06-15	34
2013-06-16 - 2013-06-22	38
2013-06-23 - 2013-06-29	32
2013-06-30 - 2013-07-06	27
2013-07-07 - 2013-07-13	28
2013-07-14 - 2013-07-20	39
2013-07-21 - 2013-07-27	29
2013-07-28 - 2013-08-03	25
2013-08-04 - 2013-08-10	31
2013-08-11 - 2013-08-17	31
2013-08-18 - 2013-08-24	32
2013-08-25 - 2013-08-31	29
2013-09-01 - 2013-09-07	29
2013-09-08 - 2013-09-14	37
2013-09-15 - 2013-09-21	46
2013-09-22 - 2013-09-28	52
2013-09-29 - 2013-10-05	44
2013-10-06 - 2013-10-12	50
2013-10-13 - 2013-10-19	60
2013-10-20 - 2013-10-26	46
2013-10-27 - 2013-11-02	44
2013-11-03 - 2013-11-09	41
2013-11-10 - 2013-11-16	44
2013-11-17 - 2013-11-23	39
2013-11-24 - 2013-11-30	47
2013-12-01 - 2013-12-07	47
2013-12-08 - 2013-12-14	46
2013-12-15 - 2013-12-21	64
2013-12-22 - 2013-12-28	53
2013-12-29 - 2014-01-04	61
2014-01-05 - 2014-01-11	51
2014-01-12 - 2014-01-18	40
2014-01-19 - 2014-01-25	54
2014-01-26 - 2014-02-01	62
2014-02-02 - 2014-02-08	61
2014-02-09 - 2014-02-15	59
2014-02-16 - 2014-02-22	46
2014-02-23 - 2014-03-01	57
2014-03-02 - 2014-03-08	45
2014-03-09 - 2014-03-15	51
2014-03-16 - 2014-03-22	52
2014-03-23 - 2014-03-29	48
2014-03-30 - 2014-04-05	56
2014-04-06 - 2014-04-12	51
2014-04-13 - 2014-04-19	53
2014-04-20 - 2014-04-26	51
2014-04-27 - 2014-05-03	48
2014-05-04 - 2014-05-10	37
2014-05-11 - 2014-05-17	38
2014-05-18 - 2014-05-24	45
2014-05-25 - 2014-05-31	44
2014-06-01 - 2014-06-07	35
2014-06-08 - 2014-06-14	49
2014-06-15 - 2014-06-21	30
2014-06-22 - 2014-06-28	32
2014-06-29 - 2014-07-05	45
2014-07-06 - 2014-07-12	29
2014-07-13 - 2014-07-19	33
2014-07-20 - 2014-07-26	36
2014-07-27 - 2014-08-02	27
2014-08-03 - 2014-08-09	29
2014-08-10 - 2014-08-16	44
2014-08-17 - 2014-08-23	34
2014-08-24 - 2014-08-30	35
2014-08-31 - 2014-09-06	44
2014-09-07 - 2014-09-13	46
2014-09-14 - 2014-09-20	42
2014-09-21 - 2014-09-27	43
2014-09-28 - 2014-10-04	47
2014-10-05 - 2014-10-11	48
2014-10-12 - 2014-10-18	44
2014-10-19 - 2014-10-25	40
2014-10-26 - 2014-11-01	46
2014-11-02 - 2014-11-08	53
2014-11-09 - 2014-11-15	54
2014-11-16 - 2014-11-22	56
2014-11-23 - 2014-11-29	59
2014-11-30 - 2014-12-06	70
2014-12-07 - 2014-12-13	74
2014-12-14 - 2014-12-20	82
2014-12-21 - 2014-12-27	82
2014-12-28 - 2015-01-03	79
2015-01-04 - 2015-01-10	80
2015-01-11 - 2015-01-17	63
2015-01-18 - 2015-01-24	74
2015-01-25 - 2015-01-31	83
2015-02-01 - 2015-02-07	81
2015-02-08 - 2015-02-14	93
2015-02-15 - 2015-02-21	100
2015-02-22 - 2015-02-28	93
2015-03-01 - 2015-03-07	69
2015-03-08 - 2015-03-14	75
2015-03-15 - 2015-03-21	57
2015-03-22 - 2015-03-28	48
2015-03-29 - 2015-04-04	54
2015-04-05 - 2015-04-11	61
2015-04-12 - 2015-04-18	47
2015-04-19 - 2015-04-25	57
2015-04-26 - 2015-05-02	46
2015-05-03 - 2015-05-09	56
2015-05-10 - 2015-05-16	46
2015-05-17 - 2015-05-23	44
2015-05-24 - 2015-05-30	40
2015-05-31 - 2015-06-06	40
2015-06-07 - 2015-06-13	39
2015-06-14 - 2015-06-20	39
2015-06-21 - 2015-06-27	41
2015-06-28 - 2015-07-04	43
Principais sub-regiões relacionadas com hoest
Sub-região	hoest
Flevolândia	100
Groninga	99
Holanda do Sul	97
Frísia	96
Drente	95
Overissel	94
Ermelo	93
Holanda do Norte	91
Zelândia	91
Utrecht	90
Brabante do Norte	89
Limburgo	87
Principais cidades relacionadas com hoest
Cidade	hoest
Amstelveen	100
Haarlem	97
Arnhemia	91
Zwolle	89
Breda	88
Amsterdão	87
Utrecht	84
Roterdão	84
Dordrecht	83
Zoetermeer	81
Leeuwarden	80
Amersfoort	80
Tilburgo	79
Hilversum	77
Haia	77
Principais pesquisas para hoest
droge hoest	100
vastzittende hoest	75
baby hoest	60
hoesten	50
hoest slijm	45
hoest kind	45
tegen hoest	30
hond hoest	20
aanhoudende hoest	15
kriebelhoest	15
kinkhoest	10
kat hoest	10
baby hoest veel	10
hoest peuter	10
vastzittende hoest slijm	10
hoest met slijm	10
codeine hoest	10
hoestdrank	10
kriebel hoest	10
codeine	10
bronchitis	10
paard hoest	10
blaffende hoest	10
droge hoest kind	5
baby hoesten	5
zware hoest	5
baby hoest slijm	5
baby vastzittende hoest	5
vastzittend slijm	5
hoest bij baby	5
baby droge hoest	5
daro	5
daro hoest	5
productieve hoest	5
Pesquisas crescentes para hoest
baby hoest veel	Aumento
vastzittende hoest slijm	+250%
hoest kind	+200%
baby hoest	+150%
hoest met slijm	+130%
hond hoest	+130%
tegen hoest	+110%
hoest slijm	+100%
hoest peuter	+90%
vastzittende hoest	+80%
