# Supplementary material for: Early and Real-Time Detection of Seasonal Influenza Onset
Source: PLoS Comput Biol. 2017 Feb 3;13(2):e1005330. doi: 10.1371/journal.pcbi.1005330 (PMC5291378; doi:10.1371/journal.pcbi.1005330)
Supplement: S2 Data — Google Trends search volumes time series for Belgium, Czech Republic, Spain, Hungary, Ireland, Italy, Norway and Portugal, for five consecutive seasons 2010–2014 [23]. (ZIP) [file pcbi.1005330.s022.zip › Google_Trends/NL/report_NL_koorts_raw.csv]

Interesse em Pesquisa Web do Google: koorts
Holanda; 06/2010 - 06/2015
Interesse ao longo do tempo
Semana	koorts
2010-06-06 - 2010-06-12	46
2010-06-13 - 2010-06-19	40
2010-06-20 - 2010-06-26	39
2010-06-27 - 2010-07-03	44
2010-07-04 - 2010-07-10	48
2010-07-11 - 2010-07-17	42
2010-07-18 - 2010-07-24	36
2010-07-25 - 2010-07-31	44
2010-08-01 - 2010-08-07	41
2010-08-08 - 2010-08-14	29
2010-08-15 - 2010-08-21	35
2010-08-22 - 2010-08-28	38
2010-08-29 - 2010-09-04	41
2010-09-05 - 2010-09-11	41
2010-09-12 - 2010-09-18	36
2010-09-19 - 2010-09-25	38
2010-09-26 - 2010-10-02	32
2010-10-03 - 2010-10-09	38
2010-10-10 - 2010-10-16	39
2010-10-17 - 2010-10-23	34
2010-10-24 - 2010-10-30	40
2010-10-31 - 2010-11-06	42
2010-11-07 - 2010-11-13	33
2010-11-14 - 2010-11-20	45
2010-11-21 - 2010-11-27	48
2010-11-28 - 2010-12-04	41
2010-12-05 - 2010-12-11	45
2010-12-12 - 2010-12-18	47
2010-12-19 - 2010-12-25	53
2010-12-26 - 2011-01-01	60
2011-01-02 - 2011-01-08	76
2011-01-09 - 2011-01-15	74
2011-01-16 - 2011-01-22	79
2011-01-23 - 2011-01-29	72
2011-01-30 - 2011-02-05	70
2011-02-06 - 2011-02-12	68
2011-02-13 - 2011-02-19	58
2011-02-20 - 2011-02-26	49
2011-02-27 - 2011-03-05	49
2011-03-06 - 2011-03-12	49
2011-03-13 - 2011-03-19	45
2011-03-20 - 2011-03-26	47
2011-03-27 - 2011-04-02	41
2011-04-03 - 2011-04-09	49
2011-04-10 - 2011-04-16	46
2011-04-17 - 2011-04-23	39
2011-04-24 - 2011-04-30	43
2011-05-01 - 2011-05-07	36
2011-05-08 - 2011-05-14	38
2011-05-15 - 2011-05-21	37
2011-05-22 - 2011-05-28	38
2011-05-29 - 2011-06-04	41
2011-06-05 - 2011-06-11	41
2011-06-12 - 2011-06-18	42
2011-06-19 - 2011-06-25	41
2011-06-26 - 2011-07-02	37
2011-07-03 - 2011-07-09	41
2011-07-10 - 2011-07-16	41
2011-07-17 - 2011-07-23	37
2011-07-24 - 2011-07-30	40
2011-07-31 - 2011-08-06	41
2011-08-07 - 2011-08-13	34
2011-08-14 - 2011-08-20	40
2011-08-21 - 2011-08-27	39
2011-08-28 - 2011-09-03	37
2011-09-04 - 2011-09-10	34
2011-09-11 - 2011-09-17	39
2011-09-18 - 2011-09-24	37
2011-09-25 - 2011-10-01	49
2011-10-02 - 2011-10-08	39
2011-10-09 - 2011-10-15	39
2011-10-16 - 2011-10-22	39
2011-10-23 - 2011-10-29	45
2011-10-30 - 2011-11-05	42
2011-11-06 - 2011-11-12	45
2011-11-13 - 2011-11-19	48
2011-11-20 - 2011-11-26	56
2011-11-27 - 2011-12-03	61
2011-12-04 - 2011-12-10	61
2011-12-11 - 2011-12-17	57
2011-12-18 - 2011-12-24	56
2011-12-25 - 2011-12-31	60
2012-01-01 - 2012-01-07	44
2012-01-08 - 2012-01-14	48
2012-01-15 - 2012-01-21	55
2012-01-22 - 2012-01-28	50
2012-01-29 - 2012-02-04	52
2012-02-05 - 2012-02-11	57
2012-02-12 - 2012-02-18	70
2012-02-19 - 2012-02-25	75
2012-02-26 - 2012-03-03	89
2012-03-04 - 2012-03-10	64
2012-03-11 - 2012-03-17	63
2012-03-18 - 2012-03-24	54
2012-03-25 - 2012-03-31	47
2012-04-01 - 2012-04-07	54
2012-04-08 - 2012-04-14	54
2012-04-15 - 2012-04-21	50
2012-04-22 - 2012-04-28	56
2012-04-29 - 2012-05-05	51
2012-05-06 - 2012-05-12	45
2012-05-13 - 2012-05-19	40
2012-05-20 - 2012-05-26	45
2012-05-27 - 2012-06-02	44
2012-06-03 - 2012-06-09	39
2012-06-10 - 2012-06-16	46
2012-06-17 - 2012-06-23	51
2012-06-24 - 2012-06-30	49
2012-07-01 - 2012-07-07	51
2012-07-08 - 2012-07-14	53
2012-07-15 - 2012-07-21	46
2012-07-22 - 2012-07-28	43
2012-07-29 - 2012-08-04	46
2012-08-05 - 2012-08-11	43
2012-08-12 - 2012-08-18	43
2012-08-19 - 2012-08-25	49
2012-08-26 - 2012-09-01	44
2012-09-02 - 2012-09-08	49
2012-09-09 - 2012-09-15	49
2012-09-16 - 2012-09-22	48
2012-09-23 - 2012-09-29	49
2012-09-30 - 2012-10-06	49
2012-10-07 - 2012-10-13	47
2012-10-14 - 2012-10-20	49
2012-10-21 - 2012-10-27	48
2012-10-28 - 2012-11-03	47
2012-11-04 - 2012-11-10	44
2012-11-11 - 2012-11-17	52
2012-11-18 - 2012-11-24	44
2012-11-25 - 2012-12-01	50
2012-12-02 - 2012-12-08	61
2012-12-09 - 2012-12-15	64
2012-12-16 - 2012-12-22	78
2012-12-23 - 2012-12-29	82
2012-12-30 - 2013-01-05	85
2013-01-06 - 2013-01-12	66
2013-01-13 - 2013-01-19	77
2013-01-20 - 2013-01-26	88
2013-01-27 - 2013-02-02	100
2013-02-03 - 2013-02-09	98
2013-02-10 - 2013-02-16	93
2013-02-17 - 2013-02-23	96
2013-02-24 - 2013-03-02	80
2013-03-03 - 2013-03-09	84
2013-03-10 - 2013-03-16	62
2013-03-17 - 2013-03-23	65
2013-03-24 - 2013-03-30	61
2013-03-31 - 2013-04-06	65
2013-04-07 - 2013-04-13	60
2013-04-14 - 2013-04-20	58
2013-04-21 - 2013-04-27	49
2013-04-28 - 2013-05-04	48
2013-05-05 - 2013-05-11	47
2013-05-12 - 2013-05-18	41
2013-05-19 - 2013-05-25	40
2013-05-26 - 2013-06-01	48
2013-06-02 - 2013-06-08	46
2013-06-09 - 2013-06-15	50
2013-06-16 - 2013-06-22	48
2013-06-23 - 2013-06-29	43
2013-06-30 - 2013-07-06	49
2013-07-07 - 2013-07-13	52
2013-07-14 - 2013-07-20	46
2013-07-21 - 2013-07-27	50
2013-07-28 - 2013-08-03	50
2013-08-04 - 2013-08-10	54
2013-08-11 - 2013-08-17	43
2013-08-18 - 2013-08-24	44
2013-08-25 - 2013-08-31	41
2013-09-01 - 2013-09-07	39
2013-09-08 - 2013-09-14	43
2013-09-15 - 2013-09-21	44
2013-09-22 - 2013-09-28	42
2013-09-29 - 2013-10-05	44
2013-10-06 - 2013-10-12	44
2013-10-13 - 2013-10-19	43
2013-10-20 - 2013-10-26	42
2013-10-27 - 2013-11-02	41
2013-11-03 - 2013-11-09	44
2013-11-10 - 2013-11-16	50
2013-11-17 - 2013-11-23	49
2013-11-24 - 2013-11-30	43
2013-12-01 - 2013-12-07	45
2013-12-08 - 2013-12-14	55
2013-12-15 - 2013-12-21	59
2013-12-22 - 2013-12-28	51
2013-12-29 - 2014-01-04	49
2014-01-05 - 2014-01-11	46
2014-01-12 - 2014-01-18	53
2014-01-19 - 2014-01-25	58
2014-01-26 - 2014-02-01	58
2014-02-02 - 2014-02-08	59
2014-02-09 - 2014-02-15	66
2014-02-16 - 2014-02-22	56
2014-02-23 - 2014-03-01	57
2014-03-02 - 2014-03-08	58
2014-03-09 - 2014-03-15	60
2014-03-16 - 2014-03-22	62
2014-03-23 - 2014-03-29	56
2014-03-30 - 2014-04-05	60
2014-04-06 - 2014-04-12	55
2014-04-13 - 2014-04-19	52
2014-04-20 - 2014-04-26	51
2014-04-27 - 2014-05-03	45
2014-05-04 - 2014-05-10	42
2014-05-11 - 2014-05-17	48
2014-05-18 - 2014-05-24	46
2014-05-25 - 2014-05-31	45
2014-06-01 - 2014-06-07	48
2014-06-08 - 2014-06-14	51
2014-06-15 - 2014-06-21	48
2014-06-22 - 2014-06-28	44
2014-06-29 - 2014-07-05	44
2014-07-06 - 2014-07-12	49
2014-07-13 - 2014-07-19	52
2014-07-20 - 2014-07-26	53
2014-07-27 - 2014-08-02	46
2014-08-03 - 2014-08-09	42
2014-08-10 - 2014-08-16	39
2014-08-17 - 2014-08-23	33
2014-08-24 - 2014-08-30	44
2014-08-31 - 2014-09-06	51
2014-09-07 - 2014-09-13	47
2014-09-14 - 2014-09-20	50
2014-09-21 - 2014-09-27	41
2014-09-28 - 2014-10-04	48
2014-10-05 - 2014-10-11	44
2014-10-12 - 2014-10-18	51
2014-10-19 - 2014-10-25	43
2014-10-26 - 2014-11-01	46
2014-11-02 - 2014-11-08	51
2014-11-09 - 2014-11-15	53
2014-11-16 - 2014-11-22	51
2014-11-23 - 2014-11-29	55
2014-11-30 - 2014-12-06	53
2014-12-07 - 2014-12-13	65
2014-12-14 - 2014-12-20	73
2014-12-21 - 2014-12-27	76
2014-12-28 - 2015-01-03	78
2015-01-04 - 2015-01-10	80
2015-01-11 - 2015-01-17	80
2015-01-18 - 2015-01-24	82
2015-01-25 - 2015-01-31	84
2015-02-01 - 2015-02-07	88
2015-02-08 - 2015-02-14	84
2015-02-15 - 2015-02-21	89
2015-02-22 - 2015-02-28	74
2015-03-01 - 2015-03-07	66
2015-03-08 - 2015-03-14	63
2015-03-15 - 2015-03-21	63
2015-03-22 - 2015-03-28	58
2015-03-29 - 2015-04-04	53
2015-04-05 - 2015-04-11	61
2015-04-12 - 2015-04-18	62
2015-04-19 - 2015-04-25	58
2015-04-26 - 2015-05-02	49
2015-05-03 - 2015-05-09	49
2015-05-10 - 2015-05-16	47
2015-05-17 - 2015-05-23	42
2015-05-24 - 2015-05-30	44
2015-05-31 - 2015-06-06	46
2015-06-07 - 2015-06-13	45
2015-06-14 - 2015-06-20	44
2015-06-21 - 2015-06-27	43
2015-06-28 - 2015-07-04	52
Principais sub-regiões relacionadas com koorts
Sub-região	koorts
Ermelo	100
Holanda do Norte	97
Overissel	97
Utrecht	96
Drente	95
Flevolândia	95
Holanda do Sul	95
Brabante do Norte	93
Groninga	91
Frísia	89
Zelândia	89
Limburgo	84
Principais cidades relacionadas com koorts
Cidade	koorts
Amstelveen	100
Assen	98
Zwolle	90
Gouda	90
Purmerend	89
Haarlem	88
Helmond	88
Noviomago	87
Emmen	87
Ede	87
Doetinchem	86
Almere	85
Alkmaar	83
Amsterdão	83
Utrecht	83
Principais pesquisas para koorts
koorts baby	100
koorts kind	80
graden koorts	50
wanneer koorts	35
symptomen koorts	35
hoge koorts	35
griep	25
griep koorts	25
q koorts	25
gele koorts	25
verhoging koorts	20
verhoging	15
koorts peuter	15
temperatuur koorts	15
40 graden koorts	15
kinderen koorts	15
longontsteking	15
koorts bij baby	15
baby en koorts	15
koorts volwassenen	10
koorts bij kind	10
koude koorts	10
zwanger koorts	10
koorts hond	10
wat is koorts	10
paracetamol	10
hoge koorts kind	10
kind met koorts	10
39 graden koorts	10
koorts meten	10
tandjes koorts	10
vaccinatie gele koorts	10
longontsteking zonder koorts	10
koorts en hoofdpijn	5
wanneer koorts baby	5
koorts zwangerschap	5
hoeveel graden koorts	5
koorts uitslag	5
baby met koorts	5
saskia noort koorts	5
saskia noort	5
koorts bij kinderen	5
symptomen q koorts	5
waterpokken	5
lichaamstemperatuur	5
hoesten en koorts	5
koorts en zwanger	5
koorts dreumes	5
waterpokken koorts	5
koortslip	5
Pesquisas crescentes para koorts
hoge koorts kind	+200%
koorts volwassenen	+160%
kind met koorts	+150%
baby en koorts	+140%
koorts bij kind	+140%
wanneer koorts	+130%
koorts kind	+110%
graden koorts	+100%
paracetamol	+100%
40 graden koorts	+90%
