# Supplementary material for: Early and Real-Time Detection of Seasonal Influenza Onset
Source: PLoS Comput Biol. 2017 Feb 3;13(2):e1005330. doi: 10.1371/journal.pcbi.1005330 (PMC5291378; doi:10.1371/journal.pcbi.1005330)
Supplement: S2 Data — Google Trends search volumes time series for Belgium, Czech Republic, Spain, Hungary, Ireland, Italy, Norway and Portugal, for five consecutive seasons 2010–2014 [23]. (ZIP) [file pcbi.1005330.s022.zip › Google_Trends/NL/report_NL_verkoudheid.csv]

Semana	verkoudheid
2010-06-06	2010-06-12	12
2010-06-13	2010-06-19	12
2010-06-20	2010-06-26	23
2010-06-27	2010-07-03	16
2010-07-04	2010-07-10	17
2010-07-11	2010-07-17	14
2010-07-18	2010-07-24	15
2010-07-25	2010-07-31	14
2010-08-01	2010-08-07	17
2010-08-08	2010-08-14	14
2010-08-15	2010-08-21	19
2010-08-22	2010-08-28	28
2010-08-29	2010-09-04	55
2010-09-05	2010-09-11	48
2010-09-12	2010-09-18	50
2010-09-19	2010-09-25	46
2010-09-26	2010-10-02	53
2010-10-03	2010-10-09	32
2010-10-10	2010-10-16	36
2010-10-17	2010-10-23	39
2010-10-24	2010-10-30	36
2010-10-31	2010-11-06	30
2010-11-07	2010-11-13	43
2010-11-14	2010-11-20	33
2010-11-21	2010-11-27	40
2010-11-28	2010-12-04	47
2010-12-05	2010-12-11	43
2010-12-12	2010-12-18	48
2010-12-19	2010-12-25	57
2010-12-26	2011-01-01	66
2011-01-02	2011-01-08	61
2011-01-09	2011-01-15	59
2011-01-16	2011-01-22	47
2011-01-23	2011-01-29	39
2011-01-30	2011-02-05	43
2011-02-06	2011-02-12	48
2011-02-13	2011-02-19	35
2011-02-20	2011-02-26	43
2011-02-27	2011-03-05	48
2011-03-06	2011-03-12	45
2011-03-13	2011-03-19	51
2011-03-20	2011-03-26	44
2011-03-27	2011-04-02	42
2011-04-03	2011-04-09	37
2011-04-10	2011-04-16	35
2011-04-17	2011-04-23	41
2011-04-24	2011-04-30	36
2011-05-01	2011-05-07	33
2011-05-08	2011-05-14	24
2011-05-15	2011-05-21	39
2011-05-22	2011-05-28	32
2011-05-29	2011-06-04	27
2011-06-05	2011-06-11	27
2011-06-12	2011-06-18	26
2011-06-19	2011-06-25	26
2011-06-26	2011-07-02	31
2011-07-03	2011-07-09	34
2011-07-10	2011-07-16	25
2011-07-17	2011-07-23	25
2011-07-24	2011-07-30	22
2011-07-31	2011-08-06	33
2011-08-07	2011-08-13	20
2011-08-14	2011-08-20	26
2011-08-21	2011-08-27	19
2011-08-28	2011-09-03	38
2011-09-04	2011-09-10	37
2011-09-11	2011-09-17	46
2011-09-18	2011-09-24	39
2011-09-25	2011-10-01	50
2011-10-02	2011-10-08	44
2011-10-09	2011-10-15	33
2011-10-16	2011-10-22	40
2011-10-23	2011-10-29	52
2011-10-30	2011-11-05	36
2011-11-06	2011-11-12	45
2011-11-13	2011-11-19	43
2011-11-20	2011-11-26	48
2011-11-27	2011-12-03	44
2011-12-04	2011-12-10	53
2011-12-11	2011-12-17	48
2011-12-18	2011-12-24	55
2011-12-25	2011-12-31	65
2012-01-01	2012-01-07	57
2012-01-08	2012-01-14	47
2012-01-15	2012-01-21	46
2012-01-22	2012-01-28	44
2012-01-29	2012-02-04	48
2012-02-05	2012-02-11	62
2012-02-12	2012-02-18	63
2012-02-19	2012-02-25	70
2012-02-26	2012-03-03	65
2012-03-04	2012-03-10	49
2012-03-11	2012-03-17	46
2012-03-18	2012-03-24	41
2012-03-25	2012-03-31	35
2012-04-01	2012-04-07	35
2012-04-08	2012-04-14	39
2012-04-15	2012-04-21	47
2012-04-22	2012-04-28	39
2012-04-29	2012-05-05	37
2012-05-06	2012-05-12	40
2012-05-13	2012-05-19	32
2012-05-20	2012-05-26	32
2012-05-27	2012-06-02	21
2012-06-03	2012-06-09	31
2012-06-10	2012-06-16	32
2012-06-17	2012-06-23	38
2012-06-24	2012-06-30	39
2012-07-01	2012-07-07	23
2012-07-08	2012-07-14	31
2012-07-15	2012-07-21	33
2012-07-22	2012-07-28	29
2012-07-29	2012-08-04	19
2012-08-05	2012-08-11	29
2012-08-12	2012-08-18	23
2012-08-19	2012-08-25	17
2012-08-26	2012-09-01	32
2012-09-02	2012-09-08	34
2012-09-09	2012-09-15	40
2012-09-16	2012-09-22	61
2012-09-23	2012-09-29	63
2012-09-30	2012-10-06	57
2012-10-07	2012-10-13	55
2012-10-14	2012-10-20	54
2012-10-21	2012-10-27	39
2012-10-28	2012-11-03	50
2012-11-04	2012-11-10	37
2012-11-11	2012-11-17	44
2012-11-18	2012-11-24	46
2012-11-25	2012-12-01	49
2012-12-02	2012-12-08	56
2012-12-09	2012-12-15	69
2012-12-16	2012-12-22	69
2012-12-23	2012-12-29	87
2012-12-30	2013-01-05	78
2013-01-06	2013-01-12	66
2013-01-13	2013-01-19	60
2013-01-20	2013-01-26	68
2013-01-27	2013-02-02	72
2013-02-03	2013-02-09	61
2013-02-10	2013-02-16	75
2013-02-17	2013-02-23	72
2013-02-24	2013-03-02	62
2013-03-03	2013-03-09	60
2013-03-10	2013-03-16	49
2013-03-17	2013-03-23	57
2013-03-24	2013-03-30	49
2013-03-31	2013-04-06	56
2013-04-07	2013-04-13	51
2013-04-14	2013-04-20	41
2013-04-21	2013-04-27	45
2013-04-28	2013-05-04	49
2013-05-05	2013-05-11	42
2013-05-12	2013-05-18	33
2013-05-19	2013-05-25	30
2013-05-26	2013-06-01	37
2013-06-02	2013-06-08	38
2013-06-09	2013-06-15	35
2013-06-16	2013-06-22	31
2013-06-23	2013-06-29	32
2013-06-30	2013-07-06	35
2013-07-07	2013-07-13	28
2013-07-14	2013-07-20	25
2013-07-21	2013-07-27	22
2013-07-28	2013-08-03	17
2013-08-04	2013-08-10	19
2013-08-11	2013-08-17	21
2013-08-18	2013-08-24	30
2013-08-25	2013-08-31	38
2013-09-01	2013-09-07	46
2013-09-08	2013-09-14	52
2013-09-15	2013-09-21	68
2013-09-22	2013-09-28	62
2013-09-29	2013-10-05	74
2013-10-06	2013-10-12	53
2013-10-13	2013-10-19	56
2013-10-20	2013-10-26	38
2013-10-27	2013-11-02	41
2013-11-03	2013-11-09	43
2013-11-10	2013-11-16	44
2013-11-17	2013-11-23	52
2013-11-24	2013-11-30	54
2013-12-01	2013-12-07	57
2013-12-08	2013-12-14	48
2013-12-15	2013-12-21	55
2013-12-22	2013-12-28	75
2013-12-29	2014-01-04	69
2014-01-05	2014-01-11	66
2014-01-12	2014-01-18	48
2014-01-19	2014-01-25	60
2014-01-26	2014-02-01	63
2014-02-02	2014-02-08	62
2014-02-09	2014-02-15	57
2014-02-16	2014-02-22	63
2014-02-23	2014-03-01	57
2014-03-02	2014-03-08	55
2014-03-09	2014-03-15	60
2014-03-16	2014-03-22	49
2014-03-23	2014-03-29	52
2014-03-30	2014-04-05	46
2014-04-06	2014-04-12	38
2014-04-13	2014-04-19	50
2014-04-20	2014-04-26	37
2014-04-27	2014-05-03	48
2014-05-04	2014-05-10	35
2014-05-11	2014-05-17	30
2014-05-18	2014-05-24	32
2014-05-25	2014-05-31	33
2014-06-01	2014-06-07	46
2014-06-08	2014-06-14	34
2014-06-15	2014-06-21	30
2014-06-22	2014-06-28	37
2014-06-29	2014-07-05	37
2014-07-06	2014-07-12	23
2014-07-13	2014-07-19	17
2014-07-20	2014-07-26	18
2014-07-27	2014-08-02	15
2014-08-03	2014-08-09	24
2014-08-10	2014-08-16	30
2014-08-17	2014-08-23	36
2014-08-24	2014-08-30	48
2014-08-31	2014-09-06	62
2014-09-07	2014-09-13	62
2014-09-14	2014-09-20	54
2014-09-21	2014-09-27	51
2014-09-28	2014-10-04	50
2014-10-05	2014-10-11	54
2014-10-12	2014-10-18	52
2014-10-19	2014-10-25	43
2014-10-26	2014-11-01	45
2014-11-02	2014-11-08	44
2014-11-09	2014-11-15	57
2014-11-16	2014-11-22	55
2014-11-23	2014-11-29	56
2014-11-30	2014-12-06	68
2014-12-07	2014-12-13	76
2014-12-14	2014-12-20	82
2014-12-21	2014-12-27	78
2014-12-28	2015-01-03	94
2015-01-04	2015-01-10	76
2015-01-11	2015-01-17	64
2015-01-18	2015-01-24	65
2015-01-25	2015-01-31	83
2015-02-01	2015-02-07	83
2015-02-08	2015-02-14	94
2015-02-15	2015-02-21	100
2015-02-22	2015-02-28	94
2015-03-01	2015-03-07	81
2015-03-08	2015-03-14	78
2015-03-15	2015-03-21	61
2015-03-22	2015-03-28	64
2015-03-29	2015-04-04	53
2015-04-05	2015-04-11	56
2015-04-12	2015-04-18	60
2015-04-19	2015-04-25	40
2015-04-26	2015-05-02	39
2015-05-03	2015-05-09	40
2015-05-10	2015-05-16	34
2015-05-17	2015-05-23	33
2015-05-24	2015-05-30	35
2015-05-31	2015-06-06	38
2015-06-07	2015-06-13	39
2015-06-14	2015-06-20	34
2015-06-21	2015-06-27	40
2015-06-28	2015-07-04	28
