# Supplementary material for: Early and Real-Time Detection of Seasonal Influenza Onset
Source: PLoS Comput Biol. 2017 Feb 3;13(2):e1005330. doi: 10.1371/journal.pcbi.1005330 (PMC5291378; doi:10.1371/journal.pcbi.1005330)
Supplement: S2 Data — Google Trends search volumes time series for Belgium, Czech Republic, Spain, Hungary, Ireland, Italy, Norway and Portugal, for five consecutive seasons 2010–2014 [23]. (ZIP) [file pcbi.1005330.s022.zip › Google_Trends/NL/report_NL_verkoudheid_raw.csv]

Interesse em Pesquisa Web do Google: verkoudheid
Holanda; 06/2010 - 06/2015
Interesse ao longo do tempo
Semana	verkoudheid
2010-06-06 - 2010-06-12	12
2010-06-13 - 2010-06-19	12
2010-06-20 - 2010-06-26	23
2010-06-27 - 2010-07-03	16
2010-07-04 - 2010-07-10	17
2010-07-11 - 2010-07-17	14
2010-07-18 - 2010-07-24	15
2010-07-25 - 2010-07-31	14
2010-08-01 - 2010-08-07	17
2010-08-08 - 2010-08-14	14
2010-08-15 - 2010-08-21	19
2010-08-22 - 2010-08-28	28
2010-08-29 - 2010-09-04	55
2010-09-05 - 2010-09-11	48
2010-09-12 - 2010-09-18	50
2010-09-19 - 2010-09-25	46
2010-09-26 - 2010-10-02	53
2010-10-03 - 2010-10-09	32
2010-10-10 - 2010-10-16	36
2010-10-17 - 2010-10-23	39
2010-10-24 - 2010-10-30	36
2010-10-31 - 2010-11-06	30
2010-11-07 - 2010-11-13	43
2010-11-14 - 2010-11-20	33
2010-11-21 - 2010-11-27	40
2010-11-28 - 2010-12-04	47
2010-12-05 - 2010-12-11	43
2010-12-12 - 2010-12-18	48
2010-12-19 - 2010-12-25	57
2010-12-26 - 2011-01-01	66
2011-01-02 - 2011-01-08	61
2011-01-09 - 2011-01-15	59
2011-01-16 - 2011-01-22	47
2011-01-23 - 2011-01-29	39
2011-01-30 - 2011-02-05	43
2011-02-06 - 2011-02-12	48
2011-02-13 - 2011-02-19	35
2011-02-20 - 2011-02-26	43
2011-02-27 - 2011-03-05	48
2011-03-06 - 2011-03-12	45
2011-03-13 - 2011-03-19	51
2011-03-20 - 2011-03-26	44
2011-03-27 - 2011-04-02	42
2011-04-03 - 2011-04-09	37
2011-04-10 - 2011-04-16	35
2011-04-17 - 2011-04-23	41
2011-04-24 - 2011-04-30	36
2011-05-01 - 2011-05-07	33
2011-05-08 - 2011-05-14	24
2011-05-15 - 2011-05-21	39
2011-05-22 - 2011-05-28	32
2011-05-29 - 2011-06-04	27
2011-06-05 - 2011-06-11	27
2011-06-12 - 2011-06-18	26
2011-06-19 - 2011-06-25	26
2011-06-26 - 2011-07-02	31
2011-07-03 - 2011-07-09	34
2011-07-10 - 2011-07-16	25
2011-07-17 - 2011-07-23	25
2011-07-24 - 2011-07-30	22
2011-07-31 - 2011-08-06	33
2011-08-07 - 2011-08-13	20
2011-08-14 - 2011-08-20	26
2011-08-21 - 2011-08-27	19
2011-08-28 - 2011-09-03	38
2011-09-04 - 2011-09-10	37
2011-09-11 - 2011-09-17	46
2011-09-18 - 2011-09-24	39
2011-09-25 - 2011-10-01	50
2011-10-02 - 2011-10-08	44
2011-10-09 - 2011-10-15	33
2011-10-16 - 2011-10-22	40
2011-10-23 - 2011-10-29	52
2011-10-30 - 2011-11-05	36
2011-11-06 - 2011-11-12	45
2011-11-13 - 2011-11-19	43
2011-11-20 - 2011-11-26	48
2011-11-27 - 2011-12-03	44
2011-12-04 - 2011-12-10	53
2011-12-11 - 2011-12-17	48
2011-12-18 - 2011-12-24	55
2011-12-25 - 2011-12-31	65
2012-01-01 - 2012-01-07	57
2012-01-08 - 2012-01-14	47
2012-01-15 - 2012-01-21	46
2012-01-22 - 2012-01-28	44
2012-01-29 - 2012-02-04	48
2012-02-05 - 2012-02-11	62
2012-02-12 - 2012-02-18	63
2012-02-19 - 2012-02-25	70
2012-02-26 - 2012-03-03	65
2012-03-04 - 2012-03-10	49
2012-03-11 - 2012-03-17	46
2012-03-18 - 2012-03-24	41
2012-03-25 - 2012-03-31	35
2012-04-01 - 2012-04-07	35
2012-04-08 - 2012-04-14	39
2012-04-15 - 2012-04-21	47
2012-04-22 - 2012-04-28	39
2012-04-29 - 2012-05-05	37
2012-05-06 - 2012-05-12	40
2012-05-13 - 2012-05-19	32
2012-05-20 - 2012-05-26	32
2012-05-27 - 2012-06-02	21
2012-06-03 - 2012-06-09	31
2012-06-10 - 2012-06-16	32
2012-06-17 - 2012-06-23	38
2012-06-24 - 2012-06-30	39
2012-07-01 - 2012-07-07	23
2012-07-08 - 2012-07-14	31
2012-07-15 - 2012-07-21	33
2012-07-22 - 2012-07-28	29
2012-07-29 - 2012-08-04	19
2012-08-05 - 2012-08-11	29
2012-08-12 - 2012-08-18	23
2012-08-19 - 2012-08-25	17
2012-08-26 - 2012-09-01	32
2012-09-02 - 2012-09-08	34
2012-09-09 - 2012-09-15	40
2012-09-16 - 2012-09-22	61
2012-09-23 - 2012-09-29	63
2012-09-30 - 2012-10-06	57
2012-10-07 - 2012-10-13	55
2012-10-14 - 2012-10-20	54
2012-10-21 - 2012-10-27	39
2012-10-28 - 2012-11-03	50
2012-11-04 - 2012-11-10	37
2012-11-11 - 2012-11-17	44
2012-11-18 - 2012-11-24	46
2012-11-25 - 2012-12-01	49
2012-12-02 - 2012-12-08	56
2012-12-09 - 2012-12-15	69
2012-12-16 - 2012-12-22	69
2012-12-23 - 2012-12-29	87
2012-12-30 - 2013-01-05	78
2013-01-06 - 2013-01-12	66
2013-01-13 - 2013-01-19	60
2013-01-20 - 2013-01-26	68
2013-01-27 - 2013-02-02	72
2013-02-03 - 2013-02-09	61
2013-02-10 - 2013-02-16	75
2013-02-17 - 2013-02-23	72
2013-02-24 - 2013-03-02	62
2013-03-03 - 2013-03-09	60
2013-03-10 - 2013-03-16	49
2013-03-17 - 2013-03-23	57
2013-03-24 - 2013-03-30	49
2013-03-31 - 2013-04-06	56
2013-04-07 - 2013-04-13	51
2013-04-14 - 2013-04-20	41
2013-04-21 - 2013-04-27	45
2013-04-28 - 2013-05-04	49
2013-05-05 - 2013-05-11	42
2013-05-12 - 2013-05-18	33
2013-05-19 - 2013-05-25	30
2013-05-26 - 2013-06-01	37
2013-06-02 - 2013-06-08	38
2013-06-09 - 2013-06-15	35
2013-06-16 - 2013-06-22	31
2013-06-23 - 2013-06-29	32
2013-06-30 - 2013-07-06	35
2013-07-07 - 2013-07-13	28
2013-07-14 - 2013-07-20	25
2013-07-21 - 2013-07-27	22
2013-07-28 - 2013-08-03	17
2013-08-04 - 2013-08-10	19
2013-08-11 - 2013-08-17	21
2013-08-18 - 2013-08-24	30
2013-08-25 - 2013-08-31	38
2013-09-01 - 2013-09-07	46
2013-09-08 - 2013-09-14	52
2013-09-15 - 2013-09-21	68
2013-09-22 - 2013-09-28	62
2013-09-29 - 2013-10-05	74
2013-10-06 - 2013-10-12	53
2013-10-13 - 2013-10-19	56
2013-10-20 - 2013-10-26	38
2013-10-27 - 2013-11-02	41
2013-11-03 - 2013-11-09	43
2013-11-10 - 2013-11-16	44
2013-11-17 - 2013-11-23	52
2013-11-24 - 2013-11-30	54
2013-12-01 - 2013-12-07	57
2013-12-08 - 2013-12-14	48
2013-12-15 - 2013-12-21	55
2013-12-22 - 2013-12-28	75
2013-12-29 - 2014-01-04	69
2014-01-05 - 2014-01-11	66
2014-01-12 - 2014-01-18	48
2014-01-19 - 2014-01-25	60
2014-01-26 - 2014-02-01	63
2014-02-02 - 2014-02-08	62
2014-02-09 - 2014-02-15	57
2014-02-16 - 2014-02-22	63
2014-02-23 - 2014-03-01	57
2014-03-02 - 2014-03-08	55
2014-03-09 - 2014-03-15	60
2014-03-16 - 2014-03-22	49
2014-03-23 - 2014-03-29	52
2014-03-30 - 2014-04-05	46
2014-04-06 - 2014-04-12	38
2014-04-13 - 2014-04-19	50
2014-04-20 - 2014-04-26	37
2014-04-27 - 2014-05-03	48
2014-05-04 - 2014-05-10	35
2014-05-11 - 2014-05-17	30
2014-05-18 - 2014-05-24	32
2014-05-25 - 2014-05-31	33
2014-06-01 - 2014-06-07	46
2014-06-08 - 2014-06-14	34
2014-06-15 - 2014-06-21	30
2014-06-22 - 2014-06-28	37
2014-06-29 - 2014-07-05	37
2014-07-06 - 2014-07-12	23
2014-07-13 - 2014-07-19	17
2014-07-20 - 2014-07-26	18
2014-07-27 - 2014-08-02	15
2014-08-03 - 2014-08-09	24
2014-08-10 - 2014-08-16	30
2014-08-17 - 2014-08-23	36
2014-08-24 - 2014-08-30	48
2014-08-31 - 2014-09-06	62
2014-09-07 - 2014-09-13	62
2014-09-14 - 2014-09-20	54
2014-09-21 - 2014-09-27	51
2014-09-28 - 2014-10-04	50
2014-10-05 - 2014-10-11	54
2014-10-12 - 2014-10-18	52
2014-10-19 - 2014-10-25	43
2014-10-26 - 2014-11-01	45
2014-11-02 - 2014-11-08	44
2014-11-09 - 2014-11-15	57
2014-11-16 - 2014-11-22	55
2014-11-23 - 2014-11-29	56
2014-11-30 - 2014-12-06	68
2014-12-07 - 2014-12-13	76
2014-12-14 - 2014-12-20	82
2014-12-21 - 2014-12-27	78
2014-12-28 - 2015-01-03	94
2015-01-04 - 2015-01-10	76
2015-01-11 - 2015-01-17	64
2015-01-18 - 2015-01-24	65
2015-01-25 - 2015-01-31	83
2015-02-01 - 2015-02-07	83
2015-02-08 - 2015-02-14	94
2015-02-15 - 2015-02-21	100
2015-02-22 - 2015-02-28	94
2015-03-01 - 2015-03-07	81
2015-03-08 - 2015-03-14	78
2015-03-15 - 2015-03-21	61
2015-03-22 - 2015-03-28	64
2015-03-29 - 2015-04-04	53
2015-04-05 - 2015-04-11	56
2015-04-12 - 2015-04-18	60
2015-04-19 - 2015-04-25	40
2015-04-26 - 2015-05-02	39
2015-05-03 - 2015-05-09	40
2015-05-10 - 2015-05-16	34
2015-05-17 - 2015-05-23	33
2015-05-24 - 2015-05-30	35
2015-05-31 - 2015-06-06	38
2015-06-07 - 2015-06-13	39
2015-06-14 - 2015-06-20	34
2015-06-21 - 2015-06-27	40
2015-06-28 - 2015-07-04	28
Principais sub-regiões relacionadas com verkoudheid
Sub-região	verkoudheid
Ermelo	100
Zelândia	97
Overissel	95
Brabante do Norte	95
Groninga	93
Frísia	92
Holanda do Sul	92
Drente	92
Flevolândia	90
Limburgo	90
Utrecht	89
Holanda do Norte	89
Principais cidades relacionadas com verkoudheid
Cidade	verkoudheid
Amstelveen	100
Hengelo	90
Noviomago	90
Assen	88
Drachten	88
Alkmaar	86
Arnhemia	86
Almelo	86
Tilburgo	86
Enschede	85
Haarlem	85
Groninga	85
Roosendaal	84
Apeldoorn	84
Dordrecht	83
Principais pesquisas para verkoudheid
tegen verkoudheid	100
baby verkoudheid	60
griep verkoudheid	50
griep	45
verkouden	40
stomen	35
verkoudheid symptomen	35
verkoudheid stomen	35
verkoudheid tips	30
hoesten	25
keelpijn	20
hoofdpijn verkoudheid	15
verkoudheid genezen	15
stomen bij verkoudheid	15
ui verkoudheid	10
chronische verkoudheid	10
verkoudheid bij baby	10
incubatietijd	10
incubatietijd verkoudheid	10
verkoudheid besmettelijk	10
sporten verkoudheid	10
oorpijn	10
verkoudheid zwangerschap	10
wat is verkoudheid	10
oorpijn verkoudheid	10
oor dicht verkoudheid	10
sauna verkoudheid	10
zware verkoudheid	10
oren dicht	10
neusspray verkoudheid	10
oren dicht verkoudheid	10
tips tegen verkoudheid	10
verkoudheid duur	10
verstopte neus	5
hardlopen verkoudheid	5
langdurige verkoudheid	5
aanhoudende verkoudheid	5
oorsuizen	5
verkouden baby	5
middel tegen verkoudheid	5
beginnende verkoudheid	5
oorsuizen verkoudheid	5
griep symptomen	5
voorhoofdsholteontsteking	5
oorzaak verkoudheid	5
verkoudheid bestrijden	5
verkoudheid kinderen	5
verkoudheid voorkomen	5
bijholteontsteking	5
tips bij verkoudheid	5
Pesquisas crescentes para verkoudheid
stomen bij verkoudheid	+170%
oren dicht	+130%
verkoudheid besmettelijk	+130%
verkoudheid tips	+130%
tegen verkoudheid	+120%
ui verkoudheid	+120%
verkoudheid stomen	+120%
oor dicht verkoudheid	+110%
oren dicht verkoudheid	+110%
stomen	+90%
