# Supplementary material for: Early and Real-Time Detection of Seasonal Influenza Onset
Source: PLoS Comput Biol. 2017 Feb 3;13(2):e1005330. doi: 10.1371/journal.pcbi.1005330 (PMC5291378; doi:10.1371/journal.pcbi.1005330)
Supplement: S2 Data — Google Trends search volumes time series for Belgium, Czech Republic, Spain, Hungary, Ireland, Italy, Norway and Portugal, for five consecutive seasons 2010–2014 [23]. (ZIP) [file pcbi.1005330.s022.zip › Google_Trends/NO/report_NO_feber_raw.csv]

Interesse em Pesquisa Web do Google: feber
Noruega; 06/2010 - 06/2015
Interesse ao longo do tempo
Semana	feber
2010-06-06 - 2010-06-12	23
2010-06-13 - 2010-06-19	30
2010-06-20 - 2010-06-26	35
2010-06-27 - 2010-07-03	28
2010-07-04 - 2010-07-10	31
2010-07-11 - 2010-07-17	31
2010-07-18 - 2010-07-24	25
2010-07-25 - 2010-07-31	33
2010-08-01 - 2010-08-07	28
2010-08-08 - 2010-08-14	28
2010-08-15 - 2010-08-21	29
2010-08-22 - 2010-08-28	27
2010-08-29 - 2010-09-04	37
2010-09-05 - 2010-09-11	36
2010-09-12 - 2010-09-18	35
2010-09-19 - 2010-09-25	32
2010-09-26 - 2010-10-02	43
2010-10-03 - 2010-10-09	48
2010-10-10 - 2010-10-16	42
2010-10-17 - 2010-10-23	37
2010-10-24 - 2010-10-30	40
2010-10-31 - 2010-11-06	31
2010-11-07 - 2010-11-13	45
2010-11-14 - 2010-11-20	26
2010-11-21 - 2010-11-27	31
2010-11-28 - 2010-12-04	30
2010-12-05 - 2010-12-11	40
2010-12-12 - 2010-12-18	40
2010-12-19 - 2010-12-25	48
2010-12-26 - 2011-01-01	61
2011-01-02 - 2011-01-08	71
2011-01-09 - 2011-01-15	54
2011-01-16 - 2011-01-22	75
2011-01-23 - 2011-01-29	60
2011-01-30 - 2011-02-05	54
2011-02-06 - 2011-02-12	54
2011-02-13 - 2011-02-19	55
2011-02-20 - 2011-02-26	52
2011-02-27 - 2011-03-05	42
2011-03-06 - 2011-03-12	42
2011-03-13 - 2011-03-19	39
2011-03-20 - 2011-03-26	36
2011-03-27 - 2011-04-02	45
2011-04-03 - 2011-04-09	41
2011-04-10 - 2011-04-16	41
2011-04-17 - 2011-04-23	44
2011-04-24 - 2011-04-30	39
2011-05-01 - 2011-05-07	43
2011-05-08 - 2011-05-14	31
2011-05-15 - 2011-05-21	35
2011-05-22 - 2011-05-28	36
2011-05-29 - 2011-06-04	39
2011-06-05 - 2011-06-11	32
2011-06-12 - 2011-06-18	34
2011-06-19 - 2011-06-25	25
2011-06-26 - 2011-07-02	32
2011-07-03 - 2011-07-09	33
2011-07-10 - 2011-07-16	44
2011-07-17 - 2011-07-23	29
2011-07-24 - 2011-07-30	26
2011-07-31 - 2011-08-06	24
2011-08-07 - 2011-08-13	28
2011-08-14 - 2011-08-20	35
2011-08-21 - 2011-08-27	35
2011-08-28 - 2011-09-03	33
2011-09-04 - 2011-09-10	44
2011-09-11 - 2011-09-17	54
2011-09-18 - 2011-09-24	50
2011-09-25 - 2011-10-01	41
2011-10-02 - 2011-10-08	45
2011-10-09 - 2011-10-15	34
2011-10-16 - 2011-10-22	50
2011-10-23 - 2011-10-29	38
2011-10-30 - 2011-11-05	41
2011-11-06 - 2011-11-12	41
2011-11-13 - 2011-11-19	44
2011-11-20 - 2011-11-26	31
2011-11-27 - 2011-12-03	49
2011-12-04 - 2011-12-10	54
2011-12-11 - 2011-12-17	46
2011-12-18 - 2011-12-24	42
2011-12-25 - 2011-12-31	47
2012-01-01 - 2012-01-07	51
2012-01-08 - 2012-01-14	47
2012-01-15 - 2012-01-21	55
2012-01-22 - 2012-01-28	61
2012-01-29 - 2012-02-04	56
2012-02-05 - 2012-02-11	83
2012-02-12 - 2012-02-18	80
2012-02-19 - 2012-02-25	64
2012-02-26 - 2012-03-03	44
2012-03-04 - 2012-03-10	59
2012-03-11 - 2012-03-17	52
2012-03-18 - 2012-03-24	45
2012-03-25 - 2012-03-31	61
2012-04-01 - 2012-04-07	48
2012-04-08 - 2012-04-14	45
2012-04-15 - 2012-04-21	46
2012-04-22 - 2012-04-28	44
2012-04-29 - 2012-05-05	45
2012-05-06 - 2012-05-12	29
2012-05-13 - 2012-05-19	40
2012-05-20 - 2012-05-26	41
2012-05-27 - 2012-06-02	38
2012-06-03 - 2012-06-09	45
2012-06-10 - 2012-06-16	33
2012-06-17 - 2012-06-23	35
2012-06-24 - 2012-06-30	38
2012-07-01 - 2012-07-07	41
2012-07-08 - 2012-07-14	34
2012-07-15 - 2012-07-21	33
2012-07-22 - 2012-07-28	30
2012-07-29 - 2012-08-04	37
2012-08-05 - 2012-08-11	34
2012-08-12 - 2012-08-18	34
2012-08-19 - 2012-08-25	42
2012-08-26 - 2012-09-01	36
2012-09-02 - 2012-09-08	38
2012-09-09 - 2012-09-15	46
2012-09-16 - 2012-09-22	51
2012-09-23 - 2012-09-29	51
2012-09-30 - 2012-10-06	43
2012-10-07 - 2012-10-13	39
2012-10-14 - 2012-10-20	41
2012-10-21 - 2012-10-27	37
2012-10-28 - 2012-11-03	45
2012-11-04 - 2012-11-10	46
2012-11-11 - 2012-11-17	52
2012-11-18 - 2012-11-24	46
2012-11-25 - 2012-12-01	50
2012-12-02 - 2012-12-08	43
2012-12-09 - 2012-12-15	63
2012-12-16 - 2012-12-22	41
2012-12-23 - 2012-12-29	33
2012-12-30 - 2013-01-05	27
2013-01-06 - 2013-01-12	43
2013-01-13 - 2013-01-19	67
2013-01-20 - 2013-01-26	89
2013-01-27 - 2013-02-02	85
2013-02-03 - 2013-02-09	76
2013-02-10 - 2013-02-16	64
2013-02-17 - 2013-02-23	73
2013-02-24 - 2013-03-02	65
2013-03-03 - 2013-03-09	61
2013-03-10 - 2013-03-16	63
2013-03-17 - 2013-03-23	61
2013-03-24 - 2013-03-30	59
2013-03-31 - 2013-04-06	42
2013-04-07 - 2013-04-13	41
2013-04-14 - 2013-04-20	46
2013-04-21 - 2013-04-27	58
2013-04-28 - 2013-05-04	42
2013-05-05 - 2013-05-11	33
2013-05-12 - 2013-05-18	38
2013-05-19 - 2013-05-25	50
2013-05-26 - 2013-06-01	43
2013-06-02 - 2013-06-08	37
2013-06-09 - 2013-06-15	37
2013-06-16 - 2013-06-22	44
2013-06-23 - 2013-06-29	42
2013-06-30 - 2013-07-06	43
2013-07-07 - 2013-07-13	40
2013-07-14 - 2013-07-20	39
2013-07-21 - 2013-07-27	46
2013-07-28 - 2013-08-03	32
2013-08-04 - 2013-08-10	36
2013-08-11 - 2013-08-17	40
2013-08-18 - 2013-08-24	37
2013-08-25 - 2013-08-31	55
2013-09-01 - 2013-09-07	55
2013-09-08 - 2013-09-14	49
2013-09-15 - 2013-09-21	43
2013-09-22 - 2013-09-28	56
2013-09-29 - 2013-10-05	46
2013-10-06 - 2013-10-12	52
2013-10-13 - 2013-10-19	43
2013-10-20 - 2013-10-26	52
2013-10-27 - 2013-11-02	46
2013-11-03 - 2013-11-09	49
2013-11-10 - 2013-11-16	48
2013-11-17 - 2013-11-23	46
2013-11-24 - 2013-11-30	52
2013-12-01 - 2013-12-07	54
2013-12-08 - 2013-12-14	54
2013-12-15 - 2013-12-21	54
2013-12-22 - 2013-12-28	46
2013-12-29 - 2014-01-04	49
2014-01-05 - 2014-01-11	51
2014-01-12 - 2014-01-18	40
2014-01-19 - 2014-01-25	61
2014-01-26 - 2014-02-01	61
2014-02-02 - 2014-02-08	63
2014-02-09 - 2014-02-15	67
2014-02-16 - 2014-02-22	56
2014-02-23 - 2014-03-01	59
2014-03-02 - 2014-03-08	54
2014-03-09 - 2014-03-15	60
2014-03-16 - 2014-03-22	57
2014-03-23 - 2014-03-29	54
2014-03-30 - 2014-04-05	59
2014-04-06 - 2014-04-12	51
2014-04-13 - 2014-04-19	50
2014-04-20 - 2014-04-26	45
2014-04-27 - 2014-05-03	37
2014-05-04 - 2014-05-10	43
2014-05-11 - 2014-05-17	54
2014-05-18 - 2014-05-24	50
2014-05-25 - 2014-05-31	46
2014-06-01 - 2014-06-07	44
2014-06-08 - 2014-06-14	49
2014-06-15 - 2014-06-21	47
2014-06-22 - 2014-06-28	41
2014-06-29 - 2014-07-05	50
2014-07-06 - 2014-07-12	45
2014-07-13 - 2014-07-19	40
2014-07-20 - 2014-07-26	41
2014-07-27 - 2014-08-02	37
2014-08-03 - 2014-08-09	35
2014-08-10 - 2014-08-16	40
2014-08-17 - 2014-08-23	42
2014-08-24 - 2014-08-30	57
2014-08-31 - 2014-09-06	63
2014-09-07 - 2014-09-13	45
2014-09-14 - 2014-09-20	50
2014-09-21 - 2014-09-27	52
2014-09-28 - 2014-10-04	51
2014-10-05 - 2014-10-11	52
2014-10-12 - 2014-10-18	61
2014-10-19 - 2014-10-25	60
2014-10-26 - 2014-11-01	52
2014-11-02 - 2014-11-08	57
2014-11-09 - 2014-11-15	55
2014-11-16 - 2014-11-22	61
2014-11-23 - 2014-11-29	57
2014-11-30 - 2014-12-06	57
2014-12-07 - 2014-12-13	69
2014-12-14 - 2014-12-20	67
2014-12-21 - 2014-12-27	63
2014-12-28 - 2015-01-03	64
2015-01-04 - 2015-01-10	49
2015-01-11 - 2015-01-17	66
2015-01-18 - 2015-01-24	69
2015-01-25 - 2015-01-31	90
2015-02-01 - 2015-02-07	84
2015-02-08 - 2015-02-14	95
2015-02-15 - 2015-02-21	100
2015-02-22 - 2015-02-28	80
2015-03-01 - 2015-03-07	69
2015-03-08 - 2015-03-14	69
2015-03-15 - 2015-03-21	57
2015-03-22 - 2015-03-28	54
2015-03-29 - 2015-04-04	55
2015-04-05 - 2015-04-11	57
2015-04-12 - 2015-04-18	45
2015-04-19 - 2015-04-25	48
2015-04-26 - 2015-05-02	47
2015-05-03 - 2015-05-09	53
2015-05-10 - 2015-05-16	46
2015-05-17 - 2015-05-23	41
2015-05-24 - 2015-05-30	36
2015-05-31 - 2015-06-06	38
2015-06-07 - 2015-06-13	47
2015-06-14 - 2015-06-20	49
2015-06-21 - 2015-06-27	48
2015-06-28 - 2015-07-04	42
Principais sub-regiões relacionadas com feber
Sub-região	feber
Finnmark	100
Aust-Agder	93
Nord-Trøndelag	91
Østfold	83
Troms	81
Hedmark	79
Vest-Agder	78
Hordaland	75
Telemark	75
Møre og Romsdal	75
Nordland	74
Buskerud	73
Akershus	73
Sogn og Fjordane	73
Opalândia	73
Sør-Trøndelag	70
Rogaland	70
Vestfold (Noruega)	68
Oslo	59
Principais cidades relacionadas com feber
Cidade	feber
Tønsberg	100
Asker	98
Karmøy	91
Sandnes	87
Skedsmo	83
Fredrikstad	67
Nesodden	66
Tromsø	63
Bærum	63
Trondheim	59
Bergen	57
Stavanger	52
Oslo	43
Principais pesquisas para feber
barn feber	100
feber baby	40
høy feber	35
feber symptomer	25
feber hos barn	20
barn og feber	20
feber utslett	15
influensa	10
gravid feber	10
feber voksne	10
høy feber barn	10
barn med feber	10
oppkast feber	10
feber hodepine	10
hva er feber	10
spedbarn feber	10
måle feber	10
feber temperatur	10
feber diare	10
lungebetennelse	10
diare	10
forkjølelse feber	10
forkjølelse	10
feber voksen	5
feber hund	5
feber tenner	5
feber grader	5
barn feber utslett	5
feber og utslett	5
halsbetennelse	5
baby og feber	5
utslett barn	5
40 i feber	5
lungebetennelse uten feber	5
feber på barn	5
feber barnehage	5
feber under armen	5
oppkast og feber	5
feber hos voksne	5
små barn feber	5
symptomer på feber	5
baby med feber	5
feber og hodepine	5
40 feber barn	5
feber hos baby	5
gravid og feber	5
feber og diare	5
hjernehinnebetennelse	5
langvarig feber	5
39 i feber	5
Pesquisas crescentes para feber
høy feber barn	+250%
feber voksne	+200%
barn med feber	+170%
feber baby	+170%
høy feber	+150%
feber utslett	+120%
oppkast feber	+120%
barn og feber	+90%
barn feber	+80%
feber hodepine	+70%
