# Supplementary material for: Early and Real-Time Detection of Seasonal Influenza Onset
Source: PLoS Comput Biol. 2017 Feb 3;13(2):e1005330. doi: 10.1371/journal.pcbi.1005330 (PMC5291378; doi:10.1371/journal.pcbi.1005330)
Supplement: S2 Data — Google Trends search volumes time series for Belgium, Czech Republic, Spain, Hungary, Ireland, Italy, Norway and Portugal, for five consecutive seasons 2010–2014 [23]. (ZIP) [file pcbi.1005330.s022.zip › Google_Trends/NO/report_NO_forkj+╕lelse_raw.csv]

Interesse em Pesquisa Web do Google: forkjølelse
Noruega; 06/2010 - 06/2015
Interesse ao longo do tempo
Semana	forkjølelse
2010-06-06 - 2010-06-12	0
2010-06-13 - 2010-06-19	0
2010-06-20 - 2010-06-26	0
2010-06-27 - 2010-07-03	0
2010-07-04 - 2010-07-10	0
2010-07-11 - 2010-07-17	0
2010-07-18 - 2010-07-24	0
2010-07-25 - 2010-07-31	0
2010-08-01 - 2010-08-07	0
2010-08-08 - 2010-08-14	0
2010-08-15 - 2010-08-21	0
2010-08-22 - 2010-08-28	0
2010-08-29 - 2010-09-04	63
2010-09-05 - 2010-09-11	91
2010-09-12 - 2010-09-18	39
2010-09-19 - 2010-09-25	39
2010-09-26 - 2010-10-02	42
2010-10-03 - 2010-10-09	44
2010-10-10 - 2010-10-16	51
2010-10-17 - 2010-10-23	36
2010-10-24 - 2010-10-30	42
2010-10-31 - 2010-11-06	48
2010-11-07 - 2010-11-13	54
2010-11-14 - 2010-11-20	40
2010-11-21 - 2010-11-27	43
2010-11-28 - 2010-12-04	47
2010-12-05 - 2010-12-11	42
2010-12-12 - 2010-12-18	41
2010-12-19 - 2010-12-25	58
2010-12-26 - 2011-01-01	61
2011-01-02 - 2011-01-08	71
2011-01-09 - 2011-01-15	43
2011-01-16 - 2011-01-22	45
2011-01-23 - 2011-01-29	50
2011-01-30 - 2011-02-05	39
2011-02-06 - 2011-02-12	39
2011-02-13 - 2011-02-19	51
2011-02-20 - 2011-02-26	57
2011-02-27 - 2011-03-05	30
2011-03-06 - 2011-03-12	34
2011-03-13 - 2011-03-19	43
2011-03-20 - 2011-03-26	53
2011-03-27 - 2011-04-02	37
2011-04-03 - 2011-04-09	31
2011-04-10 - 2011-04-16	37
2011-04-17 - 2011-04-23	32
2011-04-24 - 2011-04-30	32
2011-05-01 - 2011-05-07	32
2011-05-08 - 2011-05-14	34
2011-05-15 - 2011-05-21	28
2011-05-22 - 2011-05-28	34
2011-05-29 - 2011-06-04	45
2011-06-05 - 2011-06-11	27
2011-06-12 - 2011-06-18	29
2011-06-19 - 2011-06-25	31
2011-06-26 - 2011-07-02	32
2011-07-03 - 2011-07-09	32
2011-07-10 - 2011-07-16	33
2011-07-17 - 2011-07-23	34
2011-07-24 - 2011-07-30	38
2011-07-31 - 2011-08-06	42
2011-08-07 - 2011-08-13	46
2011-08-14 - 2011-08-20	50
2011-08-21 - 2011-08-27	54
2011-08-28 - 2011-09-03	37
2011-09-04 - 2011-09-10	45
2011-09-11 - 2011-09-17	76
2011-09-18 - 2011-09-24	77
2011-09-25 - 2011-10-01	27
2011-10-02 - 2011-10-08	44
2011-10-09 - 2011-10-15	45
2011-10-16 - 2011-10-22	44
2011-10-23 - 2011-10-29	40
2011-10-30 - 2011-11-05	39
2011-11-06 - 2011-11-12	36
2011-11-13 - 2011-11-19	55
2011-11-20 - 2011-11-26	47
2011-11-27 - 2011-12-03	49
2011-12-04 - 2011-12-10	49
2011-12-11 - 2011-12-17	36
2011-12-18 - 2011-12-24	39
2011-12-25 - 2011-12-31	49
2012-01-01 - 2012-01-07	59
2012-01-08 - 2012-01-14	29
2012-01-15 - 2012-01-21	45
2012-01-22 - 2012-01-28	67
2012-01-29 - 2012-02-04	43
2012-02-05 - 2012-02-11	70
2012-02-12 - 2012-02-18	62
2012-02-19 - 2012-02-25	87
2012-02-26 - 2012-03-03	57
2012-03-04 - 2012-03-10	34
2012-03-11 - 2012-03-17	30
2012-03-18 - 2012-03-24	36
2012-03-25 - 2012-03-31	38
2012-04-01 - 2012-04-07	41
2012-04-08 - 2012-04-14	44
2012-04-15 - 2012-04-21	35
2012-04-22 - 2012-04-28	38
2012-04-29 - 2012-05-05	34
2012-05-06 - 2012-05-12	42
2012-05-13 - 2012-05-19	47
2012-05-20 - 2012-05-26	36
2012-05-27 - 2012-06-02	30
2012-06-03 - 2012-06-09	24
2012-06-10 - 2012-06-16	40
2012-06-17 - 2012-06-23	46
2012-06-24 - 2012-06-30	36
2012-07-01 - 2012-07-07	34
2012-07-08 - 2012-07-14	33
2012-07-15 - 2012-07-21	25
2012-07-22 - 2012-07-28	25
2012-07-29 - 2012-08-04	31
2012-08-05 - 2012-08-11	37
2012-08-12 - 2012-08-18	43
2012-08-19 - 2012-08-25	50
2012-08-26 - 2012-09-01	64
2012-09-02 - 2012-09-08	76
2012-09-09 - 2012-09-15	59
2012-09-16 - 2012-09-22	76
2012-09-23 - 2012-09-29	49
2012-09-30 - 2012-10-06	28
2012-10-07 - 2012-10-13	31
2012-10-14 - 2012-10-20	50
2012-10-21 - 2012-10-27	37
2012-10-28 - 2012-11-03	37
2012-11-04 - 2012-11-10	46
2012-11-11 - 2012-11-17	31
2012-11-18 - 2012-11-24	46
2012-11-25 - 2012-12-01	41
2012-12-02 - 2012-12-08	49
2012-12-09 - 2012-12-15	52
2012-12-16 - 2012-12-22	43
2012-12-23 - 2012-12-29	30
2012-12-30 - 2013-01-05	32
2013-01-06 - 2013-01-12	38
2013-01-13 - 2013-01-19	56
2013-01-20 - 2013-01-26	70
2013-01-27 - 2013-02-02	46
2013-02-03 - 2013-02-09	52
2013-02-10 - 2013-02-16	70
2013-02-17 - 2013-02-23	56
2013-02-24 - 2013-03-02	63
2013-03-03 - 2013-03-09	55
2013-03-10 - 2013-03-16	52
2013-03-17 - 2013-03-23	41
2013-03-24 - 2013-03-30	71
2013-03-31 - 2013-04-06	53
2013-04-07 - 2013-04-13	36
2013-04-14 - 2013-04-20	47
2013-04-21 - 2013-04-27	49
2013-04-28 - 2013-05-04	58
2013-05-05 - 2013-05-11	45
2013-05-12 - 2013-05-18	51
2013-05-19 - 2013-05-25	36
2013-05-26 - 2013-06-01	23
2013-06-02 - 2013-06-08	34
2013-06-09 - 2013-06-15	41
2013-06-16 - 2013-06-22	49
2013-06-23 - 2013-06-29	26
2013-06-30 - 2013-07-06	49
2013-07-07 - 2013-07-13	33
2013-07-14 - 2013-07-20	36
2013-07-21 - 2013-07-27	19
2013-07-28 - 2013-08-03	19
2013-08-04 - 2013-08-10	19
2013-08-11 - 2013-08-17	26
2013-08-18 - 2013-08-24	50
2013-08-25 - 2013-08-31	69
2013-09-01 - 2013-09-07	74
2013-09-08 - 2013-09-14	52
2013-09-15 - 2013-09-21	68
2013-09-22 - 2013-09-28	71
2013-09-29 - 2013-10-05	64
2013-10-06 - 2013-10-12	45
2013-10-13 - 2013-10-19	39
2013-10-20 - 2013-10-26	44
2013-10-27 - 2013-11-02	50
2013-11-03 - 2013-11-09	45
2013-11-10 - 2013-11-16	40
2013-11-17 - 2013-11-23	42
2013-11-24 - 2013-11-30	56
2013-12-01 - 2013-12-07	59
2013-12-08 - 2013-12-14	52
2013-12-15 - 2013-12-21	52
2013-12-22 - 2013-12-28	52
2013-12-29 - 2014-01-04	50
2014-01-05 - 2014-01-11	44
2014-01-12 - 2014-01-18	51
2014-01-19 - 2014-01-25	57
2014-01-26 - 2014-02-01	51
2014-02-02 - 2014-02-08	43
2014-02-09 - 2014-02-15	42
2014-02-16 - 2014-02-22	64
2014-02-23 - 2014-03-01	54
2014-03-02 - 2014-03-08	49
2014-03-09 - 2014-03-15	41
2014-03-16 - 2014-03-22	48
2014-03-23 - 2014-03-29	68
2014-03-30 - 2014-04-05	51
2014-04-06 - 2014-04-12	46
2014-04-13 - 2014-04-19	55
2014-04-20 - 2014-04-26	39
2014-04-27 - 2014-05-03	43
2014-05-04 - 2014-05-10	44
2014-05-11 - 2014-05-17	44
2014-05-18 - 2014-05-24	43
2014-05-25 - 2014-05-31	30
2014-06-01 - 2014-06-07	38
2014-06-08 - 2014-06-14	42
2014-06-15 - 2014-06-21	37
2014-06-22 - 2014-06-28	42
2014-06-29 - 2014-07-05	47
2014-07-06 - 2014-07-12	39
2014-07-13 - 2014-07-19	27
2014-07-20 - 2014-07-26	30
2014-07-27 - 2014-08-02	26
2014-08-03 - 2014-08-09	30
2014-08-10 - 2014-08-16	31
2014-08-17 - 2014-08-23	42
2014-08-24 - 2014-08-30	96
2014-08-31 - 2014-09-06	89
2014-09-07 - 2014-09-13	78
2014-09-14 - 2014-09-20	64
2014-09-21 - 2014-09-27	55
2014-09-28 - 2014-10-04	71
2014-10-05 - 2014-10-11	56
2014-10-12 - 2014-10-18	49
2014-10-19 - 2014-10-25	52
2014-10-26 - 2014-11-01	45
2014-11-02 - 2014-11-08	63
2014-11-09 - 2014-11-15	39
2014-11-16 - 2014-11-22	45
2014-11-23 - 2014-11-29	60
2014-11-30 - 2014-12-06	55
2014-12-07 - 2014-12-13	64
2014-12-14 - 2014-12-20	75
2014-12-21 - 2014-12-27	97
2014-12-28 - 2015-01-03	100
2015-01-04 - 2015-01-10	67
2015-01-11 - 2015-01-17	64
2015-01-18 - 2015-01-24	57
2015-01-25 - 2015-01-31	73
2015-02-01 - 2015-02-07	74
2015-02-08 - 2015-02-14	57
2015-02-15 - 2015-02-21	86
2015-02-22 - 2015-02-28	69
2015-03-01 - 2015-03-07	50
2015-03-08 - 2015-03-14	55
2015-03-15 - 2015-03-21	53
2015-03-22 - 2015-03-28	54
2015-03-29 - 2015-04-04	62
2015-04-05 - 2015-04-11	55
2015-04-12 - 2015-04-18	43
2015-04-19 - 2015-04-25	50
2015-04-26 - 2015-05-02	41
2015-05-03 - 2015-05-09	46
2015-05-10 - 2015-05-16	58
2015-05-17 - 2015-05-23	36
2015-05-24 - 2015-05-30	47
2015-05-31 - 2015-06-06	38
2015-06-07 - 2015-06-13	41
2015-06-14 - 2015-06-20	53
2015-06-21 - 2015-06-27	38
2015-06-28 - 2015-07-04	56
Principais sub-regiões relacionadas com forkjølelse
Sub-região	forkjølelse
Nord-Trøndelag	100
Hedmark	90
Opalândia	88
Telemark	86
Østfold	85
Vestfold (Noruega)	77
Troms	74
Buskerud	73
Akershus	72
Hordaland	72
Sør-Trøndelag	67
Nordland	65
Møre og Romsdal	64
Vest-Agder	62
Oslo	59
Rogaland	56
Aust-Agder	0
Sogn og Fjordane	0
Finnmark	0
Principais cidades relacionadas com forkjølelse
Cidade	forkjølelse
Fredrikstad	100
Nesodden	82
Bergen	81
Trondheim	72
Oslo	59
Principais pesquisas para forkjølelse
mot forkjølelse	100
forkjølelse influensa	45
influensa	40
symptomer forkjølelse	40
forkjølelse feber	35
tips forkjølelse	30
bli kvitt forkjølelse	30
forkjølet	25
kjerringråd	25
forkjølelse trening	25
kjerringråd forkjølelse	25
forkjølelse baby	20
smitte forkjølelse	15
langvarig forkjølelse	15
forkjølelse spedbarn	15
forkjølelse gravid	15
bihulebetennelse	15
hjelper mot forkjølelse	15
tips mot forkjølelse	15
kjerringråd mot forkjølelse	10
Pesquisas crescentes para forkjølelse
bihulebetennelse	Aumento
bli kvitt forkjølelse	Aumento
hjelper mot forkjølelse	Aumento
kjerringråd forkjølelse	Aumento
kjerringråd mot forkjølelse	Aumento
langvarig forkjølelse	Aumento
smitte forkjølelse	Aumento
tips mot forkjølelse	Aumento
mot forkjølelse	+90%
tips forkjølelse	+90%
