# Supplementary material for: Early and Real-Time Detection of Seasonal Influenza Onset
Source: PLoS Comput Biol. 2017 Feb 3;13(2):e1005330. doi: 10.1371/journal.pcbi.1005330 (PMC5291378; doi:10.1371/journal.pcbi.1005330)
Supplement: S2 Data — Google Trends search volumes time series for Belgium, Czech Republic, Spain, Hungary, Ireland, Italy, Norway and Portugal, for five consecutive seasons 2010–2014 [23]. (ZIP) [file pcbi.1005330.s022.zip › Google_Trends/NO/report_NO_hoste_raw.csv]

Interesse em Pesquisa Web do Google: hoste
Noruega; 06/2010 - 06/2015
Interesse ao longo do tempo
Semana	hoste
2010-06-06 - 2010-06-12	0
2010-06-13 - 2010-06-19	0
2010-06-20 - 2010-06-26	0
2010-06-27 - 2010-07-03	0
2010-07-04 - 2010-07-10	0
2010-07-11 - 2010-07-17	0
2010-07-18 - 2010-07-24	0
2010-07-25 - 2010-07-31	0
2010-08-01 - 2010-08-07	0
2010-08-08 - 2010-08-14	0
2010-08-15 - 2010-08-21	0
2010-08-22 - 2010-08-28	0
2010-08-29 - 2010-09-04	0
2010-09-05 - 2010-09-11	0
2010-09-12 - 2010-09-18	44
2010-09-19 - 2010-09-25	0
2010-09-26 - 2010-10-02	0
2010-10-03 - 2010-10-09	0
2010-10-10 - 2010-10-16	0
2010-10-17 - 2010-10-23	0
2010-10-24 - 2010-10-30	0
2010-10-31 - 2010-11-06	0
2010-11-07 - 2010-11-13	56
2010-11-14 - 2010-11-20	49
2010-11-21 - 2010-11-27	49
2010-11-28 - 2010-12-04	48
2010-12-05 - 2010-12-11	52
2010-12-12 - 2010-12-18	45
2010-12-19 - 2010-12-25	55
2010-12-26 - 2011-01-01	66
2011-01-02 - 2011-01-08	72
2011-01-09 - 2011-01-15	72
2011-01-16 - 2011-01-22	67
2011-01-23 - 2011-01-29	52
2011-01-30 - 2011-02-05	56
2011-02-06 - 2011-02-12	44
2011-02-13 - 2011-02-19	32
2011-02-20 - 2011-02-26	40
2011-02-27 - 2011-03-05	59
2011-03-06 - 2011-03-12	37
2011-03-13 - 2011-03-19	52
2011-03-20 - 2011-03-26	42
2011-03-27 - 2011-04-02	42
2011-04-03 - 2011-04-09	32
2011-04-10 - 2011-04-16	43
2011-04-17 - 2011-04-23	43
2011-04-24 - 2011-04-30	43
2011-05-01 - 2011-05-07	44
2011-05-08 - 2011-05-14	51
2011-05-15 - 2011-05-21	59
2011-05-22 - 2011-05-28	54
2011-05-29 - 2011-06-04	37
2011-06-05 - 2011-06-11	45
2011-06-12 - 2011-06-18	43
2011-06-19 - 2011-06-25	43
2011-06-26 - 2011-07-02	44
2011-07-03 - 2011-07-09	45
2011-07-10 - 2011-07-16	46
2011-07-17 - 2011-07-23	31
2011-07-24 - 2011-07-30	31
2011-07-31 - 2011-08-06	31
2011-08-07 - 2011-08-13	31
2011-08-14 - 2011-08-20	33
2011-08-21 - 2011-08-27	35
2011-08-28 - 2011-09-03	38
2011-09-04 - 2011-09-10	32
2011-09-11 - 2011-09-17	38
2011-09-18 - 2011-09-24	35
2011-09-25 - 2011-10-01	52
2011-10-02 - 2011-10-08	47
2011-10-09 - 2011-10-15	55
2011-10-16 - 2011-10-22	43
2011-10-23 - 2011-10-29	55
2011-10-30 - 2011-11-05	54
2011-11-06 - 2011-11-12	56
2011-11-13 - 2011-11-19	73
2011-11-20 - 2011-11-26	42
2011-11-27 - 2011-12-03	48
2011-12-04 - 2011-12-10	61
2011-12-11 - 2011-12-17	58
2011-12-18 - 2011-12-24	60
2011-12-25 - 2011-12-31	58
2012-01-01 - 2012-01-07	58
2012-01-08 - 2012-01-14	66
2012-01-15 - 2012-01-21	61
2012-01-22 - 2012-01-28	66
2012-01-29 - 2012-02-04	62
2012-02-05 - 2012-02-11	67
2012-02-12 - 2012-02-18	81
2012-02-19 - 2012-02-25	100
2012-02-26 - 2012-03-03	45
2012-03-04 - 2012-03-10	54
2012-03-11 - 2012-03-17	50
2012-03-18 - 2012-03-24	48
2012-03-25 - 2012-03-31	51
2012-04-01 - 2012-04-07	40
2012-04-08 - 2012-04-14	38
2012-04-15 - 2012-04-21	38
2012-04-22 - 2012-04-28	39
2012-04-29 - 2012-05-05	39
2012-05-06 - 2012-05-12	31
2012-05-13 - 2012-05-19	47
2012-05-20 - 2012-05-26	39
2012-05-27 - 2012-06-02	66
2012-06-03 - 2012-06-09	27
2012-06-10 - 2012-06-16	38
2012-06-17 - 2012-06-23	48
2012-06-24 - 2012-06-30	43
2012-07-01 - 2012-07-07	33
2012-07-08 - 2012-07-14	48
2012-07-15 - 2012-07-21	51
2012-07-22 - 2012-07-28	47
2012-07-29 - 2012-08-04	26
2012-08-05 - 2012-08-11	35
2012-08-12 - 2012-08-18	32
2012-08-19 - 2012-08-25	44
2012-08-26 - 2012-09-01	42
2012-09-02 - 2012-09-08	34
2012-09-09 - 2012-09-15	41
2012-09-16 - 2012-09-22	42
2012-09-23 - 2012-09-29	47
2012-09-30 - 2012-10-06	60
2012-10-07 - 2012-10-13	58
2012-10-14 - 2012-10-20	47
2012-10-21 - 2012-10-27	52
2012-10-28 - 2012-11-03	67
2012-11-04 - 2012-11-10	57
2012-11-11 - 2012-11-17	58
2012-11-18 - 2012-11-24	54
2012-11-25 - 2012-12-01	46
2012-12-02 - 2012-12-08	53
2012-12-09 - 2012-12-15	58
2012-12-16 - 2012-12-22	36
2012-12-23 - 2012-12-29	33
2012-12-30 - 2013-01-05	33
2013-01-06 - 2013-01-12	48
2013-01-13 - 2013-01-19	54
2013-01-20 - 2013-01-26	80
2013-01-27 - 2013-02-02	68
2013-02-03 - 2013-02-09	79
2013-02-10 - 2013-02-16	79
2013-02-17 - 2013-02-23	77
2013-02-24 - 2013-03-02	48
2013-03-03 - 2013-03-09	40
2013-03-10 - 2013-03-16	41
2013-03-17 - 2013-03-23	50
2013-03-24 - 2013-03-30	68
2013-03-31 - 2013-04-06	52
2013-04-07 - 2013-04-13	39
2013-04-14 - 2013-04-20	42
2013-04-21 - 2013-04-27	41
2013-04-28 - 2013-05-04	62
2013-05-05 - 2013-05-11	53
2013-05-12 - 2013-05-18	49
2013-05-19 - 2013-05-25	30
2013-05-26 - 2013-06-01	27
2013-06-02 - 2013-06-08	39
2013-06-09 - 2013-06-15	44
2013-06-16 - 2013-06-22	47
2013-06-23 - 2013-06-29	38
2013-06-30 - 2013-07-06	38
2013-07-07 - 2013-07-13	27
2013-07-14 - 2013-07-20	36
2013-07-21 - 2013-07-27	38
2013-07-28 - 2013-08-03	27
2013-08-04 - 2013-08-10	30
2013-08-11 - 2013-08-17	33
2013-08-18 - 2013-08-24	25
2013-08-25 - 2013-08-31	34
2013-09-01 - 2013-09-07	39
2013-09-08 - 2013-09-14	53
2013-09-15 - 2013-09-21	55
2013-09-22 - 2013-09-28	41
2013-09-29 - 2013-10-05	43
2013-10-06 - 2013-10-12	46
2013-10-13 - 2013-10-19	48
2013-10-20 - 2013-10-26	36
2013-10-27 - 2013-11-02	65
2013-11-03 - 2013-11-09	61
2013-11-10 - 2013-11-16	52
2013-11-17 - 2013-11-23	40
2013-11-24 - 2013-11-30	43
2013-12-01 - 2013-12-07	58
2013-12-08 - 2013-12-14	58
2013-12-15 - 2013-12-21	60
2013-12-22 - 2013-12-28	62
2013-12-29 - 2014-01-04	62
2014-01-05 - 2014-01-11	51
2014-01-12 - 2014-01-18	47
2014-01-19 - 2014-01-25	74
2014-01-26 - 2014-02-01	61
2014-02-02 - 2014-02-08	68
2014-02-09 - 2014-02-15	62
2014-02-16 - 2014-02-22	76
2014-02-23 - 2014-03-01	46
2014-03-02 - 2014-03-08	55
2014-03-09 - 2014-03-15	38
2014-03-16 - 2014-03-22	57
2014-03-23 - 2014-03-29	42
2014-03-30 - 2014-04-05	45
2014-04-06 - 2014-04-12	41
2014-04-13 - 2014-04-19	61
2014-04-20 - 2014-04-26	55
2014-04-27 - 2014-05-03	52
2014-05-04 - 2014-05-10	58
2014-05-11 - 2014-05-17	48
2014-05-18 - 2014-05-24	62
2014-05-25 - 2014-05-31	47
2014-06-01 - 2014-06-07	49
2014-06-08 - 2014-06-14	35
2014-06-15 - 2014-06-21	36
2014-06-22 - 2014-06-28	40
2014-06-29 - 2014-07-05	29
2014-07-06 - 2014-07-12	61
2014-07-13 - 2014-07-19	39
2014-07-20 - 2014-07-26	26
2014-07-27 - 2014-08-02	31
2014-08-03 - 2014-08-09	35
2014-08-10 - 2014-08-16	30
2014-08-17 - 2014-08-23	35
2014-08-24 - 2014-08-30	44
2014-08-31 - 2014-09-06	51
2014-09-07 - 2014-09-13	62
2014-09-14 - 2014-09-20	50
2014-09-21 - 2014-09-27	52
2014-09-28 - 2014-10-04	52
2014-10-05 - 2014-10-11	49
2014-10-12 - 2014-10-18	62
2014-10-19 - 2014-10-25	45
2014-10-26 - 2014-11-01	56
2014-11-02 - 2014-11-08	67
2014-11-09 - 2014-11-15	61
2014-11-16 - 2014-11-22	54
2014-11-23 - 2014-11-29	54
2014-11-30 - 2014-12-06	71
2014-12-07 - 2014-12-13	92
2014-12-14 - 2014-12-20	82
2014-12-21 - 2014-12-27	89
2014-12-28 - 2015-01-03	87
2015-01-04 - 2015-01-10	77
2015-01-11 - 2015-01-17	79
2015-01-18 - 2015-01-24	64
2015-01-25 - 2015-01-31	83
2015-02-01 - 2015-02-07	76
2015-02-08 - 2015-02-14	97
2015-02-15 - 2015-02-21	87
2015-02-22 - 2015-02-28	69
2015-03-01 - 2015-03-07	52
2015-03-08 - 2015-03-14	63
2015-03-15 - 2015-03-21	54
2015-03-22 - 2015-03-28	74
2015-03-29 - 2015-04-04	57
2015-04-05 - 2015-04-11	45
2015-04-12 - 2015-04-18	58
2015-04-19 - 2015-04-25	53
2015-04-26 - 2015-05-02	51
2015-05-03 - 2015-05-09	43
2015-05-10 - 2015-05-16	65
2015-05-17 - 2015-05-23	68
2015-05-24 - 2015-05-30	73
2015-05-31 - 2015-06-06	41
2015-06-07 - 2015-06-13	50
2015-06-14 - 2015-06-20	43
2015-06-21 - 2015-06-27	41
2015-06-28 - 2015-07-04	37
Principais sub-regiões relacionadas com hoste
Sub-região	hoste
Nord-Trøndelag	100
Hedmark	93
Nordland	88
Østfold	87
Opalândia	86
Troms	80
Telemark	79
Vest-Agder	78
Hordaland	75
Møre og Romsdal	73
Vestfold (Noruega)	71
Sør-Trøndelag	69
Akershus	69
Buskerud	68
Rogaland	66
Oslo	61
Aust-Agder	0
Sogn og Fjordane	0
Finnmark	0
Principais cidades relacionadas com hoste
Cidade	hoste
Fredrikstad	100
Nesodden	85
Bergen	76
Trondheim	74
Stavanger	61
Oslo	58
Principais pesquisas para hoste
barn hoste	100
mot hoste	70
slim hoste	60
hoste baby	40
langvarig hoste	35
lungebetennelse	30
hoste kjerringråd	30
hoste hos barn	25
kjerringråd	25
bronkitt	25
bronkitt hoste	25
tørrhoste	20
hoste blod	20
kjerringråd mot hoste	20
hoste gravid	20
forkjølelse	20
stygg hoste	20
barn og hoste	15
tørr hoste	15
feber og hoste	15
sår hals	15
astma	15
astma hoste	15
kraftig hoste	15
krupp hoste	15
vond hoste	15
influensa	10
kikhoste	10
lungebetennelse symptomer	10
råd mot hoste	10
hoste om natten	10
Pesquisas crescentes para hoste
barn og hoste	Aumento
hoste gravid	Aumento
kjerringråd	Aumento
kjerringråd mot hoste	Aumento
stygg hoste	Aumento
mot hoste	+200%
hoste kjerringråd	+160%
slim hoste	+160%
hoste baby	+140%
barn hoste	+80%
