# Supplementary material for: Early and Real-Time Detection of Seasonal Influenza Onset
Source: PLoS Comput Biol. 2017 Feb 3;13(2):e1005330. doi: 10.1371/journal.pcbi.1005330 (PMC5291378; doi:10.1371/journal.pcbi.1005330)
Supplement: S2 Data — Google Trends search volumes time series for Belgium, Czech Republic, Spain, Hungary, Ireland, Italy, Norway and Portugal, for five consecutive seasons 2010–2014 [23]. (ZIP) [file pcbi.1005330.s022.zip › Google_Trends/NO/report_NO_influensa_vaksine_raw.csv]

Interesse em Pesquisa Web do Google: influensa -vaksine
Noruega; 06/2010 - 06/2015
Interesse ao longo do tempo
Semana	influensa -vaksine
2010-06-06 - 2010-06-12	0
2010-06-13 - 2010-06-19	0
2010-06-20 - 2010-06-26	0
2010-06-27 - 2010-07-03	0
2010-07-04 - 2010-07-10	0
2010-07-11 - 2010-07-17	0
2010-07-18 - 2010-07-24	0
2010-07-25 - 2010-07-31	0
2010-08-01 - 2010-08-07	0
2010-08-08 - 2010-08-14	0
2010-08-15 - 2010-08-21	0
2010-08-22 - 2010-08-28	0
2010-08-29 - 2010-09-04	0
2010-09-05 - 2010-09-11	0
2010-09-12 - 2010-09-18	0
2010-09-19 - 2010-09-25	0
2010-09-26 - 2010-10-02	0
2010-10-03 - 2010-10-09	0
2010-10-10 - 2010-10-16	0
2010-10-17 - 2010-10-23	0
2010-10-24 - 2010-10-30	0
2010-10-31 - 2010-11-06	17
2010-11-07 - 2010-11-13	0
2010-11-14 - 2010-11-20	0
2010-11-21 - 2010-11-27	0
2010-11-28 - 2010-12-04	0
2010-12-05 - 2010-12-11	0
2010-12-12 - 2010-12-18	26
2010-12-19 - 2010-12-25	27
2010-12-26 - 2011-01-01	41
2011-01-02 - 2011-01-08	93
2011-01-09 - 2011-01-15	83
2011-01-16 - 2011-01-22	59
2011-01-23 - 2011-01-29	48
2011-01-30 - 2011-02-05	50
2011-02-06 - 2011-02-12	37
2011-02-13 - 2011-02-19	29
2011-02-20 - 2011-02-26	35
2011-02-27 - 2011-03-05	20
2011-03-06 - 2011-03-12	15
2011-03-13 - 2011-03-19	17
2011-03-20 - 2011-03-26	19
2011-03-27 - 2011-04-02	12
2011-04-03 - 2011-04-09	14
2011-04-10 - 2011-04-16	0
2011-04-17 - 2011-04-23	0
2011-04-24 - 2011-04-30	0
2011-05-01 - 2011-05-07	0
2011-05-08 - 2011-05-14	0
2011-05-15 - 2011-05-21	0
2011-05-22 - 2011-05-28	0
2011-05-29 - 2011-06-04	0
2011-06-05 - 2011-06-11	0
2011-06-12 - 2011-06-18	0
2011-06-19 - 2011-06-25	0
2011-06-26 - 2011-07-02	0
2011-07-03 - 2011-07-09	0
2011-07-10 - 2011-07-16	0
2011-07-17 - 2011-07-23	0
2011-07-24 - 2011-07-30	0
2011-07-31 - 2011-08-06	0
2011-08-07 - 2011-08-13	0
2011-08-14 - 2011-08-20	0
2011-08-21 - 2011-08-27	0
2011-08-28 - 2011-09-03	13
2011-09-04 - 2011-09-10	17
2011-09-11 - 2011-09-17	22
2011-09-18 - 2011-09-24	12
2011-09-25 - 2011-10-01	14
2011-10-02 - 2011-10-08	11
2011-10-09 - 2011-10-15	19
2011-10-16 - 2011-10-22	13
2011-10-23 - 2011-10-29	17
2011-10-30 - 2011-11-05	12
2011-11-06 - 2011-11-12	23
2011-11-13 - 2011-11-19	23
2011-11-20 - 2011-11-26	12
2011-11-27 - 2011-12-03	22
2011-12-04 - 2011-12-10	23
2011-12-11 - 2011-12-17	24
2011-12-18 - 2011-12-24	22
2011-12-25 - 2011-12-31	15
2012-01-01 - 2012-01-07	22
2012-01-08 - 2012-01-14	29
2012-01-15 - 2012-01-21	35
2012-01-22 - 2012-01-28	42
2012-01-29 - 2012-02-04	41
2012-02-05 - 2012-02-11	47
2012-02-12 - 2012-02-18	58
2012-02-19 - 2012-02-25	53
2012-02-26 - 2012-03-03	60
2012-03-04 - 2012-03-10	51
2012-03-11 - 2012-03-17	44
2012-03-18 - 2012-03-24	26
2012-03-25 - 2012-03-31	17
2012-04-01 - 2012-04-07	20
2012-04-08 - 2012-04-14	12
2012-04-15 - 2012-04-21	10
2012-04-22 - 2012-04-28	10
2012-04-29 - 2012-05-05	10
2012-05-06 - 2012-05-12	12
2012-05-13 - 2012-05-19	11
2012-05-20 - 2012-05-26	11
2012-05-27 - 2012-06-02	9
2012-06-03 - 2012-06-09	9
2012-06-10 - 2012-06-16	9
2012-06-17 - 2012-06-23	10
2012-06-24 - 2012-06-30	0
2012-07-01 - 2012-07-07	0
2012-07-08 - 2012-07-14	0
2012-07-15 - 2012-07-21	0
2012-07-22 - 2012-07-28	0
2012-07-29 - 2012-08-04	0
2012-08-05 - 2012-08-11	0
2012-08-12 - 2012-08-18	0
2012-08-19 - 2012-08-25	0
2012-08-26 - 2012-09-01	9
2012-09-02 - 2012-09-08	16
2012-09-09 - 2012-09-15	11
2012-09-16 - 2012-09-22	25
2012-09-23 - 2012-09-29	12
2012-09-30 - 2012-10-06	11
2012-10-07 - 2012-10-13	11
2012-10-14 - 2012-10-20	15
2012-10-21 - 2012-10-27	13
2012-10-28 - 2012-11-03	16
2012-11-04 - 2012-11-10	20
2012-11-11 - 2012-11-17	24
2012-11-18 - 2012-11-24	19
2012-11-25 - 2012-12-01	18
2012-12-02 - 2012-12-08	26
2012-12-09 - 2012-12-15	34
2012-12-16 - 2012-12-22	33
2012-12-23 - 2012-12-29	32
2012-12-30 - 2013-01-05	65
2013-01-06 - 2013-01-12	70
2013-01-13 - 2013-01-19	85
2013-01-20 - 2013-01-26	63
2013-01-27 - 2013-02-02	58
2013-02-03 - 2013-02-09	37
2013-02-10 - 2013-02-16	40
2013-02-17 - 2013-02-23	52
2013-02-24 - 2013-03-02	33
2013-03-03 - 2013-03-09	27
2013-03-10 - 2013-03-16	24
2013-03-17 - 2013-03-23	24
2013-03-24 - 2013-03-30	25
2013-03-31 - 2013-04-06	17
2013-04-07 - 2013-04-13	14
2013-04-14 - 2013-04-20	10
2013-04-21 - 2013-04-27	11
2013-04-28 - 2013-05-04	8
2013-05-05 - 2013-05-11	11
2013-05-12 - 2013-05-18	11
2013-05-19 - 2013-05-25	9
2013-05-26 - 2013-06-01	9
2013-06-02 - 2013-06-08	9
2013-06-09 - 2013-06-15	0
2013-06-16 - 2013-06-22	0
2013-06-23 - 2013-06-29	0
2013-06-30 - 2013-07-06	0
2013-07-07 - 2013-07-13	0
2013-07-14 - 2013-07-20	0
2013-07-21 - 2013-07-27	0
2013-07-28 - 2013-08-03	0
2013-08-04 - 2013-08-10	0
2013-08-11 - 2013-08-17	9
2013-08-18 - 2013-08-24	8
2013-08-25 - 2013-08-31	8
2013-09-01 - 2013-09-07	13
2013-09-08 - 2013-09-14	11
2013-09-15 - 2013-09-21	12
2013-09-22 - 2013-09-28	13
2013-09-29 - 2013-10-05	18
2013-10-06 - 2013-10-12	12
2013-10-13 - 2013-10-19	15
2013-10-20 - 2013-10-26	16
2013-10-27 - 2013-11-02	24
2013-11-03 - 2013-11-09	15
2013-11-10 - 2013-11-16	11
2013-11-17 - 2013-11-23	16
2013-11-24 - 2013-11-30	20
2013-12-01 - 2013-12-07	19
2013-12-08 - 2013-12-14	18
2013-12-15 - 2013-12-21	18
2013-12-22 - 2013-12-28	12
2013-12-29 - 2014-01-04	27
2014-01-05 - 2014-01-11	23
2014-01-12 - 2014-01-18	23
2014-01-19 - 2014-01-25	28
2014-01-26 - 2014-02-01	28
2014-02-02 - 2014-02-08	35
2014-02-09 - 2014-02-15	29
2014-02-16 - 2014-02-22	36
2014-02-23 - 2014-03-01	41
2014-03-02 - 2014-03-08	27
2014-03-09 - 2014-03-15	28
2014-03-16 - 2014-03-22	27
2014-03-23 - 2014-03-29	25
2014-03-30 - 2014-04-05	23
2014-04-06 - 2014-04-12	23
2014-04-13 - 2014-04-19	22
2014-04-20 - 2014-04-26	15
2014-04-27 - 2014-05-03	13
2014-05-04 - 2014-05-10	14
2014-05-11 - 2014-05-17	11
2014-05-18 - 2014-05-24	13
2014-05-25 - 2014-05-31	12
2014-06-01 - 2014-06-07	12
2014-06-08 - 2014-06-14	9
2014-06-15 - 2014-06-21	9
2014-06-22 - 2014-06-28	9
2014-06-29 - 2014-07-05	9
2014-07-06 - 2014-07-12	0
2014-07-13 - 2014-07-19	0
2014-07-20 - 2014-07-26	0
2014-07-27 - 2014-08-02	0
2014-08-03 - 2014-08-09	0
2014-08-10 - 2014-08-16	0
2014-08-17 - 2014-08-23	12
2014-08-24 - 2014-08-30	17
2014-08-31 - 2014-09-06	15
2014-09-07 - 2014-09-13	15
2014-09-14 - 2014-09-20	19
2014-09-21 - 2014-09-27	15
2014-09-28 - 2014-10-04	16
2014-10-05 - 2014-10-11	27
2014-10-12 - 2014-10-18	13
2014-10-19 - 2014-10-25	15
2014-10-26 - 2014-11-01	19
2014-11-02 - 2014-11-08	25
2014-11-09 - 2014-11-15	16
2014-11-16 - 2014-11-22	15
2014-11-23 - 2014-11-29	17
2014-11-30 - 2014-12-06	21
2014-12-07 - 2014-12-13	23
2014-12-14 - 2014-12-20	23
2014-12-21 - 2014-12-27	34
2014-12-28 - 2015-01-03	46
2015-01-04 - 2015-01-10	40
2015-01-11 - 2015-01-17	41
2015-01-18 - 2015-01-24	37
2015-01-25 - 2015-01-31	47
2015-02-01 - 2015-02-07	67
2015-02-08 - 2015-02-14	90
2015-02-15 - 2015-02-21	100
2015-02-22 - 2015-02-28	63
2015-03-01 - 2015-03-07	64
2015-03-08 - 2015-03-14	54
2015-03-15 - 2015-03-21	35
2015-03-22 - 2015-03-28	28
2015-03-29 - 2015-04-04	22
2015-04-05 - 2015-04-11	22
2015-04-12 - 2015-04-18	18
2015-04-19 - 2015-04-25	11
2015-04-26 - 2015-05-02	15
2015-05-03 - 2015-05-09	15
2015-05-10 - 2015-05-16	15
2015-05-17 - 2015-05-23	10
2015-05-24 - 2015-05-30	11
2015-05-31 - 2015-06-06	9
2015-06-07 - 2015-06-13	10
2015-06-14 - 2015-06-20	10
2015-06-21 - 2015-06-27	8
2015-06-28 - 2015-07-04	11
Principais sub-regiões relacionadas com influensa -vaksine
Sub-região	influensa -vaksine
Nord-Trøndelag	100
Telemark	95
Troms	91
Opalândia	89
Nordland	88
Vest-Agder	87
Østfold	86
Hedmark	85
Vestfold (Noruega)	84
Buskerud	84
Hordaland	83
Sør-Trøndelag	82
Akershus	78
Rogaland	73
Møre og Romsdal	72
Oslo	69
Aust-Agder	0
Sogn og Fjordane	0
Finnmark	0
Principais cidades relacionadas com influensa -vaksine
Cidade	influensa -vaksine
Fredrikstad	100
Trondheim	96
Bærum	94
Bergen	83
Nesodden	74
Oslo	69
Stavanger	59
Principais pesquisas para influensa -vaksine
influensa symptomer	100
feber	35
forkjølelse	30
influensa 2014	30
influensa 2012	25
influensa gravid	20
influensa 2015	20
influensa 2013	15
influensa barn	15
smitte influensa	15
influensa inkubasjonstid	15
symptomer på influensa	15
influensa virus	15
inkubasjonstid	10
svineinfluensa	10
influensa symptom	10
influensa varighet	10
influensa a	10
lungebetennelse	10
influensa hodepine	10
influensa 2011	10
årets influensa	10
Pesquisas crescentes para influensa -vaksine
influensa 2012	Aumento
influensa 2013	Aumento
influensa 2014	Aumento
influensa 2015	Aumento
influensa inkubasjonstid	Aumento
influensa varighet	Aumento
smitte influensa	Aumento
symptomer på influensa	+140%
influensa gravid	+120%
inkubasjonstid	+120%
