# Supplementary material for: Early and Real-Time Detection of Seasonal Influenza Onset
Source: PLoS Comput Biol. 2017 Feb 3;13(2):e1005330. doi: 10.1371/journal.pcbi.1005330 (PMC5291378; doi:10.1371/journal.pcbi.1005330)
Supplement: S2 Data — Google Trends search volumes time series for Belgium, Czech Republic, Spain, Hungary, Ireland, Italy, Norway and Portugal, for five consecutive seasons 2010–2014 [23]. (ZIP) [file pcbi.1005330.s022.zip › Google_Trends/PL/report_PL_gora▌¿czka_raw.csv]

Interesse em Pesquisa Web do Google: gorączka
Polónia; 06/2010 - 06/2015
Interesse ao longo do tempo
Semana	gorączka
2010-06-06 - 2010-06-12	41
2010-06-13 - 2010-06-19	44
2010-06-20 - 2010-06-26	36
2010-06-27 - 2010-07-03	48
2010-07-04 - 2010-07-10	37
2010-07-11 - 2010-07-17	45
2010-07-18 - 2010-07-24	43
2010-07-25 - 2010-07-31	39
2010-08-01 - 2010-08-07	35
2010-08-08 - 2010-08-14	41
2010-08-15 - 2010-08-21	36
2010-08-22 - 2010-08-28	33
2010-08-29 - 2010-09-04	42
2010-09-05 - 2010-09-11	33
2010-09-12 - 2010-09-18	41
2010-09-19 - 2010-09-25	45
2010-09-26 - 2010-10-02	27
2010-10-03 - 2010-10-09	39
2010-10-10 - 2010-10-16	37
2010-10-17 - 2010-10-23	46
2010-10-24 - 2010-10-30	33
2010-10-31 - 2010-11-06	31
2010-11-07 - 2010-11-13	31
2010-11-14 - 2010-11-20	41
2010-11-21 - 2010-11-27	36
2010-11-28 - 2010-12-04	34
2010-12-05 - 2010-12-11	43
2010-12-12 - 2010-12-18	31
2010-12-19 - 2010-12-25	43
2010-12-26 - 2011-01-01	59
2011-01-02 - 2011-01-08	53
2011-01-09 - 2011-01-15	68
2011-01-16 - 2011-01-22	56
2011-01-23 - 2011-01-29	64
2011-01-30 - 2011-02-05	59
2011-02-06 - 2011-02-12	51
2011-02-13 - 2011-02-19	57
2011-02-20 - 2011-02-26	49
2011-02-27 - 2011-03-05	56
2011-03-06 - 2011-03-12	45
2011-03-13 - 2011-03-19	46
2011-03-20 - 2011-03-26	47
2011-03-27 - 2011-04-02	39
2011-04-03 - 2011-04-09	49
2011-04-10 - 2011-04-16	43
2011-04-17 - 2011-04-23	36
2011-04-24 - 2011-04-30	41
2011-05-01 - 2011-05-07	35
2011-05-08 - 2011-05-14	43
2011-05-15 - 2011-05-21	42
2011-05-22 - 2011-05-28	44
2011-05-29 - 2011-06-04	49
2011-06-05 - 2011-06-11	46
2011-06-12 - 2011-06-18	52
2011-06-19 - 2011-06-25	53
2011-06-26 - 2011-07-02	35
2011-07-03 - 2011-07-09	38
2011-07-10 - 2011-07-16	38
2011-07-17 - 2011-07-23	41
2011-07-24 - 2011-07-30	53
2011-07-31 - 2011-08-06	57
2011-08-07 - 2011-08-13	39
2011-08-14 - 2011-08-20	49
2011-08-21 - 2011-08-27	45
2011-08-28 - 2011-09-03	34
2011-09-04 - 2011-09-10	42
2011-09-11 - 2011-09-17	49
2011-09-18 - 2011-09-24	46
2011-09-25 - 2011-10-01	50
2011-10-02 - 2011-10-08	89
2011-10-09 - 2011-10-15	85
2011-10-16 - 2011-10-22	55
2011-10-23 - 2011-10-29	46
2011-10-30 - 2011-11-05	51
2011-11-06 - 2011-11-12	52
2011-11-13 - 2011-11-19	48
2011-11-20 - 2011-11-26	48
2011-11-27 - 2011-12-03	60
2011-12-04 - 2011-12-10	41
2011-12-11 - 2011-12-17	53
2011-12-18 - 2011-12-24	69
2011-12-25 - 2011-12-31	56
2012-01-01 - 2012-01-07	55
2012-01-08 - 2012-01-14	45
2012-01-15 - 2012-01-21	44
2012-01-22 - 2012-01-28	49
2012-01-29 - 2012-02-04	41
2012-02-05 - 2012-02-11	44
2012-02-12 - 2012-02-18	50
2012-02-19 - 2012-02-25	43
2012-02-26 - 2012-03-03	41
2012-03-04 - 2012-03-10	36
2012-03-11 - 2012-03-17	50
2012-03-18 - 2012-03-24	43
2012-03-25 - 2012-03-31	44
2012-04-01 - 2012-04-07	44
2012-04-08 - 2012-04-14	43
2012-04-15 - 2012-04-21	39
2012-04-22 - 2012-04-28	43
2012-04-29 - 2012-05-05	52
2012-05-06 - 2012-05-12	37
2012-05-13 - 2012-05-19	34
2012-05-20 - 2012-05-26	41
2012-05-27 - 2012-06-02	35
2012-06-03 - 2012-06-09	41
2012-06-10 - 2012-06-16	35
2012-06-17 - 2012-06-23	45
2012-06-24 - 2012-06-30	67
2012-07-01 - 2012-07-07	48
2012-07-08 - 2012-07-14	46
2012-07-15 - 2012-07-21	38
2012-07-22 - 2012-07-28	47
2012-07-29 - 2012-08-04	54
2012-08-05 - 2012-08-11	50
2012-08-12 - 2012-08-18	39
2012-08-19 - 2012-08-25	45
2012-08-26 - 2012-09-01	40
2012-09-02 - 2012-09-08	37
2012-09-09 - 2012-09-15	40
2012-09-16 - 2012-09-22	38
2012-09-23 - 2012-09-29	30
2012-09-30 - 2012-10-06	35
2012-10-07 - 2012-10-13	42
2012-10-14 - 2012-10-20	38
2012-10-21 - 2012-10-27	51
2012-10-28 - 2012-11-03	51
2012-11-04 - 2012-11-10	40
2012-11-11 - 2012-11-17	37
2012-11-18 - 2012-11-24	35
2012-11-25 - 2012-12-01	46
2012-12-02 - 2012-12-08	44
2012-12-09 - 2012-12-15	46
2012-12-16 - 2012-12-22	63
2012-12-23 - 2012-12-29	77
2012-12-30 - 2013-01-05	70
2013-01-06 - 2013-01-12	62
2013-01-13 - 2013-01-19	59
2013-01-20 - 2013-01-26	61
2013-01-27 - 2013-02-02	59
2013-02-03 - 2013-02-09	54
2013-02-10 - 2013-02-16	51
2013-02-17 - 2013-02-23	55
2013-02-24 - 2013-03-02	55
2013-03-03 - 2013-03-09	58
2013-03-10 - 2013-03-16	57
2013-03-17 - 2013-03-23	56
2013-03-24 - 2013-03-30	59
2013-03-31 - 2013-04-06	57
2013-04-07 - 2013-04-13	47
2013-04-14 - 2013-04-20	47
2013-04-21 - 2013-04-27	51
2013-04-28 - 2013-05-04	49
2013-05-05 - 2013-05-11	43
2013-05-12 - 2013-05-18	41
2013-05-19 - 2013-05-25	40
2013-05-26 - 2013-06-01	42
2013-06-02 - 2013-06-08	40
2013-06-09 - 2013-06-15	41
2013-06-16 - 2013-06-22	42
2013-06-23 - 2013-06-29	48
2013-06-30 - 2013-07-06	43
2013-07-07 - 2013-07-13	43
2013-07-14 - 2013-07-20	47
2013-07-21 - 2013-07-27	46
2013-07-28 - 2013-08-03	70
2013-08-04 - 2013-08-10	45
2013-08-11 - 2013-08-17	50
2013-08-18 - 2013-08-24	39
2013-08-25 - 2013-08-31	43
2013-09-01 - 2013-09-07	40
2013-09-08 - 2013-09-14	45
2013-09-15 - 2013-09-21	43
2013-09-22 - 2013-09-28	44
2013-09-29 - 2013-10-05	41
2013-10-06 - 2013-10-12	45
2013-10-13 - 2013-10-19	44
2013-10-20 - 2013-10-26	45
2013-10-27 - 2013-11-02	50
2013-11-03 - 2013-11-09	49
2013-11-10 - 2013-11-16	46
2013-11-17 - 2013-11-23	47
2013-11-24 - 2013-11-30	50
2013-12-01 - 2013-12-07	51
2013-12-08 - 2013-12-14	62
2013-12-15 - 2013-12-21	56
2013-12-22 - 2013-12-28	58
2013-12-29 - 2014-01-04	52
2014-01-05 - 2014-01-11	53
2014-01-12 - 2014-01-18	52
2014-01-19 - 2014-01-25	54
2014-01-26 - 2014-02-01	54
2014-02-02 - 2014-02-08	55
2014-02-09 - 2014-02-15	55
2014-02-16 - 2014-02-22	58
2014-02-23 - 2014-03-01	50
2014-03-02 - 2014-03-08	55
2014-03-09 - 2014-03-15	64
2014-03-16 - 2014-03-22	53
2014-03-23 - 2014-03-29	60
2014-03-30 - 2014-04-05	65
2014-04-06 - 2014-04-12	69
2014-04-13 - 2014-04-19	49
2014-04-20 - 2014-04-26	54
2014-04-27 - 2014-05-03	52
2014-05-04 - 2014-05-10	41
2014-05-11 - 2014-05-17	43
2014-05-18 - 2014-05-24	50
2014-05-25 - 2014-05-31	51
2014-06-01 - 2014-06-07	42
2014-06-08 - 2014-06-14	53
2014-06-15 - 2014-06-21	49
2014-06-22 - 2014-06-28	51
2014-06-29 - 2014-07-05	46
2014-07-06 - 2014-07-12	48
2014-07-13 - 2014-07-19	50
2014-07-20 - 2014-07-26	52
2014-07-27 - 2014-08-02	58
2014-08-03 - 2014-08-09	55
2014-08-10 - 2014-08-16	48
2014-08-17 - 2014-08-23	49
2014-08-24 - 2014-08-30	42
2014-08-31 - 2014-09-06	32
2014-09-07 - 2014-09-13	43
2014-09-14 - 2014-09-20	40
2014-09-21 - 2014-09-27	41
2014-09-28 - 2014-10-04	42
2014-10-05 - 2014-10-11	47
2014-10-12 - 2014-10-18	49
2014-10-19 - 2014-10-25	48
2014-10-26 - 2014-11-01	49
2014-11-02 - 2014-11-08	49
2014-11-09 - 2014-11-15	49
2014-11-16 - 2014-11-22	40
2014-11-23 - 2014-11-29	42
2014-11-30 - 2014-12-06	49
2014-12-07 - 2014-12-13	46
2014-12-14 - 2014-12-20	52
2014-12-21 - 2014-12-27	66
2014-12-28 - 2015-01-03	53
2015-01-04 - 2015-01-10	54
2015-01-11 - 2015-01-17	49
2015-01-18 - 2015-01-24	67
2015-01-25 - 2015-01-31	63
2015-02-01 - 2015-02-07	75
2015-02-08 - 2015-02-14	69
2015-02-15 - 2015-02-21	73
2015-02-22 - 2015-02-28	73
2015-03-01 - 2015-03-07	66
2015-03-08 - 2015-03-14	87
2015-03-15 - 2015-03-21	99
2015-03-22 - 2015-03-28	100
2015-03-29 - 2015-04-04	79
2015-04-05 - 2015-04-11	67
2015-04-12 - 2015-04-18	60
2015-04-19 - 2015-04-25	55
2015-04-26 - 2015-05-02	65
2015-05-03 - 2015-05-09	54
2015-05-10 - 2015-05-16	57
2015-05-17 - 2015-05-23	55
2015-05-24 - 2015-05-30	61
2015-05-31 - 2015-06-06	61
2015-06-07 - 2015-06-13	65
2015-06-14 - 2015-06-20	57
2015-06-21 - 2015-06-27	55
2015-06-28 - 2015-07-04	51
Principais sub-regiões relacionadas com gorączka
Sub-região	gorączka
Voivodia da Pequena Polónia	100
Silésia	97
Voivodia da Mazóvia	93
Voivodia da Baixa Silésia	90
Opole	89
Grande Polónia	89
Voivodia da Subcarpácia	89
Voivodia de Łódź	88
Voivodia de Lublin	86
Lubúsquia	86
Voivodia da Vármia-Masúria	86
Voivodia da Pomerânia Ocidental	86
Pomerânia	84
Voivodia da Cujávia-Pomerânia	82
Voivodia da Podláquia	82
Santa Cruz	78
Principais cidades relacionadas com gorączka
Cidade	gorączka
Cracóvia	100
Varsóvia	98
Tarnów	93
Opole	88
Sosnowiec	88
Częstochowa	86
Katovice	86
Gliwice	85
Poznań	85
Wrocław	85
Gorzów Wielkopolski	84
Lublin	83
Łódź	83
Estetino	82
Olsztyn	80
Principais pesquisas para gorączka
gorączka u dziecka	100
gorączka sobotniej nocy	50
wysoka gorączka	50
gorączka złota	50
gorączka objawy	45
gorączka u dzieci	35
gorączka online	25
goraczka	25
gorączka u niemowlaka	20
gorączka lodu	20
gorączka bez objawów	20
biała gorączka	15
gorączka cda	15
dziecko gorączka	15
gorączka w ciąży	15
ząbkowanie	15
gorączka po szczepieniu	15
ząbkowanie gorączka	15
gorączka kraków	10
gorączka przy ząbkowaniu	10
gorączka filmweb	10
gorączka trzydniowa	10
gorączka reumatyczna	10
gorączka u niemowląt	10
gorączka krwotoczna	10
gorączka lodu cda	10
gorączka złota online	10
gorączka 39	10
biegunka i gorączka	10
gorączka i wysypka	5
świąteczna gorączka	5
klub gorączka	5
wymioty i gorączka	5
śmiertelna gorączka	5
trzydniówka	5
gorączka bostońska	5
gorączka dreszcze	5
gorączka licealnej nocy	5
gorączka 40 stopni	5
gorączka złota discovery	5
ślubna gorączka	5
gorączka karmienie piersią	5
temperatura u dziecka	5
czerwona gorączka	5
klub gorączka kraków	5
utrzymująca się gorączka	5
Pesquisas crescentes para gorączka
gorączka cda	Aumento
gorączka lodu	Aumento
gorączka online	+400%
gorączka bez objawów	+250%
gorączka złota	+140%
gorączka u dziecka	+120%
gorączka u niemowlaka	+120%
gorączka przy ząbkowaniu	+100%
gorączka po szczepieniu	+60%
goraczka	+50%
