# Supplementary material for: Early and Real-Time Detection of Seasonal Influenza Onset
Source: PLoS Comput Biol. 2017 Feb 3;13(2):e1005330. doi: 10.1371/journal.pcbi.1005330 (PMC5291378; doi:10.1371/journal.pcbi.1005330)
Supplement: S2 Data — Google Trends search volumes time series for Belgium, Czech Republic, Spain, Hungary, Ireland, Italy, Norway and Portugal, for five consecutive seasons 2010–2014 [23]. (ZIP) [file pcbi.1005330.s022.zip › Google_Trends/PL/report_PL_grypa_szczepionka_raw.csv]

Interesse em Pesquisa Web do Google: grypa -szczepionka
Polónia; 06/2010 - 06/2015
Interesse ao longo do tempo
Semana	grypa -szczepionka
2010-06-06 - 2010-06-12	9
2010-06-13 - 2010-06-19	6
2010-06-20 - 2010-06-26	8
2010-06-27 - 2010-07-03	7
2010-07-04 - 2010-07-10	6
2010-07-11 - 2010-07-17	6
2010-07-18 - 2010-07-24	5
2010-07-25 - 2010-07-31	5
2010-08-01 - 2010-08-07	4
2010-08-08 - 2010-08-14	6
2010-08-15 - 2010-08-21	4
2010-08-22 - 2010-08-28	5
2010-08-29 - 2010-09-04	8
2010-09-05 - 2010-09-11	10
2010-09-12 - 2010-09-18	11
2010-09-19 - 2010-09-25	13
2010-09-26 - 2010-10-02	9
2010-10-03 - 2010-10-09	10
2010-10-10 - 2010-10-16	13
2010-10-17 - 2010-10-23	14
2010-10-24 - 2010-10-30	12
2010-10-31 - 2010-11-06	12
2010-11-07 - 2010-11-13	10
2010-11-14 - 2010-11-20	12
2010-11-21 - 2010-11-27	15
2010-11-28 - 2010-12-04	13
2010-12-05 - 2010-12-11	14
2010-12-12 - 2010-12-18	17
2010-12-19 - 2010-12-25	18
2010-12-26 - 2011-01-01	25
2011-01-02 - 2011-01-08	39
2011-01-09 - 2011-01-15	74
2011-01-16 - 2011-01-22	59
2011-01-23 - 2011-01-29	54
2011-01-30 - 2011-02-05	48
2011-02-06 - 2011-02-12	42
2011-02-13 - 2011-02-19	34
2011-02-20 - 2011-02-26	30
2011-02-27 - 2011-03-05	30
2011-03-06 - 2011-03-12	33
2011-03-13 - 2011-03-19	24
2011-03-20 - 2011-03-26	20
2011-03-27 - 2011-04-02	20
2011-04-03 - 2011-04-09	14
2011-04-10 - 2011-04-16	13
2011-04-17 - 2011-04-23	10
2011-04-24 - 2011-04-30	14
2011-05-01 - 2011-05-07	10
2011-05-08 - 2011-05-14	10
2011-05-15 - 2011-05-21	11
2011-05-22 - 2011-05-28	9
2011-05-29 - 2011-06-04	9
2011-06-05 - 2011-06-11	6
2011-06-12 - 2011-06-18	6
2011-06-19 - 2011-06-25	5
2011-06-26 - 2011-07-02	5
2011-07-03 - 2011-07-09	4
2011-07-10 - 2011-07-16	5
2011-07-17 - 2011-07-23	4
2011-07-24 - 2011-07-30	6
2011-07-31 - 2011-08-06	5
2011-08-07 - 2011-08-13	5
2011-08-14 - 2011-08-20	5
2011-08-21 - 2011-08-27	4
2011-08-28 - 2011-09-03	5
2011-09-04 - 2011-09-10	6
2011-09-11 - 2011-09-17	8
2011-09-18 - 2011-09-24	11
2011-09-25 - 2011-10-01	14
2011-10-02 - 2011-10-08	10
2011-10-09 - 2011-10-15	10
2011-10-16 - 2011-10-22	12
2011-10-23 - 2011-10-29	11
2011-10-30 - 2011-11-05	14
2011-11-06 - 2011-11-12	13
2011-11-13 - 2011-11-19	13
2011-11-20 - 2011-11-26	13
2011-11-27 - 2011-12-03	14
2011-12-04 - 2011-12-10	14
2011-12-11 - 2011-12-17	14
2011-12-18 - 2011-12-24	17
2011-12-25 - 2011-12-31	20
2012-01-01 - 2012-01-07	19
2012-01-08 - 2012-01-14	14
2012-01-15 - 2012-01-21	15
2012-01-22 - 2012-01-28	15
2012-01-29 - 2012-02-04	12
2012-02-05 - 2012-02-11	13
2012-02-12 - 2012-02-18	13
2012-02-19 - 2012-02-25	15
2012-02-26 - 2012-03-03	15
2012-03-04 - 2012-03-10	16
2012-03-11 - 2012-03-17	17
2012-03-18 - 2012-03-24	16
2012-03-25 - 2012-03-31	13
2012-04-01 - 2012-04-07	11
2012-04-08 - 2012-04-14	16
2012-04-15 - 2012-04-21	13
2012-04-22 - 2012-04-28	9
2012-04-29 - 2012-05-05	10
2012-05-06 - 2012-05-12	7
2012-05-13 - 2012-05-19	8
2012-05-20 - 2012-05-26	8
2012-05-27 - 2012-06-02	8
2012-06-03 - 2012-06-09	8
2012-06-10 - 2012-06-16	6
2012-06-17 - 2012-06-23	7
2012-06-24 - 2012-06-30	9
2012-07-01 - 2012-07-07	6
2012-07-08 - 2012-07-14	7
2012-07-15 - 2012-07-21	7
2012-07-22 - 2012-07-28	7
2012-07-29 - 2012-08-04	7
2012-08-05 - 2012-08-11	9
2012-08-12 - 2012-08-18	8
2012-08-19 - 2012-08-25	6
2012-08-26 - 2012-09-01	8
2012-09-02 - 2012-09-08	6
2012-09-09 - 2012-09-15	8
2012-09-16 - 2012-09-22	12
2012-09-23 - 2012-09-29	14
2012-09-30 - 2012-10-06	13
2012-10-07 - 2012-10-13	11
2012-10-14 - 2012-10-20	16
2012-10-21 - 2012-10-27	12
2012-10-28 - 2012-11-03	14
2012-11-04 - 2012-11-10	12
2012-11-11 - 2012-11-17	13
2012-11-18 - 2012-11-24	13
2012-11-25 - 2012-12-01	14
2012-12-02 - 2012-12-08	14
2012-12-09 - 2012-12-15	16
2012-12-16 - 2012-12-22	21
2012-12-23 - 2012-12-29	42
2012-12-30 - 2013-01-05	83
2013-01-06 - 2013-01-12	100
2013-01-13 - 2013-01-19	73
2013-01-20 - 2013-01-26	52
2013-01-27 - 2013-02-02	34
2013-02-03 - 2013-02-09	22
2013-02-10 - 2013-02-16	17
2013-02-17 - 2013-02-23	16
2013-02-24 - 2013-03-02	18
2013-03-03 - 2013-03-09	14
2013-03-10 - 2013-03-16	16
2013-03-17 - 2013-03-23	15
2013-03-24 - 2013-03-30	15
2013-03-31 - 2013-04-06	19
2013-04-07 - 2013-04-13	13
2013-04-14 - 2013-04-20	11
2013-04-21 - 2013-04-27	8
2013-04-28 - 2013-05-04	9
2013-05-05 - 2013-05-11	7
2013-05-12 - 2013-05-18	7
2013-05-19 - 2013-05-25	6
2013-05-26 - 2013-06-01	6
2013-06-02 - 2013-06-08	6
2013-06-09 - 2013-06-15	6
2013-06-16 - 2013-06-22	6
2013-06-23 - 2013-06-29	5
2013-06-30 - 2013-07-06	7
2013-07-07 - 2013-07-13	6
2013-07-14 - 2013-07-20	5
2013-07-21 - 2013-07-27	7
2013-07-28 - 2013-08-03	5
2013-08-04 - 2013-08-10	5
2013-08-11 - 2013-08-17	7
2013-08-18 - 2013-08-24	6
2013-08-25 - 2013-08-31	6
2013-09-01 - 2013-09-07	7
2013-09-08 - 2013-09-14	10
2013-09-15 - 2013-09-21	12
2013-09-22 - 2013-09-28	13
2013-09-29 - 2013-10-05	14
2013-10-06 - 2013-10-12	15
2013-10-13 - 2013-10-19	14
2013-10-20 - 2013-10-26	13
2013-10-27 - 2013-11-02	13
2013-11-03 - 2013-11-09	11
2013-11-10 - 2013-11-16	13
2013-11-17 - 2013-11-23	14
2013-11-24 - 2013-11-30	13
2013-12-01 - 2013-12-07	16
2013-12-08 - 2013-12-14	15
2013-12-15 - 2013-12-21	17
2013-12-22 - 2013-12-28	19
2013-12-29 - 2014-01-04	19
2014-01-05 - 2014-01-11	15
2014-01-12 - 2014-01-18	12
2014-01-19 - 2014-01-25	14
2014-01-26 - 2014-02-01	15
2014-02-02 - 2014-02-08	16
2014-02-09 - 2014-02-15	15
2014-02-16 - 2014-02-22	15
2014-02-23 - 2014-03-01	23
2014-03-02 - 2014-03-08	34
2014-03-09 - 2014-03-15	21
2014-03-16 - 2014-03-22	16
2014-03-23 - 2014-03-29	13
2014-03-30 - 2014-04-05	11
2014-04-06 - 2014-04-12	10
2014-04-13 - 2014-04-19	10
2014-04-20 - 2014-04-26	9
2014-04-27 - 2014-05-03	8
2014-05-04 - 2014-05-10	7
2014-05-11 - 2014-05-17	7
2014-05-18 - 2014-05-24	7
2014-05-25 - 2014-05-31	5
2014-06-01 - 2014-06-07	6
2014-06-08 - 2014-06-14	4
2014-06-15 - 2014-06-21	7
2014-06-22 - 2014-06-28	6
2014-06-29 - 2014-07-05	7
2014-07-06 - 2014-07-12	5
2014-07-13 - 2014-07-19	5
2014-07-20 - 2014-07-26	5
2014-07-27 - 2014-08-02	5
2014-08-03 - 2014-08-09	6
2014-08-10 - 2014-08-16	6
2014-08-17 - 2014-08-23	7
2014-08-24 - 2014-08-30	7
2014-08-31 - 2014-09-06	8
2014-09-07 - 2014-09-13	8
2014-09-14 - 2014-09-20	11
2014-09-21 - 2014-09-27	12
2014-09-28 - 2014-10-04	12
2014-10-05 - 2014-10-11	14
2014-10-12 - 2014-10-18	17
2014-10-19 - 2014-10-25	15
2014-10-26 - 2014-11-01	15
2014-11-02 - 2014-11-08	14
2014-11-09 - 2014-11-15	14
2014-11-16 - 2014-11-22	14
2014-11-23 - 2014-11-29	13
2014-11-30 - 2014-12-06	14
2014-12-07 - 2014-12-13	16
2014-12-14 - 2014-12-20	15
2014-12-21 - 2014-12-27	14
2014-12-28 - 2015-01-03	15
2015-01-04 - 2015-01-10	13
2015-01-11 - 2015-01-17	9
2015-01-18 - 2015-01-24	13
2015-01-25 - 2015-01-31	15
2015-02-01 - 2015-02-07	19
2015-02-08 - 2015-02-14	23
2015-02-15 - 2015-02-21	26
2015-02-22 - 2015-02-28	32
2015-03-01 - 2015-03-07	31
2015-03-08 - 2015-03-14	24
2015-03-15 - 2015-03-21	19
2015-03-22 - 2015-03-28	15
2015-03-29 - 2015-04-04	13
2015-04-05 - 2015-04-11	14
2015-04-12 - 2015-04-18	11
2015-04-19 - 2015-04-25	10
2015-04-26 - 2015-05-02	9
2015-05-03 - 2015-05-09	8
2015-05-10 - 2015-05-16	8
2015-05-17 - 2015-05-23	8
2015-05-24 - 2015-05-30	9
2015-05-31 - 2015-06-06	8
2015-06-07 - 2015-06-13	10
2015-06-14 - 2015-06-20	7
2015-06-21 - 2015-06-27	6
2015-06-28 - 2015-07-04	6
Principais sub-regiões relacionadas com grypa -szczepionka
Sub-região	grypa -szczepionka
Silésia	100
Voivodia da Baixa Silésia	99
Pomerânia	92
Voivodia da Pequena Polónia	91
Voivodia da Mazóvia	90
Grande Polónia	89
Voivodia da Pomerânia Ocidental	87
Voivodia da Cujávia-Pomerânia	86
Opole	84
Voivodia da Subcarpácia	84
Voivodia de Łódź	80
Voivodia da Vármia-Masúria	80
Voivodia da Podláquia	79
Voivodia de Lublin	79
Lubúsquia	78
Santa Cruz	74
Principais cidades relacionadas com grypa -szczepionka
Cidade	grypa -szczepionka
Varsóvia	100
Wrocław	96
Cracóvia	96
Sosnowiec	95
Katovice	91
Bytom	91
Estetino	90
Legnica	89
Poznań	89
Gdynia	88
Gdańsk	87
Bielsko-biala	85
Łódź	85
Tarnów	85
Rybnik	84
Principais pesquisas para grypa -szczepionka
grypa żołądkowa	100
grypa objawy	65
grypa jelitowa	60
grypa świńska	30
grypa a	25
grypa żołądkowa objawy	15
grypa leczenie	15
grypa zoladkowa	15
grypa u dzieci	10
ptasia grypa	10
grypa w ciąży	10
grypa jelitowa objawy	10
świńska grypa objawy	10
przeziębienie	10
bostońska grypa	10
grypa u dziecka	10
grypa swinska	5
grypa ile trwa	5
grypa żołądkowa leczenie	5
grypa ah1n1	5
ah1n1	5
grypa wikipedia	5
grypa jak leczyć	5
hiszpanka grypa	5
objawy grypy	5
hiszpanka	5
grypa 2013	5
grypa w polsce	5
grypa objawy leczenie	5
przeziębienie a grypa	5
zatrucie pokarmowe	5
grypa 2011	5
grypa w ciazy	5
grypa jelitowa leczenie	5
przeziebienie	5
grypa 2014	0
grypa antybiotyk	0
grypa 666	0
grypa żołądkowa dieta	0
grypa żoładkowa	0
smecta	0
grypa powikłania	0
grypa ah1n1 objawy	0
rotawirus	0
przeziębienie objawy	0
grypa domowe sposoby	0
grypa 2015	0
Pesquisas crescentes para grypa -szczepionka
bostońska grypa	Aumento
grypa ile trwa	+900%
grypa u dziecka	+600%
grypa jelitowa objawy	+180%
przeziębienie	+160%
grypa u dzieci	+150%
grypa jelitowa	+120%
grypa leczenie	+120%
grypa w ciąży	+120%
grypa zoladkowa	+120%
