# Supplementary material for: Early and Real-Time Detection of Seasonal Influenza Onset
Source: PLoS Comput Biol. 2017 Feb 3;13(2):e1005330. doi: 10.1371/journal.pcbi.1005330 (PMC5291378; doi:10.1371/journal.pcbi.1005330)
Supplement: S2 Data — Google Trends search volumes time series for Belgium, Czech Republic, Spain, Hungary, Ireland, Italy, Norway and Portugal, for five consecutive seasons 2010–2014 [23]. (ZIP) [file pcbi.1005330.s022.zip › Google_Trends/PL/report_PL_kaszel.csv]

Semana	kaszel
2010-06-06	2010-06-12	25
2010-06-13	2010-06-19	28
2010-06-20	2010-06-26	21
2010-06-27	2010-07-03	16
2010-07-04	2010-07-10	16
2010-07-11	2010-07-17	15
2010-07-18	2010-07-24	15
2010-07-25	2010-07-31	12
2010-08-01	2010-08-07	13
2010-08-08	2010-08-14	13
2010-08-15	2010-08-21	11
2010-08-22	2010-08-28	15
2010-08-29	2010-09-04	13
2010-09-05	2010-09-11	19
2010-09-12	2010-09-18	32
2010-09-19	2010-09-25	35
2010-09-26	2010-10-02	38
2010-10-03	2010-10-09	33
2010-10-10	2010-10-16	37
2010-10-17	2010-10-23	38
2010-10-24	2010-10-30	38
2010-10-31	2010-11-06	39
2010-11-07	2010-11-13	40
2010-11-14	2010-11-20	31
2010-11-21	2010-11-27	34
2010-11-28	2010-12-04	31
2010-12-05	2010-12-11	42
2010-12-12	2010-12-18	39
2010-12-19	2010-12-25	32
2010-12-26	2011-01-01	40
2011-01-02	2011-01-08	53
2011-01-09	2011-01-15	53
2011-01-16	2011-01-22	66
2011-01-23	2011-01-29	52
2011-01-30	2011-02-05	60
2011-02-06	2011-02-12	49
2011-02-13	2011-02-19	45
2011-02-20	2011-02-26	42
2011-02-27	2011-03-05	46
2011-03-06	2011-03-12	42
2011-03-13	2011-03-19	42
2011-03-20	2011-03-26	36
2011-03-27	2011-04-02	40
2011-04-03	2011-04-09	34
2011-04-10	2011-04-16	29
2011-04-17	2011-04-23	32
2011-04-24	2011-04-30	29
2011-05-01	2011-05-07	30
2011-05-08	2011-05-14	29
2011-05-15	2011-05-21	28
2011-05-22	2011-05-28	29
2011-05-29	2011-06-04	22
2011-06-05	2011-06-11	22
2011-06-12	2011-06-18	22
2011-06-19	2011-06-25	25
2011-06-26	2011-07-02	17
2011-07-03	2011-07-09	20
2011-07-10	2011-07-16	18
2011-07-17	2011-07-23	20
2011-07-24	2011-07-30	14
2011-07-31	2011-08-06	13
2011-08-07	2011-08-13	14
2011-08-14	2011-08-20	16
2011-08-21	2011-08-27	20
2011-08-28	2011-09-03	15
2011-09-04	2011-09-10	23
2011-09-11	2011-09-17	31
2011-09-18	2011-09-24	35
2011-09-25	2011-10-01	36
2011-10-02	2011-10-08	41
2011-10-09	2011-10-15	37
2011-10-16	2011-10-22	45
2011-10-23	2011-10-29	40
2011-10-30	2011-11-05	46
2011-11-06	2011-11-12	44
2011-11-13	2011-11-19	41
2011-11-20	2011-11-26	48
2011-11-27	2011-12-03	47
2011-12-04	2011-12-10	41
2011-12-11	2011-12-17	47
2011-12-18	2011-12-24	44
2011-12-25	2011-12-31	47
2012-01-01	2012-01-07	47
2012-01-08	2012-01-14	40
2012-01-15	2012-01-21	44
2012-01-22	2012-01-28	41
2012-01-29	2012-02-04	39
2012-02-05	2012-02-11	46
2012-02-12	2012-02-18	46
2012-02-19	2012-02-25	42
2012-02-26	2012-03-03	42
2012-03-04	2012-03-10	41
2012-03-11	2012-03-17	42
2012-03-18	2012-03-24	42
2012-03-25	2012-03-31	39
2012-04-01	2012-04-07	35
2012-04-08	2012-04-14	35
2012-04-15	2012-04-21	38
2012-04-22	2012-04-28	40
2012-04-29	2012-05-05	34
2012-05-06	2012-05-12	28
2012-05-13	2012-05-19	29
2012-05-20	2012-05-26	26
2012-05-27	2012-06-02	32
2012-06-03	2012-06-09	27
2012-06-10	2012-06-16	29
2012-06-17	2012-06-23	32
2012-06-24	2012-06-30	29
2012-07-01	2012-07-07	25
2012-07-08	2012-07-14	25
2012-07-15	2012-07-21	23
2012-07-22	2012-07-28	22
2012-07-29	2012-08-04	27
2012-08-05	2012-08-11	20
2012-08-12	2012-08-18	18
2012-08-19	2012-08-25	19
2012-08-26	2012-09-01	22
2012-09-02	2012-09-08	21
2012-09-09	2012-09-15	30
2012-09-16	2012-09-22	40
2012-09-23	2012-09-29	51
2012-09-30	2012-10-06	45
2012-10-07	2012-10-13	45
2012-10-14	2012-10-20	51
2012-10-21	2012-10-27	50
2012-10-28	2012-11-03	53
2012-11-04	2012-11-10	45
2012-11-11	2012-11-17	62
2012-11-18	2012-11-24	61
2012-11-25	2012-12-01	51
2012-12-02	2012-12-08	52
2012-12-09	2012-12-15	61
2012-12-16	2012-12-22	71
2012-12-23	2012-12-29	93
2012-12-30	2013-01-05	91
2013-01-06	2013-01-12	78
2013-01-13	2013-01-19	75
2013-01-20	2013-01-26	67
2013-01-27	2013-02-02	67
2013-02-03	2013-02-09	54
2013-02-10	2013-02-16	57
2013-02-17	2013-02-23	52
2013-02-24	2013-03-02	52
2013-03-03	2013-03-09	48
2013-03-10	2013-03-16	50
2013-03-17	2013-03-23	47
2013-03-24	2013-03-30	44
2013-03-31	2013-04-06	43
2013-04-07	2013-04-13	42
2013-04-14	2013-04-20	43
2013-04-21	2013-04-27	35
2013-04-28	2013-05-04	38
2013-05-05	2013-05-11	31
2013-05-12	2013-05-18	29
2013-05-19	2013-05-25	29
2013-05-26	2013-06-01	31
2013-06-02	2013-06-08	32
2013-06-09	2013-06-15	32
2013-06-16	2013-06-22	32
2013-06-23	2013-06-29	26
2013-06-30	2013-07-06	31
2013-07-07	2013-07-13	25
2013-07-14	2013-07-20	21
2013-07-21	2013-07-27	23
2013-07-28	2013-08-03	17
2013-08-04	2013-08-10	16
2013-08-11	2013-08-17	18
2013-08-18	2013-08-24	18
2013-08-25	2013-08-31	19
2013-09-01	2013-09-07	19
2013-09-08	2013-09-14	34
2013-09-15	2013-09-21	38
2013-09-22	2013-09-28	48
2013-09-29	2013-10-05	46
2013-10-06	2013-10-12	52
2013-10-13	2013-10-19	61
2013-10-20	2013-10-26	55
2013-10-27	2013-11-02	54
2013-11-03	2013-11-09	51
2013-11-10	2013-11-16	49
2013-11-17	2013-11-23	46
2013-11-24	2013-11-30	50
2013-12-01	2013-12-07	46
2013-12-08	2013-12-14	50
2013-12-15	2013-12-21	47
2013-12-22	2013-12-28	58
2013-12-29	2014-01-04	54
2014-01-05	2014-01-11	47
2014-01-12	2014-01-18	44
2014-01-19	2014-01-25	50
2014-01-26	2014-02-01	60
2014-02-02	2014-02-08	59
2014-02-09	2014-02-15	55
2014-02-16	2014-02-22	63
2014-02-23	2014-03-01	67
2014-03-02	2014-03-08	60
2014-03-09	2014-03-15	62
2014-03-16	2014-03-22	56
2014-03-23	2014-03-29	50
2014-03-30	2014-04-05	55
2014-04-06	2014-04-12	44
2014-04-13	2014-04-19	40
2014-04-20	2014-04-26	40
2014-04-27	2014-05-03	45
2014-05-04	2014-05-10	37
2014-05-11	2014-05-17	40
2014-05-18	2014-05-24	39
2014-05-25	2014-05-31	38
2014-06-01	2014-06-07	34
2014-06-08	2014-06-14	31
2014-06-15	2014-06-21	35
2014-06-22	2014-06-28	33
2014-06-29	2014-07-05	29
2014-07-06	2014-07-12	26
2014-07-13	2014-07-19	27
2014-07-20	2014-07-26	26
2014-07-27	2014-08-02	26
2014-08-03	2014-08-09	21
2014-08-10	2014-08-16	23
2014-08-17	2014-08-23	22
2014-08-24	2014-08-30	22
2014-08-31	2014-09-06	24
2014-09-07	2014-09-13	37
2014-09-14	2014-09-20	47
2014-09-21	2014-09-27	53
2014-09-28	2014-10-04	55
2014-10-05	2014-10-11	63
2014-10-12	2014-10-18	66
2014-10-19	2014-10-25	57
2014-10-26	2014-11-01	67
2014-11-02	2014-11-08	74
2014-11-09	2014-11-15	72
2014-11-16	2014-11-22	66
2014-11-23	2014-11-29	71
2014-11-30	2014-12-06	68
2014-12-07	2014-12-13	72
2014-12-14	2014-12-20	73
2014-12-21	2014-12-27	70
2014-12-28	2015-01-03	66
2015-01-04	2015-01-10	61
2015-01-11	2015-01-17	59
2015-01-18	2015-01-24	69
2015-01-25	2015-01-31	83
2015-02-01	2015-02-07	88
2015-02-08	2015-02-14	90
2015-02-15	2015-02-21	100
2015-02-22	2015-02-28	95
2015-03-01	2015-03-07	80
2015-03-08	2015-03-14	77
2015-03-15	2015-03-21	71
2015-03-22	2015-03-28	69
2015-03-29	2015-04-04	53
2015-04-05	2015-04-11	52
2015-04-12	2015-04-18	49
2015-04-19	2015-04-25	53
2015-04-26	2015-05-02	51
2015-05-03	2015-05-09	49
2015-05-10	2015-05-16	43
2015-05-17	2015-05-23	45
2015-05-24	2015-05-30	44
2015-05-31	2015-06-06	45
2015-06-07	2015-06-13	43
2015-06-14	2015-06-20	41
2015-06-21	2015-06-27	36
2015-06-28	2015-07-04	36
