# Supplementary material for: Early and Real-Time Detection of Seasonal Influenza Onset
Source: PLoS Comput Biol. 2017 Feb 3;13(2):e1005330. doi: 10.1371/journal.pcbi.1005330 (PMC5291378; doi:10.1371/journal.pcbi.1005330)
Supplement: S2 Data — Google Trends search volumes time series for Belgium, Czech Republic, Spain, Hungary, Ireland, Italy, Norway and Portugal, for five consecutive seasons 2010–2014 [23]. (ZIP) [file pcbi.1005330.s022.zip › Google_Trends/PL/report_PL_kaszel_raw.csv]

Interesse em Pesquisa Web do Google: kaszel
Polónia; 06/2010 - 06/2015
Interesse ao longo do tempo
Semana	kaszel
2010-06-06 - 2010-06-12	25
2010-06-13 - 2010-06-19	28
2010-06-20 - 2010-06-26	21
2010-06-27 - 2010-07-03	16
2010-07-04 - 2010-07-10	16
2010-07-11 - 2010-07-17	15
2010-07-18 - 2010-07-24	15
2010-07-25 - 2010-07-31	12
2010-08-01 - 2010-08-07	13
2010-08-08 - 2010-08-14	13
2010-08-15 - 2010-08-21	11
2010-08-22 - 2010-08-28	15
2010-08-29 - 2010-09-04	13
2010-09-05 - 2010-09-11	19
2010-09-12 - 2010-09-18	32
2010-09-19 - 2010-09-25	35
2010-09-26 - 2010-10-02	38
2010-10-03 - 2010-10-09	33
2010-10-10 - 2010-10-16	37
2010-10-17 - 2010-10-23	38
2010-10-24 - 2010-10-30	38
2010-10-31 - 2010-11-06	39
2010-11-07 - 2010-11-13	40
2010-11-14 - 2010-11-20	31
2010-11-21 - 2010-11-27	34
2010-11-28 - 2010-12-04	31
2010-12-05 - 2010-12-11	42
2010-12-12 - 2010-12-18	39
2010-12-19 - 2010-12-25	32
2010-12-26 - 2011-01-01	40
2011-01-02 - 2011-01-08	53
2011-01-09 - 2011-01-15	53
2011-01-16 - 2011-01-22	66
2011-01-23 - 2011-01-29	52
2011-01-30 - 2011-02-05	60
2011-02-06 - 2011-02-12	49
2011-02-13 - 2011-02-19	45
2011-02-20 - 2011-02-26	42
2011-02-27 - 2011-03-05	46
2011-03-06 - 2011-03-12	42
2011-03-13 - 2011-03-19	42
2011-03-20 - 2011-03-26	36
2011-03-27 - 2011-04-02	40
2011-04-03 - 2011-04-09	34
2011-04-10 - 2011-04-16	29
2011-04-17 - 2011-04-23	32
2011-04-24 - 2011-04-30	29
2011-05-01 - 2011-05-07	30
2011-05-08 - 2011-05-14	29
2011-05-15 - 2011-05-21	28
2011-05-22 - 2011-05-28	29
2011-05-29 - 2011-06-04	22
2011-06-05 - 2011-06-11	22
2011-06-12 - 2011-06-18	22
2011-06-19 - 2011-06-25	25
2011-06-26 - 2011-07-02	17
2011-07-03 - 2011-07-09	20
2011-07-10 - 2011-07-16	18
2011-07-17 - 2011-07-23	20
2011-07-24 - 2011-07-30	14
2011-07-31 - 2011-08-06	13
2011-08-07 - 2011-08-13	14
2011-08-14 - 2011-08-20	16
2011-08-21 - 2011-08-27	20
2011-08-28 - 2011-09-03	15
2011-09-04 - 2011-09-10	23
2011-09-11 - 2011-09-17	31
2011-09-18 - 2011-09-24	35
2011-09-25 - 2011-10-01	36
2011-10-02 - 2011-10-08	41
2011-10-09 - 2011-10-15	37
2011-10-16 - 2011-10-22	45
2011-10-23 - 2011-10-29	40
2011-10-30 - 2011-11-05	46
2011-11-06 - 2011-11-12	44
2011-11-13 - 2011-11-19	41
2011-11-20 - 2011-11-26	48
2011-11-27 - 2011-12-03	47
2011-12-04 - 2011-12-10	41
2011-12-11 - 2011-12-17	47
2011-12-18 - 2011-12-24	44
2011-12-25 - 2011-12-31	47
2012-01-01 - 2012-01-07	47
2012-01-08 - 2012-01-14	40
2012-01-15 - 2012-01-21	44
2012-01-22 - 2012-01-28	41
2012-01-29 - 2012-02-04	39
2012-02-05 - 2012-02-11	46
2012-02-12 - 2012-02-18	46
2012-02-19 - 2012-02-25	42
2012-02-26 - 2012-03-03	42
2012-03-04 - 2012-03-10	41
2012-03-11 - 2012-03-17	42
2012-03-18 - 2012-03-24	42
2012-03-25 - 2012-03-31	39
2012-04-01 - 2012-04-07	35
2012-04-08 - 2012-04-14	35
2012-04-15 - 2012-04-21	38
2012-04-22 - 2012-04-28	40
2012-04-29 - 2012-05-05	34
2012-05-06 - 2012-05-12	28
2012-05-13 - 2012-05-19	29
2012-05-20 - 2012-05-26	26
2012-05-27 - 2012-06-02	32
2012-06-03 - 2012-06-09	27
2012-06-10 - 2012-06-16	29
2012-06-17 - 2012-06-23	32
2012-06-24 - 2012-06-30	29
2012-07-01 - 2012-07-07	25
2012-07-08 - 2012-07-14	25
2012-07-15 - 2012-07-21	23
2012-07-22 - 2012-07-28	22
2012-07-29 - 2012-08-04	27
2012-08-05 - 2012-08-11	20
2012-08-12 - 2012-08-18	18
2012-08-19 - 2012-08-25	19
2012-08-26 - 2012-09-01	22
2012-09-02 - 2012-09-08	21
2012-09-09 - 2012-09-15	30
2012-09-16 - 2012-09-22	40
2012-09-23 - 2012-09-29	51
2012-09-30 - 2012-10-06	45
2012-10-07 - 2012-10-13	45
2012-10-14 - 2012-10-20	51
2012-10-21 - 2012-10-27	50
2012-10-28 - 2012-11-03	53
2012-11-04 - 2012-11-10	45
2012-11-11 - 2012-11-17	62
2012-11-18 - 2012-11-24	61
2012-11-25 - 2012-12-01	51
2012-12-02 - 2012-12-08	52
2012-12-09 - 2012-12-15	61
2012-12-16 - 2012-12-22	71
2012-12-23 - 2012-12-29	93
2012-12-30 - 2013-01-05	91
2013-01-06 - 2013-01-12	78
2013-01-13 - 2013-01-19	75
2013-01-20 - 2013-01-26	67
2013-01-27 - 2013-02-02	67
2013-02-03 - 2013-02-09	54
2013-02-10 - 2013-02-16	57
2013-02-17 - 2013-02-23	52
2013-02-24 - 2013-03-02	52
2013-03-03 - 2013-03-09	48
2013-03-10 - 2013-03-16	50
2013-03-17 - 2013-03-23	47
2013-03-24 - 2013-03-30	44
2013-03-31 - 2013-04-06	43
2013-04-07 - 2013-04-13	42
2013-04-14 - 2013-04-20	43
2013-04-21 - 2013-04-27	35
2013-04-28 - 2013-05-04	38
2013-05-05 - 2013-05-11	31
2013-05-12 - 2013-05-18	29
2013-05-19 - 2013-05-25	29
2013-05-26 - 2013-06-01	31
2013-06-02 - 2013-06-08	32
2013-06-09 - 2013-06-15	32
2013-06-16 - 2013-06-22	32
2013-06-23 - 2013-06-29	26
2013-06-30 - 2013-07-06	31
2013-07-07 - 2013-07-13	25
2013-07-14 - 2013-07-20	21
2013-07-21 - 2013-07-27	23
2013-07-28 - 2013-08-03	17
2013-08-04 - 2013-08-10	16
2013-08-11 - 2013-08-17	18
2013-08-18 - 2013-08-24	18
2013-08-25 - 2013-08-31	19
2013-09-01 - 2013-09-07	19
2013-09-08 - 2013-09-14	34
2013-09-15 - 2013-09-21	38
2013-09-22 - 2013-09-28	48
2013-09-29 - 2013-10-05	46
2013-10-06 - 2013-10-12	52
2013-10-13 - 2013-10-19	61
2013-10-20 - 2013-10-26	55
2013-10-27 - 2013-11-02	54
2013-11-03 - 2013-11-09	51
2013-11-10 - 2013-11-16	49
2013-11-17 - 2013-11-23	46
2013-11-24 - 2013-11-30	50
2013-12-01 - 2013-12-07	46
2013-12-08 - 2013-12-14	50
2013-12-15 - 2013-12-21	47
2013-12-22 - 2013-12-28	58
2013-12-29 - 2014-01-04	54
2014-01-05 - 2014-01-11	47
2014-01-12 - 2014-01-18	44
2014-01-19 - 2014-01-25	50
2014-01-26 - 2014-02-01	60
2014-02-02 - 2014-02-08	59
2014-02-09 - 2014-02-15	55
2014-02-16 - 2014-02-22	63
2014-02-23 - 2014-03-01	67
2014-03-02 - 2014-03-08	60
2014-03-09 - 2014-03-15	62
2014-03-16 - 2014-03-22	56
2014-03-23 - 2014-03-29	50
2014-03-30 - 2014-04-05	55
2014-04-06 - 2014-04-12	44
2014-04-13 - 2014-04-19	40
2014-04-20 - 2014-04-26	40
2014-04-27 - 2014-05-03	45
2014-05-04 - 2014-05-10	37
2014-05-11 - 2014-05-17	40
2014-05-18 - 2014-05-24	39
2014-05-25 - 2014-05-31	38
2014-06-01 - 2014-06-07	34
2014-06-08 - 2014-06-14	31
2014-06-15 - 2014-06-21	35
2014-06-22 - 2014-06-28	33
2014-06-29 - 2014-07-05	29
2014-07-06 - 2014-07-12	26
2014-07-13 - 2014-07-19	27
2014-07-20 - 2014-07-26	26
2014-07-27 - 2014-08-02	26
2014-08-03 - 2014-08-09	21
2014-08-10 - 2014-08-16	23
2014-08-17 - 2014-08-23	22
2014-08-24 - 2014-08-30	22
2014-08-31 - 2014-09-06	24
2014-09-07 - 2014-09-13	37
2014-09-14 - 2014-09-20	47
2014-09-21 - 2014-09-27	53
2014-09-28 - 2014-10-04	55
2014-10-05 - 2014-10-11	63
2014-10-12 - 2014-10-18	66
2014-10-19 - 2014-10-25	57
2014-10-26 - 2014-11-01	67
2014-11-02 - 2014-11-08	74
2014-11-09 - 2014-11-15	72
2014-11-16 - 2014-11-22	66
2014-11-23 - 2014-11-29	71
2014-11-30 - 2014-12-06	68
2014-12-07 - 2014-12-13	72
2014-12-14 - 2014-12-20	73
2014-12-21 - 2014-12-27	70
2014-12-28 - 2015-01-03	66
2015-01-04 - 2015-01-10	61
2015-01-11 - 2015-01-17	59
2015-01-18 - 2015-01-24	69
2015-01-25 - 2015-01-31	83
2015-02-01 - 2015-02-07	88
2015-02-08 - 2015-02-14	90
2015-02-15 - 2015-02-21	100
2015-02-22 - 2015-02-28	95
2015-03-01 - 2015-03-07	80
2015-03-08 - 2015-03-14	77
2015-03-15 - 2015-03-21	71
2015-03-22 - 2015-03-28	69
2015-03-29 - 2015-04-04	53
2015-04-05 - 2015-04-11	52
2015-04-12 - 2015-04-18	49
2015-04-19 - 2015-04-25	53
2015-04-26 - 2015-05-02	51
2015-05-03 - 2015-05-09	49
2015-05-10 - 2015-05-16	43
2015-05-17 - 2015-05-23	45
2015-05-24 - 2015-05-30	44
2015-05-31 - 2015-06-06	45
2015-06-07 - 2015-06-13	43
2015-06-14 - 2015-06-20	41
2015-06-21 - 2015-06-27	36
2015-06-28 - 2015-07-04	36
Principais sub-regiões relacionadas com kaszel
Sub-região	kaszel
Voivodia da Mazóvia	100
Grande Polónia	97
Lubúsquia	96
Opole	96
Voivodia da Podláquia	95
Voivodia da Cujávia-Pomerânia	95
Voivodia de Łódź	94
Silésia	93
Pomerânia	92
Voivodia da Pomerânia Ocidental	89
Voivodia da Baixa Silésia	88
Voivodia da Vármia-Masúria	86
Voivodia da Subcarpácia	85
Voivodia da Pequena Polónia	85
Santa Cruz	83
Voivodia de Lublin	80
Principais cidades relacionadas com kaszel
Cidade	kaszel
Varsóvia	100
Poznań	87
Rybnik	84
Gorzów Wielkopolski	83
Łódź	83
Legnica	82
Zielona Góra	80
Częstochowa	79
Białystok	78
Gdańsk	78
Gdynia	77
Opole	77
Cracóvia	76
Wrocław	76
Katovice	75
Principais pesquisas para kaszel
na kaszel	100
suchy kaszel	50
kaszel u dziecka	35
syrop na kaszel	30
na kaszel suchy	20
kaszel mokry	20
co na kaszel	15
sposoby na kaszel	15
kaszel domowe sposoby	15
kaszel u dzieci	10
kaszel niemowlaka	10
kaszel w nocy	10
kaszel u niemowlaka	5
kaszel w ciąży	5
uporczywy kaszel	5
duszący kaszel	5
tabletki na kaszel	5
męczący kaszel	5
przewlekły kaszel	5
kaszel alergiczny	5
zapalenie oskrzeli	5
syrop z cebuli	5
lek na kaszel	5
kaszel krtaniowy	5
sposób na kaszel	5
leki na kaszel	5
inhalacje na kaszel	5
zapalenie płuc	5
męczący suchy kaszel	5
astma	5
nocny kaszel	0
kaszel palacza	0
syropy na kaszel	0
pulneo	0
sinecod	0
zapalenie krtani	0
długotrwały kaszel	0
duszacy kaszel	0
mucosolvan	0
syrop prawoślazowy	0
szczekający kaszel	0
flegamina	0
acodin	0
kaszel w ciazy	0
stodal	0
kaszel u psa	0
herbapect	0
drapanie w gardle	0
krztusiec	0
uporczywy suchy kaszel	0
Pesquisas crescentes para kaszel
inhalacje na kaszel	+140%
kaszel niemowlaka	+120%
kaszel u niemowlaka	+120%
co na kaszel	+100%
kaszel u dziecka	+90%
kaszel w nocy	+60%
na kaszel suchy	+60%
kaszel domowe sposoby	+50%
kaszel mokry	+50%
duszący kaszel	+40%
