# Supplementary material for: Early and Real-Time Detection of Seasonal Influenza Onset
Source: PLoS Comput Biol. 2017 Feb 3;13(2):e1005330. doi: 10.1371/journal.pcbi.1005330 (PMC5291378; doi:10.1371/journal.pcbi.1005330)
Supplement: S2 Data — Google Trends search volumes time series for Belgium, Czech Republic, Spain, Hungary, Ireland, Italy, Norway and Portugal, for five consecutive seasons 2010–2014 [23]. (ZIP) [file pcbi.1005330.s022.zip › Google_Trends/PL/report_PL_przezie▌¿bienie_raw.csv]

Interesse em Pesquisa Web do Google: przeziębienie
Polónia; 06/2010 - 06/2015
Interesse ao longo do tempo
Semana	przeziębienie
2010-06-06 - 2010-06-12	16
2010-06-13 - 2010-06-19	9
2010-06-20 - 2010-06-26	15
2010-06-27 - 2010-07-03	12
2010-07-04 - 2010-07-10	14
2010-07-11 - 2010-07-17	13
2010-07-18 - 2010-07-24	11
2010-07-25 - 2010-07-31	11
2010-08-01 - 2010-08-07	12
2010-08-08 - 2010-08-14	13
2010-08-15 - 2010-08-21	19
2010-08-22 - 2010-08-28	15
2010-08-29 - 2010-09-04	30
2010-09-05 - 2010-09-11	52
2010-09-12 - 2010-09-18	78
2010-09-19 - 2010-09-25	69
2010-09-26 - 2010-10-02	44
2010-10-03 - 2010-10-09	44
2010-10-10 - 2010-10-16	32
2010-10-17 - 2010-10-23	34
2010-10-24 - 2010-10-30	28
2010-10-31 - 2010-11-06	23
2010-11-07 - 2010-11-13	30
2010-11-14 - 2010-11-20	18
2010-11-21 - 2010-11-27	28
2010-11-28 - 2010-12-04	40
2010-12-05 - 2010-12-11	32
2010-12-12 - 2010-12-18	44
2010-12-19 - 2010-12-25	45
2010-12-26 - 2011-01-01	50
2011-01-02 - 2011-01-08	52
2011-01-09 - 2011-01-15	47
2011-01-16 - 2011-01-22	47
2011-01-23 - 2011-01-29	59
2011-01-30 - 2011-02-05	53
2011-02-06 - 2011-02-12	51
2011-02-13 - 2011-02-19	47
2011-02-20 - 2011-02-26	55
2011-02-27 - 2011-03-05	46
2011-03-06 - 2011-03-12	45
2011-03-13 - 2011-03-19	41
2011-03-20 - 2011-03-26	34
2011-03-27 - 2011-04-02	38
2011-04-03 - 2011-04-09	24
2011-04-10 - 2011-04-16	29
2011-04-17 - 2011-04-23	28
2011-04-24 - 2011-04-30	25
2011-05-01 - 2011-05-07	25
2011-05-08 - 2011-05-14	19
2011-05-15 - 2011-05-21	23
2011-05-22 - 2011-05-28	19
2011-05-29 - 2011-06-04	19
2011-06-05 - 2011-06-11	16
2011-06-12 - 2011-06-18	14
2011-06-19 - 2011-06-25	15
2011-06-26 - 2011-07-02	19
2011-07-03 - 2011-07-09	17
2011-07-10 - 2011-07-16	14
2011-07-17 - 2011-07-23	10
2011-07-24 - 2011-07-30	15
2011-07-31 - 2011-08-06	19
2011-08-07 - 2011-08-13	18
2011-08-14 - 2011-08-20	16
2011-08-21 - 2011-08-27	21
2011-08-28 - 2011-09-03	25
2011-09-04 - 2011-09-10	52
2011-09-11 - 2011-09-17	65
2011-09-18 - 2011-09-24	68
2011-09-25 - 2011-10-01	61
2011-10-02 - 2011-10-08	43
2011-10-09 - 2011-10-15	48
2011-10-16 - 2011-10-22	54
2011-10-23 - 2011-10-29	43
2011-10-30 - 2011-11-05	45
2011-11-06 - 2011-11-12	46
2011-11-13 - 2011-11-19	51
2011-11-20 - 2011-11-26	45
2011-11-27 - 2011-12-03	39
2011-12-04 - 2011-12-10	34
2011-12-11 - 2011-12-17	44
2011-12-18 - 2011-12-24	41
2011-12-25 - 2011-12-31	46
2012-01-01 - 2012-01-07	43
2012-01-08 - 2012-01-14	48
2012-01-15 - 2012-01-21	37
2012-01-22 - 2012-01-28	44
2012-01-29 - 2012-02-04	55
2012-02-05 - 2012-02-11	47
2012-02-12 - 2012-02-18	48
2012-02-19 - 2012-02-25	47
2012-02-26 - 2012-03-03	33
2012-03-04 - 2012-03-10	33
2012-03-11 - 2012-03-17	32
2012-03-18 - 2012-03-24	35
2012-03-25 - 2012-03-31	34
2012-04-01 - 2012-04-07	32
2012-04-08 - 2012-04-14	38
2012-04-15 - 2012-04-21	36
2012-04-22 - 2012-04-28	27
2012-04-29 - 2012-05-05	19
2012-05-06 - 2012-05-12	15
2012-05-13 - 2012-05-19	21
2012-05-20 - 2012-05-26	19
2012-05-27 - 2012-06-02	18
2012-06-03 - 2012-06-09	24
2012-06-10 - 2012-06-16	28
2012-06-17 - 2012-06-23	20
2012-06-24 - 2012-06-30	20
2012-07-01 - 2012-07-07	7
2012-07-08 - 2012-07-14	14
2012-07-15 - 2012-07-21	18
2012-07-22 - 2012-07-28	12
2012-07-29 - 2012-08-04	9
2012-08-05 - 2012-08-11	12
2012-08-12 - 2012-08-18	14
2012-08-19 - 2012-08-25	11
2012-08-26 - 2012-09-01	23
2012-09-02 - 2012-09-08	30
2012-09-09 - 2012-09-15	61
2012-09-16 - 2012-09-22	79
2012-09-23 - 2012-09-29	81
2012-09-30 - 2012-10-06	60
2012-10-07 - 2012-10-13	51
2012-10-14 - 2012-10-20	52
2012-10-21 - 2012-10-27	55
2012-10-28 - 2012-11-03	53
2012-11-04 - 2012-11-10	37
2012-11-11 - 2012-11-17	39
2012-11-18 - 2012-11-24	43
2012-11-25 - 2012-12-01	45
2012-12-02 - 2012-12-08	49
2012-12-09 - 2012-12-15	57
2012-12-16 - 2012-12-22	58
2012-12-23 - 2012-12-29	77
2012-12-30 - 2013-01-05	79
2013-01-06 - 2013-01-12	71
2013-01-13 - 2013-01-19	68
2013-01-20 - 2013-01-26	59
2013-01-27 - 2013-02-02	50
2013-02-03 - 2013-02-09	42
2013-02-10 - 2013-02-16	41
2013-02-17 - 2013-02-23	47
2013-02-24 - 2013-03-02	44
2013-03-03 - 2013-03-09	38
2013-03-10 - 2013-03-16	46
2013-03-17 - 2013-03-23	37
2013-03-24 - 2013-03-30	43
2013-03-31 - 2013-04-06	41
2013-04-07 - 2013-04-13	35
2013-04-14 - 2013-04-20	27
2013-04-21 - 2013-04-27	25
2013-04-28 - 2013-05-04	21
2013-05-05 - 2013-05-11	18
2013-05-12 - 2013-05-18	18
2013-05-19 - 2013-05-25	16
2013-05-26 - 2013-06-01	22
2013-06-02 - 2013-06-08	26
2013-06-09 - 2013-06-15	21
2013-06-16 - 2013-06-22	15
2013-06-23 - 2013-06-29	9
2013-06-30 - 2013-07-06	21
2013-07-07 - 2013-07-13	12
2013-07-14 - 2013-07-20	15
2013-07-21 - 2013-07-27	14
2013-07-28 - 2013-08-03	13
2013-08-04 - 2013-08-10	10
2013-08-11 - 2013-08-17	16
2013-08-18 - 2013-08-24	16
2013-08-25 - 2013-08-31	25
2013-09-01 - 2013-09-07	35
2013-09-08 - 2013-09-14	78
2013-09-15 - 2013-09-21	100
2013-09-22 - 2013-09-28	87
2013-09-29 - 2013-10-05	78
2013-10-06 - 2013-10-12	54
2013-10-13 - 2013-10-19	44
2013-10-20 - 2013-10-26	41
2013-10-27 - 2013-11-02	36
2013-11-03 - 2013-11-09	46
2013-11-10 - 2013-11-16	41
2013-11-17 - 2013-11-23	42
2013-11-24 - 2013-11-30	44
2013-12-01 - 2013-12-07	49
2013-12-08 - 2013-12-14	53
2013-12-15 - 2013-12-21	45
2013-12-22 - 2013-12-28	47
2013-12-29 - 2014-01-04	60
2014-01-05 - 2014-01-11	37
2014-01-12 - 2014-01-18	46
2014-01-19 - 2014-01-25	53
2014-01-26 - 2014-02-01	54
2014-02-02 - 2014-02-08	52
2014-02-09 - 2014-02-15	52
2014-02-16 - 2014-02-22	48
2014-02-23 - 2014-03-01	56
2014-03-02 - 2014-03-08	46
2014-03-09 - 2014-03-15	63
2014-03-16 - 2014-03-22	54
2014-03-23 - 2014-03-29	44
2014-03-30 - 2014-04-05	42
2014-04-06 - 2014-04-12	36
2014-04-13 - 2014-04-19	34
2014-04-20 - 2014-04-26	27
2014-04-27 - 2014-05-03	26
2014-05-04 - 2014-05-10	25
2014-05-11 - 2014-05-17	26
2014-05-18 - 2014-05-24	23
2014-05-25 - 2014-05-31	24
2014-06-01 - 2014-06-07	25
2014-06-08 - 2014-06-14	16
2014-06-15 - 2014-06-21	23
2014-06-22 - 2014-06-28	26
2014-06-29 - 2014-07-05	23
2014-07-06 - 2014-07-12	16
2014-07-13 - 2014-07-19	17
2014-07-20 - 2014-07-26	14
2014-07-27 - 2014-08-02	11
2014-08-03 - 2014-08-09	17
2014-08-10 - 2014-08-16	17
2014-08-17 - 2014-08-23	26
2014-08-24 - 2014-08-30	32
2014-08-31 - 2014-09-06	35
2014-09-07 - 2014-09-13	70
2014-09-14 - 2014-09-20	72
2014-09-21 - 2014-09-27	80
2014-09-28 - 2014-10-04	78
2014-10-05 - 2014-10-11	69
2014-10-12 - 2014-10-18	55
2014-10-19 - 2014-10-25	61
2014-10-26 - 2014-11-01	55
2014-11-02 - 2014-11-08	44
2014-11-09 - 2014-11-15	46
2014-11-16 - 2014-11-22	45
2014-11-23 - 2014-11-29	52
2014-11-30 - 2014-12-06	49
2014-12-07 - 2014-12-13	57
2014-12-14 - 2014-12-20	54
2014-12-21 - 2014-12-27	46
2014-12-28 - 2015-01-03	60
2015-01-04 - 2015-01-10	52
2015-01-11 - 2015-01-17	37
2015-01-18 - 2015-01-24	51
2015-01-25 - 2015-01-31	69
2015-02-01 - 2015-02-07	76
2015-02-08 - 2015-02-14	87
2015-02-15 - 2015-02-21	71
2015-02-22 - 2015-02-28	74
2015-03-01 - 2015-03-07	66
2015-03-08 - 2015-03-14	58
2015-03-15 - 2015-03-21	55
2015-03-22 - 2015-03-28	49
2015-03-29 - 2015-04-04	37
2015-04-05 - 2015-04-11	38
2015-04-12 - 2015-04-18	41
2015-04-19 - 2015-04-25	35
2015-04-26 - 2015-05-02	31
2015-05-03 - 2015-05-09	32
2015-05-10 - 2015-05-16	29
2015-05-17 - 2015-05-23	29
2015-05-24 - 2015-05-30	34
2015-05-31 - 2015-06-06	24
2015-06-07 - 2015-06-13	18
2015-06-14 - 2015-06-20	17
2015-06-21 - 2015-06-27	30
2015-06-28 - 2015-07-04	25
Principais sub-regiões relacionadas com przeziębienie
Sub-região	przeziębienie
Voivodia da Mazóvia	100
Lubúsquia	96
Grande Polónia	96
Voivodia de Łódź	94
Voivodia da Podláquia	93
Voivodia da Baixa Silésia	92
Voivodia da Vármia-Masúria	89
Voivodia da Cujávia-Pomerânia	87
Pomerânia	86
Voivodia de Lublin	86
Voivodia da Pequena Polónia	85
Santa Cruz	84
Silésia	84
Voivodia da Pomerânia Ocidental	83
Opole	78
Voivodia da Subcarpácia	77
Principais cidades relacionadas com przeziębienie
Cidade	przeziębienie
Varsóvia	100
Zielona Góra	92
Poznań	91
Łódź	86
Wrocław	84
Cracóvia	83
Tarnów	82
Gdynia	80
Białystok	80
Sosnowiec	79
Lublin	78
Gdańsk	78
Toruń	78
Bydgoszcz	74
Opole	74
Principais pesquisas para przeziębienie
na przeziębienie	100
przeziębienie w ciąży	30
co na przeziębienie	20
sposoby na przeziębienie	15
leki na przeziębienie	15
przeziębienie domowe sposoby	10
przeziębienie objawy	10
lek na przeziębienie	5
grypa	5
syrop na przeziębienie	5
ciąża przeziębienie	5
przeziębienie u dziecka	5
jak leczyć przeziębienie	5
przeziębienie pęcherza	5
karmienie piersią	5
przeziębienie karmienie piersią	5
sposób na przeziębienie	5
przeziębienie u dzieci	5
przeziębienie niemowlaka	5
przeziębienie leczenie	5
czosnek na przeziębienie	5
imbir	5
tabletki na przeziębienie	5
ciąża a przeziębienie	5
imbir na przeziębienie	5
przeziębienie krwi	5
jak wyleczyć przeziębienie	5
grypa a przeziębienie	0
przeziębienie u niemowlaka	0
sauna przeziębienie	0
apap	0
miód na przeziębienie	0
piwo na przeziębienie	0
przeziębienie u niemowląt	0
apap przeziębienie	0
najlepsze na przeziębienie	0
przeziębienie głowy	0
gripex	0
fervex	0
przeziębienie noworodka	0
aspiryna	0
herbata na przeziębienie	0
przeziębienie w ciązy	0
rutinoscorbin	0
polopiryna	0
zioła na przeziębienie	0
grypa objawy	0
aspiryna na przeziębienie	0
prenalen	0
syrop z cebuli	0
Pesquisas crescentes para przeziębienie
imbir	+350%
co na przeziębienie	+160%
lek na przeziębienie	+140%
jak leczyć przeziębienie	+130%
przeziębienie niemowlaka	+120%
tabletki na przeziębienie	+120%
na przeziębienie	+90%
przeziębienie u dziecka	+90%
syrop na przeziębienie	+90%
sposoby na przeziębienie	+70%
