# Supplementary material for: Early and Real-Time Detection of Seasonal Influenza Onset
Source: PLoS Comput Biol. 2017 Feb 3;13(2):e1005330. doi: 10.1371/journal.pcbi.1005330 (PMC5291378; doi:10.1371/journal.pcbi.1005330)
Supplement: S2 Data — Google Trends search volumes time series for Belgium, Czech Republic, Spain, Hungary, Ireland, Italy, Norway and Portugal, for five consecutive seasons 2010–2014 [23]. (ZIP) [file pcbi.1005330.s022.zip › Google_Trends/PT/report_PT_constipac▌oa▌âo_raw.csv]

Interesse em Pesquisa Web do Google: constipação
Portugal; 06/2010 - 06/2015
Interesse ao longo do tempo
Semana	constipação
2010-06-06 - 2010-06-12	0
2010-06-13 - 2010-06-19	0
2010-06-20 - 2010-06-26	0
2010-06-27 - 2010-07-03	0
2010-07-04 - 2010-07-10	0
2010-07-11 - 2010-07-17	0
2010-07-18 - 2010-07-24	0
2010-07-25 - 2010-07-31	0
2010-08-01 - 2010-08-07	0
2010-08-08 - 2010-08-14	0
2010-08-15 - 2010-08-21	0
2010-08-22 - 2010-08-28	0
2010-08-29 - 2010-09-04	0
2010-09-05 - 2010-09-11	0
2010-09-12 - 2010-09-18	0
2010-09-19 - 2010-09-25	0
2010-09-26 - 2010-10-02	0
2010-10-03 - 2010-10-09	0
2010-10-10 - 2010-10-16	0
2010-10-17 - 2010-10-23	0
2010-10-24 - 2010-10-30	0
2010-10-31 - 2010-11-06	0
2010-11-07 - 2010-11-13	0
2010-11-14 - 2010-11-20	0
2010-11-21 - 2010-11-27	0
2010-11-28 - 2010-12-04	0
2010-12-05 - 2010-12-11	0
2010-12-12 - 2010-12-18	0
2010-12-19 - 2010-12-25	0
2010-12-26 - 2011-01-01	0
2011-01-02 - 2011-01-08	0
2011-01-09 - 2011-01-15	37
2011-01-16 - 2011-01-22	59
2011-01-23 - 2011-01-29	57
2011-01-30 - 2011-02-05	43
2011-02-06 - 2011-02-12	31
2011-02-13 - 2011-02-19	36
2011-02-20 - 2011-02-26	0
2011-02-27 - 2011-03-05	0
2011-03-06 - 2011-03-12	0
2011-03-13 - 2011-03-19	0
2011-03-20 - 2011-03-26	0
2011-03-27 - 2011-04-02	0
2011-04-03 - 2011-04-09	0
2011-04-10 - 2011-04-16	37
2011-04-17 - 2011-04-23	0
2011-04-24 - 2011-04-30	0
2011-05-01 - 2011-05-07	0
2011-05-08 - 2011-05-14	0
2011-05-15 - 2011-05-21	0
2011-05-22 - 2011-05-28	0
2011-05-29 - 2011-06-04	0
2011-06-05 - 2011-06-11	0
2011-06-12 - 2011-06-18	0
2011-06-19 - 2011-06-25	0
2011-06-26 - 2011-07-02	0
2011-07-03 - 2011-07-09	0
2011-07-10 - 2011-07-16	0
2011-07-17 - 2011-07-23	0
2011-07-24 - 2011-07-30	0
2011-07-31 - 2011-08-06	0
2011-08-07 - 2011-08-13	0
2011-08-14 - 2011-08-20	0
2011-08-21 - 2011-08-27	0
2011-08-28 - 2011-09-03	0
2011-09-04 - 2011-09-10	0
2011-09-11 - 2011-09-17	0
2011-09-18 - 2011-09-24	32
2011-09-25 - 2011-10-01	34
2011-10-02 - 2011-10-08	35
2011-10-09 - 2011-10-15	39
2011-10-16 - 2011-10-22	42
2011-10-23 - 2011-10-29	36
2011-10-30 - 2011-11-05	35
2011-11-06 - 2011-11-12	44
2011-11-13 - 2011-11-19	38
2011-11-20 - 2011-11-26	64
2011-11-27 - 2011-12-03	35
2011-12-04 - 2011-12-10	29
2011-12-11 - 2011-12-17	28
2011-12-18 - 2011-12-24	40
2011-12-25 - 2011-12-31	41
2012-01-01 - 2012-01-07	42
2012-01-08 - 2012-01-14	38
2012-01-15 - 2012-01-21	34
2012-01-22 - 2012-01-28	42
2012-01-29 - 2012-02-04	60
2012-02-05 - 2012-02-11	55
2012-02-12 - 2012-02-18	47
2012-02-19 - 2012-02-25	66
2012-02-26 - 2012-03-03	31
2012-03-04 - 2012-03-10	50
2012-03-11 - 2012-03-17	0
2012-03-18 - 2012-03-24	0
2012-03-25 - 2012-03-31	0
2012-04-01 - 2012-04-07	0
2012-04-08 - 2012-04-14	0
2012-04-15 - 2012-04-21	36
2012-04-22 - 2012-04-28	33
2012-04-29 - 2012-05-05	33
2012-05-06 - 2012-05-12	0
2012-05-13 - 2012-05-19	0
2012-05-20 - 2012-05-26	0
2012-05-27 - 2012-06-02	0
2012-06-03 - 2012-06-09	0
2012-06-10 - 2012-06-16	0
2012-06-17 - 2012-06-23	0
2012-06-24 - 2012-06-30	0
2012-07-01 - 2012-07-07	0
2012-07-08 - 2012-07-14	0
2012-07-15 - 2012-07-21	0
2012-07-22 - 2012-07-28	0
2012-07-29 - 2012-08-04	0
2012-08-05 - 2012-08-11	0
2012-08-12 - 2012-08-18	0
2012-08-19 - 2012-08-25	0
2012-08-26 - 2012-09-01	0
2012-09-02 - 2012-09-08	0
2012-09-09 - 2012-09-15	0
2012-09-16 - 2012-09-22	0
2012-09-23 - 2012-09-29	45
2012-09-30 - 2012-10-06	25
2012-10-07 - 2012-10-13	51
2012-10-14 - 2012-10-20	38
2012-10-21 - 2012-10-27	46
2012-10-28 - 2012-11-03	55
2012-11-04 - 2012-11-10	42
2012-11-11 - 2012-11-17	44
2012-11-18 - 2012-11-24	32
2012-11-25 - 2012-12-01	45
2012-12-02 - 2012-12-08	38
2012-12-09 - 2012-12-15	38
2012-12-16 - 2012-12-22	36
2012-12-23 - 2012-12-29	40
2012-12-30 - 2013-01-05	44
2013-01-06 - 2013-01-12	36
2013-01-13 - 2013-01-19	38
2013-01-20 - 2013-01-26	43
2013-01-27 - 2013-02-02	38
2013-02-03 - 2013-02-09	38
2013-02-10 - 2013-02-16	23
2013-02-17 - 2013-02-23	22
2013-02-24 - 2013-03-02	56
2013-03-03 - 2013-03-09	43
2013-03-10 - 2013-03-16	47
2013-03-17 - 2013-03-23	36
2013-03-24 - 2013-03-30	34
2013-03-31 - 2013-04-06	24
2013-04-07 - 2013-04-13	24
2013-04-14 - 2013-04-20	30
2013-04-21 - 2013-04-27	26
2013-04-28 - 2013-05-04	26
2013-05-05 - 2013-05-11	23
2013-05-12 - 2013-05-18	23
2013-05-19 - 2013-05-25	31
2013-05-26 - 2013-06-01	39
2013-06-02 - 2013-06-08	32
2013-06-09 - 2013-06-15	24
2013-06-16 - 2013-06-22	24
2013-06-23 - 2013-06-29	23
2013-06-30 - 2013-07-06	23
2013-07-07 - 2013-07-13	23
2013-07-14 - 2013-07-20	23
2013-07-21 - 2013-07-27	0
2013-07-28 - 2013-08-03	0
2013-08-04 - 2013-08-10	0
2013-08-11 - 2013-08-17	0
2013-08-18 - 2013-08-24	0
2013-08-25 - 2013-08-31	27
2013-09-01 - 2013-09-07	26
2013-09-08 - 2013-09-14	34
2013-09-15 - 2013-09-21	26
2013-09-22 - 2013-09-28	50
2013-09-29 - 2013-10-05	34
2013-10-06 - 2013-10-12	34
2013-10-13 - 2013-10-19	63
2013-10-20 - 2013-10-26	28
2013-10-27 - 2013-11-02	36
2013-11-03 - 2013-11-09	55
2013-11-10 - 2013-11-16	32
2013-11-17 - 2013-11-23	40
2013-11-24 - 2013-11-30	56
2013-12-01 - 2013-12-07	50
2013-12-08 - 2013-12-14	45
2013-12-15 - 2013-12-21	68
2013-12-22 - 2013-12-28	51
2013-12-29 - 2014-01-04	65
2014-01-05 - 2014-01-11	38
2014-01-12 - 2014-01-18	43
2014-01-19 - 2014-01-25	42
2014-01-26 - 2014-02-01	42
2014-02-02 - 2014-02-08	64
2014-02-09 - 2014-02-15	31
2014-02-16 - 2014-02-22	43
2014-02-23 - 2014-03-01	36
2014-03-02 - 2014-03-08	41
2014-03-09 - 2014-03-15	22
2014-03-16 - 2014-03-22	42
2014-03-23 - 2014-03-29	50
2014-03-30 - 2014-04-05	37
2014-04-06 - 2014-04-12	40
2014-04-13 - 2014-04-19	31
2014-04-20 - 2014-04-26	31
2014-04-27 - 2014-05-03	29
2014-05-04 - 2014-05-10	37
2014-05-11 - 2014-05-17	22
2014-05-18 - 2014-05-24	22
2014-05-25 - 2014-05-31	32
2014-06-01 - 2014-06-07	26
2014-06-08 - 2014-06-14	0
2014-06-15 - 2014-06-21	0
2014-06-22 - 2014-06-28	0
2014-06-29 - 2014-07-05	0
2014-07-06 - 2014-07-12	0
2014-07-13 - 2014-07-19	0
2014-07-20 - 2014-07-26	0
2014-07-27 - 2014-08-02	0
2014-08-03 - 2014-08-09	0
2014-08-10 - 2014-08-16	0
2014-08-17 - 2014-08-23	0
2014-08-24 - 2014-08-30	0
2014-08-31 - 2014-09-06	26
2014-09-07 - 2014-09-13	28
2014-09-14 - 2014-09-20	30
2014-09-21 - 2014-09-27	62
2014-09-28 - 2014-10-04	53
2014-10-05 - 2014-10-11	56
2014-10-12 - 2014-10-18	70
2014-10-19 - 2014-10-25	28
2014-10-26 - 2014-11-01	28
2014-11-02 - 2014-11-08	42
2014-11-09 - 2014-11-15	49
2014-11-16 - 2014-11-22	31
2014-11-23 - 2014-11-29	63
2014-11-30 - 2014-12-06	60
2014-12-07 - 2014-12-13	58
2014-12-14 - 2014-12-20	63
2014-12-21 - 2014-12-27	72
2014-12-28 - 2015-01-03	100
2015-01-04 - 2015-01-10	55
2015-01-11 - 2015-01-17	73
2015-01-18 - 2015-01-24	79
2015-01-25 - 2015-01-31	67
2015-02-01 - 2015-02-07	75
2015-02-08 - 2015-02-14	61
2015-02-15 - 2015-02-21	76
2015-02-22 - 2015-02-28	41
2015-03-01 - 2015-03-07	27
2015-03-08 - 2015-03-14	44
2015-03-15 - 2015-03-21	39
2015-03-22 - 2015-03-28	57
2015-03-29 - 2015-04-04	41
2015-04-05 - 2015-04-11	41
2015-04-12 - 2015-04-18	31
2015-04-19 - 2015-04-25	43
2015-04-26 - 2015-05-02	25
2015-05-03 - 2015-05-09	34
2015-05-10 - 2015-05-16	36
2015-05-17 - 2015-05-23	27
2015-05-24 - 2015-05-30	25
2015-05-31 - 2015-06-06	25
2015-06-07 - 2015-06-13	26
2015-06-14 - 2015-06-20	28
2015-06-21 - 2015-06-27	30
2015-06-28 - 2015-07-04	0
Principais sub-regiões relacionadas com constipação
Sub-região	constipação
Coimbra	100
Aveiro	94
Braga	91
Lisboa	88
Faro	83
Porto	81
Setúbal	81
Beja	0
Bragança	0
Castelo Branco	0
Évora	0
Guarda	0
Leiria	0
Portalegre	0
Santarém	0
Viana do Castelo	0
Vila Real	0
Viseu	0
Açores	0
Madeira	0
Principais cidades relacionadas com constipação
Cidade	constipação
Aveiro	100
Lisboa	99
Coimbra	89
Porto	83
Almada	75
Principais pesquisas para constipação
gripe	100
gripe constipação	90
constipação sintomas	60
curar constipação	55
gravidez constipação	45
como curar constipação	30
constipação na gravidez	30
sintomas de constipação	25
gripe e constipação	25
Pesquisas crescentes para constipação
como curar constipação	+90%
curar constipação	+40%
