# Supplementary material for: Early and Real-Time Detection of Seasonal Influenza Onset
Source: PLoS Comput Biol. 2017 Feb 3;13(2):e1005330. doi: 10.1371/journal.pcbi.1005330 (PMC5291378; doi:10.1371/journal.pcbi.1005330)
Supplement: S2 Data — Google Trends search volumes time series for Belgium, Czech Republic, Spain, Hungary, Ireland, Italy, Norway and Portugal, for five consecutive seasons 2010–2014 [23]. (ZIP) [file pcbi.1005330.s022.zip › Google_Trends/PT/report_PT_febre_raw.csv]

Interesse em Pesquisa Web do Google: febre
Portugal; 06/2010 - 06/2015
Interesse ao longo do tempo
Semana	febre
2010-06-06 - 2010-06-12	38
2010-06-13 - 2010-06-19	32
2010-06-20 - 2010-06-26	39
2010-06-27 - 2010-07-03	37
2010-07-04 - 2010-07-10	38
2010-07-11 - 2010-07-17	34
2010-07-18 - 2010-07-24	46
2010-07-25 - 2010-07-31	45
2010-08-01 - 2010-08-07	27
2010-08-08 - 2010-08-14	39
2010-08-15 - 2010-08-21	32
2010-08-22 - 2010-08-28	35
2010-08-29 - 2010-09-04	34
2010-09-05 - 2010-09-11	32
2010-09-12 - 2010-09-18	30
2010-09-19 - 2010-09-25	36
2010-09-26 - 2010-10-02	31
2010-10-03 - 2010-10-09	16
2010-10-10 - 2010-10-16	36
2010-10-17 - 2010-10-23	37
2010-10-24 - 2010-10-30	24
2010-10-31 - 2010-11-06	48
2010-11-07 - 2010-11-13	26
2010-11-14 - 2010-11-20	33
2010-11-21 - 2010-11-27	35
2010-11-28 - 2010-12-04	18
2010-12-05 - 2010-12-11	45
2010-12-12 - 2010-12-18	35
2010-12-19 - 2010-12-25	45
2010-12-26 - 2011-01-01	40
2011-01-02 - 2011-01-08	50
2011-01-09 - 2011-01-15	59
2011-01-16 - 2011-01-22	52
2011-01-23 - 2011-01-29	42
2011-01-30 - 2011-02-05	35
2011-02-06 - 2011-02-12	47
2011-02-13 - 2011-02-19	36
2011-02-20 - 2011-02-26	36
2011-02-27 - 2011-03-05	40
2011-03-06 - 2011-03-12	47
2011-03-13 - 2011-03-19	33
2011-03-20 - 2011-03-26	37
2011-03-27 - 2011-04-02	47
2011-04-03 - 2011-04-09	47
2011-04-10 - 2011-04-16	35
2011-04-17 - 2011-04-23	24
2011-04-24 - 2011-04-30	45
2011-05-01 - 2011-05-07	30
2011-05-08 - 2011-05-14	31
2011-05-15 - 2011-05-21	49
2011-05-22 - 2011-05-28	41
2011-05-29 - 2011-06-04	54
2011-06-05 - 2011-06-11	34
2011-06-12 - 2011-06-18	39
2011-06-19 - 2011-06-25	31
2011-06-26 - 2011-07-02	39
2011-07-03 - 2011-07-09	33
2011-07-10 - 2011-07-16	36
2011-07-17 - 2011-07-23	28
2011-07-24 - 2011-07-30	42
2011-07-31 - 2011-08-06	27
2011-08-07 - 2011-08-13	39
2011-08-14 - 2011-08-20	38
2011-08-21 - 2011-08-27	37
2011-08-28 - 2011-09-03	34
2011-09-04 - 2011-09-10	29
2011-09-11 - 2011-09-17	37
2011-09-18 - 2011-09-24	29
2011-09-25 - 2011-10-01	41
2011-10-02 - 2011-10-08	42
2011-10-09 - 2011-10-15	39
2011-10-16 - 2011-10-22	33
2011-10-23 - 2011-10-29	36
2011-10-30 - 2011-11-05	34
2011-11-06 - 2011-11-12	33
2011-11-13 - 2011-11-19	31
2011-11-20 - 2011-11-26	31
2011-11-27 - 2011-12-03	37
2011-12-04 - 2011-12-10	26
2011-12-11 - 2011-12-17	33
2011-12-18 - 2011-12-24	25
2011-12-25 - 2011-12-31	31
2012-01-01 - 2012-01-07	25
2012-01-08 - 2012-01-14	43
2012-01-15 - 2012-01-21	38
2012-01-22 - 2012-01-28	49
2012-01-29 - 2012-02-04	47
2012-02-05 - 2012-02-11	49
2012-02-12 - 2012-02-18	39
2012-02-19 - 2012-02-25	49
2012-02-26 - 2012-03-03	46
2012-03-04 - 2012-03-10	44
2012-03-11 - 2012-03-17	45
2012-03-18 - 2012-03-24	32
2012-03-25 - 2012-03-31	28
2012-04-01 - 2012-04-07	29
2012-04-08 - 2012-04-14	38
2012-04-15 - 2012-04-21	40
2012-04-22 - 2012-04-28	37
2012-04-29 - 2012-05-05	39
2012-05-06 - 2012-05-12	27
2012-05-13 - 2012-05-19	51
2012-05-20 - 2012-05-26	39
2012-05-27 - 2012-06-02	50
2012-06-03 - 2012-06-09	40
2012-06-10 - 2012-06-16	45
2012-06-17 - 2012-06-23	47
2012-06-24 - 2012-06-30	43
2012-07-01 - 2012-07-07	39
2012-07-08 - 2012-07-14	46
2012-07-15 - 2012-07-21	34
2012-07-22 - 2012-07-28	42
2012-07-29 - 2012-08-04	30
2012-08-05 - 2012-08-11	28
2012-08-12 - 2012-08-18	34
2012-08-19 - 2012-08-25	40
2012-08-26 - 2012-09-01	44
2012-09-02 - 2012-09-08	31
2012-09-09 - 2012-09-15	40
2012-09-16 - 2012-09-22	30
2012-09-23 - 2012-09-29	46
2012-09-30 - 2012-10-06	40
2012-10-07 - 2012-10-13	44
2012-10-14 - 2012-10-20	36
2012-10-21 - 2012-10-27	35
2012-10-28 - 2012-11-03	39
2012-11-04 - 2012-11-10	42
2012-11-11 - 2012-11-17	33
2012-11-18 - 2012-11-24	32
2012-11-25 - 2012-12-01	32
2012-12-02 - 2012-12-08	35
2012-12-09 - 2012-12-15	45
2012-12-16 - 2012-12-22	28
2012-12-23 - 2012-12-29	38
2012-12-30 - 2013-01-05	31
2013-01-06 - 2013-01-12	36
2013-01-13 - 2013-01-19	46
2013-01-20 - 2013-01-26	45
2013-01-27 - 2013-02-02	44
2013-02-03 - 2013-02-09	50
2013-02-10 - 2013-02-16	33
2013-02-17 - 2013-02-23	53
2013-02-24 - 2013-03-02	48
2013-03-03 - 2013-03-09	45
2013-03-10 - 2013-03-16	49
2013-03-17 - 2013-03-23	50
2013-03-24 - 2013-03-30	45
2013-03-31 - 2013-04-06	33
2013-04-07 - 2013-04-13	37
2013-04-14 - 2013-04-20	48
2013-04-21 - 2013-04-27	47
2013-04-28 - 2013-05-04	45
2013-05-05 - 2013-05-11	44
2013-05-12 - 2013-05-18	52
2013-05-19 - 2013-05-25	54
2013-05-26 - 2013-06-01	41
2013-06-02 - 2013-06-08	47
2013-06-09 - 2013-06-15	53
2013-06-16 - 2013-06-22	48
2013-06-23 - 2013-06-29	45
2013-06-30 - 2013-07-06	53
2013-07-07 - 2013-07-13	51
2013-07-14 - 2013-07-20	38
2013-07-21 - 2013-07-27	43
2013-07-28 - 2013-08-03	43
2013-08-04 - 2013-08-10	42
2013-08-11 - 2013-08-17	41
2013-08-18 - 2013-08-24	44
2013-08-25 - 2013-08-31	52
2013-09-01 - 2013-09-07	39
2013-09-08 - 2013-09-14	33
2013-09-15 - 2013-09-21	45
2013-09-22 - 2013-09-28	43
2013-09-29 - 2013-10-05	38
2013-10-06 - 2013-10-12	47
2013-10-13 - 2013-10-19	42
2013-10-20 - 2013-10-26	40
2013-10-27 - 2013-11-02	35
2013-11-03 - 2013-11-09	38
2013-11-10 - 2013-11-16	46
2013-11-17 - 2013-11-23	36
2013-11-24 - 2013-11-30	29
2013-12-01 - 2013-12-07	35
2013-12-08 - 2013-12-14	39
2013-12-15 - 2013-12-21	47
2013-12-22 - 2013-12-28	48
2013-12-29 - 2014-01-04	54
2014-01-05 - 2014-01-11	57
2014-01-12 - 2014-01-18	64
2014-01-19 - 2014-01-25	76
2014-01-26 - 2014-02-01	59
2014-02-02 - 2014-02-08	50
2014-02-09 - 2014-02-15	40
2014-02-16 - 2014-02-22	43
2014-02-23 - 2014-03-01	48
2014-03-02 - 2014-03-08	47
2014-03-09 - 2014-03-15	42
2014-03-16 - 2014-03-22	36
2014-03-23 - 2014-03-29	58
2014-03-30 - 2014-04-05	42
2014-04-06 - 2014-04-12	53
2014-04-13 - 2014-04-19	57
2014-04-20 - 2014-04-26	51
2014-04-27 - 2014-05-03	55
2014-05-04 - 2014-05-10	52
2014-05-11 - 2014-05-17	61
2014-05-18 - 2014-05-24	52
2014-05-25 - 2014-05-31	56
2014-06-01 - 2014-06-07	69
2014-06-08 - 2014-06-14	52
2014-06-15 - 2014-06-21	64
2014-06-22 - 2014-06-28	58
2014-06-29 - 2014-07-05	53
2014-07-06 - 2014-07-12	48
2014-07-13 - 2014-07-19	47
2014-07-20 - 2014-07-26	46
2014-07-27 - 2014-08-02	53
2014-08-03 - 2014-08-09	53
2014-08-10 - 2014-08-16	45
2014-08-17 - 2014-08-23	62
2014-08-24 - 2014-08-30	49
2014-08-31 - 2014-09-06	38
2014-09-07 - 2014-09-13	43
2014-09-14 - 2014-09-20	45
2014-09-21 - 2014-09-27	52
2014-09-28 - 2014-10-04	47
2014-10-05 - 2014-10-11	55
2014-10-12 - 2014-10-18	67
2014-10-19 - 2014-10-25	65
2014-10-26 - 2014-11-01	54
2014-11-02 - 2014-11-08	49
2014-11-09 - 2014-11-15	62
2014-11-16 - 2014-11-22	51
2014-11-23 - 2014-11-29	61
2014-11-30 - 2014-12-06	54
2014-12-07 - 2014-12-13	60
2014-12-14 - 2014-12-20	60
2014-12-21 - 2014-12-27	58
2014-12-28 - 2015-01-03	66
2015-01-04 - 2015-01-10	69
2015-01-11 - 2015-01-17	80
2015-01-18 - 2015-01-24	84
2015-01-25 - 2015-01-31	100
2015-02-01 - 2015-02-07	85
2015-02-08 - 2015-02-14	66
2015-02-15 - 2015-02-21	65
2015-02-22 - 2015-02-28	70
2015-03-01 - 2015-03-07	60
2015-03-08 - 2015-03-14	45
2015-03-15 - 2015-03-21	50
2015-03-22 - 2015-03-28	56
2015-03-29 - 2015-04-04	69
2015-04-05 - 2015-04-11	59
2015-04-12 - 2015-04-18	56
2015-04-19 - 2015-04-25	57
2015-04-26 - 2015-05-02	48
2015-05-03 - 2015-05-09	46
2015-05-10 - 2015-05-16	59
2015-05-17 - 2015-05-23	59
2015-05-24 - 2015-05-30	54
2015-05-31 - 2015-06-06	61
2015-06-07 - 2015-06-13	63
2015-06-14 - 2015-06-20	55
2015-06-21 - 2015-06-27	63
2015-06-28 - 2015-07-04	52
Principais sub-regiões relacionadas com febre
Sub-região	febre
Beja	100
Viana do Castelo	89
Castelo Branco	88
Setúbal	88
Lisboa	85
Évora	84
Coimbra	83
Santarém	82
Leiria	78
Faro	74
Porto	72
Viseu	70
Aveiro	68
Braga	67
Madeira	59
Açores	53
Bragança	0
Guarda	0
Portalegre	0
Vila Real	0
Principais cidades relacionadas com febre
Cidade	febre
Odivelas	100
Caldas da Rainha	96
Vila Real	88
Montijo	88
Faro	87
Figueira da Foz	85
Lisboa	84
Beja	83
Guarda	83
Oeiras	82
Almada	81
Torres Vedras	79
Cascais	78
Coimbra	77
Viana do Castelo	76
Principais pesquisas para febre
febre bebe	100
febre sintomas	90
febre amarela	60
carraça	55
febre carraça	55
febre da carraça	45
febre temperatura	40
febre tifoide	35
sintomas de febre	35
baixar febre	35
vacina febre amarela	35
febre aftosa	30
febre alta	25
febre bebes	25
baixar a febre	25
febre crianças	25
bebe com febre	25
febre baixa	20
temperatura de febre	20
diarreia	20
gripe	20
febre reumatica	20
febre em bebe	15
como baixar febre	15
febre dentes	15
diarreia e febre	15
febre dos fenos	15
sintomas febre carraça	15
febre nos bebes	10
febre caes	10
febre q	10
febre no bebe	10
febre gatos	10
criança com febre	10
febre reumática	10
febre bebé	10
pneumonia	10
Pesquisas crescentes para febre
febre em bebe	Aumento
bebe com febre	+300%
como baixar febre	+250%
febre bebe	+200%
febre dentes	+150%
temperatura de febre	+150%
baixar a febre	+140%
baixar febre	+130%
febre temperatura	+90%
febre alta	+60%
