# Supplementary material for: Early and Real-Time Detection of Seasonal Influenza Onset
Source: PLoS Comput Biol. 2017 Feb 3;13(2):e1005330. doi: 10.1371/journal.pcbi.1005330 (PMC5291378; doi:10.1371/journal.pcbi.1005330)
Supplement: S2 Data — Google Trends search volumes time series for Belgium, Czech Republic, Spain, Hungary, Ireland, Italy, Norway and Portugal, for five consecutive seasons 2010–2014 [23]. (ZIP) [file pcbi.1005330.s022.zip › Google_Trends/PT/report_PT_gripe_vacina_raw.csv]

Interesse em Pesquisa Web do Google: gripe -vacina
Portugal; 06/2010 - 06/2015
Interesse ao longo do tempo
Semana	gripe -vacina
2010-06-06 - 2010-06-12	12
2010-06-13 - 2010-06-19	14
2010-06-20 - 2010-06-26	10
2010-06-27 - 2010-07-03	13
2010-07-04 - 2010-07-10	10
2010-07-11 - 2010-07-17	12
2010-07-18 - 2010-07-24	11
2010-07-25 - 2010-07-31	11
2010-08-01 - 2010-08-07	11
2010-08-08 - 2010-08-14	13
2010-08-15 - 2010-08-21	15
2010-08-22 - 2010-08-28	15
2010-08-29 - 2010-09-04	16
2010-09-05 - 2010-09-11	16
2010-09-12 - 2010-09-18	17
2010-09-19 - 2010-09-25	18
2010-09-26 - 2010-10-02	15
2010-10-03 - 2010-10-09	23
2010-10-10 - 2010-10-16	24
2010-10-17 - 2010-10-23	14
2010-10-24 - 2010-10-30	21
2010-10-31 - 2010-11-06	11
2010-11-07 - 2010-11-13	13
2010-11-14 - 2010-11-20	12
2010-11-21 - 2010-11-27	11
2010-11-28 - 2010-12-04	18
2010-12-05 - 2010-12-11	16
2010-12-12 - 2010-12-18	21
2010-12-19 - 2010-12-25	32
2010-12-26 - 2011-01-01	54
2011-01-02 - 2011-01-08	57
2011-01-09 - 2011-01-15	58
2011-01-16 - 2011-01-22	49
2011-01-23 - 2011-01-29	54
2011-01-30 - 2011-02-05	44
2011-02-06 - 2011-02-12	41
2011-02-13 - 2011-02-19	21
2011-02-20 - 2011-02-26	15
2011-02-27 - 2011-03-05	21
2011-03-06 - 2011-03-12	15
2011-03-13 - 2011-03-19	16
2011-03-20 - 2011-03-26	13
2011-03-27 - 2011-04-02	13
2011-04-03 - 2011-04-09	8
2011-04-10 - 2011-04-16	8
2011-04-17 - 2011-04-23	8
2011-04-24 - 2011-04-30	15
2011-05-01 - 2011-05-07	7
2011-05-08 - 2011-05-14	6
2011-05-15 - 2011-05-21	8
2011-05-22 - 2011-05-28	7
2011-05-29 - 2011-06-04	5
2011-06-05 - 2011-06-11	8
2011-06-12 - 2011-06-18	9
2011-06-19 - 2011-06-25	9
2011-06-26 - 2011-07-02	7
2011-07-03 - 2011-07-09	6
2011-07-10 - 2011-07-16	6
2011-07-17 - 2011-07-23	8
2011-07-24 - 2011-07-30	8
2011-07-31 - 2011-08-06	8
2011-08-07 - 2011-08-13	9
2011-08-14 - 2011-08-20	9
2011-08-21 - 2011-08-27	9
2011-08-28 - 2011-09-03	10
2011-09-04 - 2011-09-10	8
2011-09-11 - 2011-09-17	5
2011-09-18 - 2011-09-24	7
2011-09-25 - 2011-10-01	9
2011-10-02 - 2011-10-08	14
2011-10-09 - 2011-10-15	10
2011-10-16 - 2011-10-22	14
2011-10-23 - 2011-10-29	16
2011-10-30 - 2011-11-05	14
2011-11-06 - 2011-11-12	19
2011-11-13 - 2011-11-19	17
2011-11-20 - 2011-11-26	14
2011-11-27 - 2011-12-03	15
2011-12-04 - 2011-12-10	12
2011-12-11 - 2011-12-17	14
2011-12-18 - 2011-12-24	7
2011-12-25 - 2011-12-31	11
2012-01-01 - 2012-01-07	15
2012-01-08 - 2012-01-14	15
2012-01-15 - 2012-01-21	18
2012-01-22 - 2012-01-28	21
2012-01-29 - 2012-02-04	26
2012-02-05 - 2012-02-11	24
2012-02-12 - 2012-02-18	31
2012-02-19 - 2012-02-25	27
2012-02-26 - 2012-03-03	36
2012-03-04 - 2012-03-10	27
2012-03-11 - 2012-03-17	21
2012-03-18 - 2012-03-24	18
2012-03-25 - 2012-03-31	12
2012-04-01 - 2012-04-07	9
2012-04-08 - 2012-04-14	6
2012-04-15 - 2012-04-21	9
2012-04-22 - 2012-04-28	12
2012-04-29 - 2012-05-05	11
2012-05-06 - 2012-05-12	10
2012-05-13 - 2012-05-19	10
2012-05-20 - 2012-05-26	7
2012-05-27 - 2012-06-02	8
2012-06-03 - 2012-06-09	9
2012-06-10 - 2012-06-16	9
2012-06-17 - 2012-06-23	6
2012-06-24 - 2012-06-30	4
2012-07-01 - 2012-07-07	4
2012-07-08 - 2012-07-14	5
2012-07-15 - 2012-07-21	5
2012-07-22 - 2012-07-28	7
2012-07-29 - 2012-08-04	5
2012-08-05 - 2012-08-11	5
2012-08-12 - 2012-08-18	6
2012-08-19 - 2012-08-25	6
2012-08-26 - 2012-09-01	6
2012-09-02 - 2012-09-08	7
2012-09-09 - 2012-09-15	7
2012-09-16 - 2012-09-22	5
2012-09-23 - 2012-09-29	11
2012-09-30 - 2012-10-06	18
2012-10-07 - 2012-10-13	13
2012-10-14 - 2012-10-20	19
2012-10-21 - 2012-10-27	18
2012-10-28 - 2012-11-03	13
2012-11-04 - 2012-11-10	14
2012-11-11 - 2012-11-17	18
2012-11-18 - 2012-11-24	14
2012-11-25 - 2012-12-01	18
2012-12-02 - 2012-12-08	14
2012-12-09 - 2012-12-15	14
2012-12-16 - 2012-12-22	10
2012-12-23 - 2012-12-29	14
2012-12-30 - 2013-01-05	15
2013-01-06 - 2013-01-12	16
2013-01-13 - 2013-01-19	33
2013-01-20 - 2013-01-26	24
2013-01-27 - 2013-02-02	21
2013-02-03 - 2013-02-09	26
2013-02-10 - 2013-02-16	21
2013-02-17 - 2013-02-23	24
2013-02-24 - 2013-03-02	100
2013-03-03 - 2013-03-09	58
2013-03-10 - 2013-03-16	37
2013-03-17 - 2013-03-23	26
2013-03-24 - 2013-03-30	16
2013-03-31 - 2013-04-06	16
2013-04-07 - 2013-04-13	11
2013-04-14 - 2013-04-20	10
2013-04-21 - 2013-04-27	11
2013-04-28 - 2013-05-04	13
2013-05-05 - 2013-05-11	9
2013-05-12 - 2013-05-18	14
2013-05-19 - 2013-05-25	10
2013-05-26 - 2013-06-01	9
2013-06-02 - 2013-06-08	9
2013-06-09 - 2013-06-15	7
2013-06-16 - 2013-06-22	9
2013-06-23 - 2013-06-29	7
2013-06-30 - 2013-07-06	5
2013-07-07 - 2013-07-13	4
2013-07-14 - 2013-07-20	4
2013-07-21 - 2013-07-27	6
2013-07-28 - 2013-08-03	5
2013-08-04 - 2013-08-10	5
2013-08-11 - 2013-08-17	5
2013-08-18 - 2013-08-24	5
2013-08-25 - 2013-08-31	5
2013-09-01 - 2013-09-07	6
2013-09-08 - 2013-09-14	9
2013-09-15 - 2013-09-21	6
2013-09-22 - 2013-09-28	8
2013-09-29 - 2013-10-05	17
2013-10-06 - 2013-10-12	14
2013-10-13 - 2013-10-19	20
2013-10-20 - 2013-10-26	10
2013-10-27 - 2013-11-02	13
2013-11-03 - 2013-11-09	12
2013-11-10 - 2013-11-16	15
2013-11-17 - 2013-11-23	15
2013-11-24 - 2013-11-30	17
2013-12-01 - 2013-12-07	27
2013-12-08 - 2013-12-14	14
2013-12-15 - 2013-12-21	19
2013-12-22 - 2013-12-28	25
2013-12-29 - 2014-01-04	23
2014-01-05 - 2014-01-11	24
2014-01-12 - 2014-01-18	35
2014-01-19 - 2014-01-25	47
2014-01-26 - 2014-02-01	45
2014-02-02 - 2014-02-08	35
2014-02-09 - 2014-02-15	26
2014-02-16 - 2014-02-22	26
2014-02-23 - 2014-03-01	14
2014-03-02 - 2014-03-08	18
2014-03-09 - 2014-03-15	14
2014-03-16 - 2014-03-22	16
2014-03-23 - 2014-03-29	15
2014-03-30 - 2014-04-05	14
2014-04-06 - 2014-04-12	10
2014-04-13 - 2014-04-19	6
2014-04-20 - 2014-04-26	10
2014-04-27 - 2014-05-03	6
2014-05-04 - 2014-05-10	7
2014-05-11 - 2014-05-17	9
2014-05-18 - 2014-05-24	6
2014-05-25 - 2014-05-31	13
2014-06-01 - 2014-06-07	6
2014-06-08 - 2014-06-14	7
2014-06-15 - 2014-06-21	8
2014-06-22 - 2014-06-28	7
2014-06-29 - 2014-07-05	7
2014-07-06 - 2014-07-12	9
2014-07-13 - 2014-07-19	4
2014-07-20 - 2014-07-26	5
2014-07-27 - 2014-08-02	6
2014-08-03 - 2014-08-09	7
2014-08-10 - 2014-08-16	7
2014-08-17 - 2014-08-23	8
2014-08-24 - 2014-08-30	7
2014-08-31 - 2014-09-06	8
2014-09-07 - 2014-09-13	7
2014-09-14 - 2014-09-20	11
2014-09-21 - 2014-09-27	15
2014-09-28 - 2014-10-04	24
2014-10-05 - 2014-10-11	22
2014-10-12 - 2014-10-18	24
2014-10-19 - 2014-10-25	18
2014-10-26 - 2014-11-01	14
2014-11-02 - 2014-11-08	16
2014-11-09 - 2014-11-15	14
2014-11-16 - 2014-11-22	17
2014-11-23 - 2014-11-29	14
2014-11-30 - 2014-12-06	17
2014-12-07 - 2014-12-13	18
2014-12-14 - 2014-12-20	20
2014-12-21 - 2014-12-27	35
2014-12-28 - 2015-01-03	44
2015-01-04 - 2015-01-10	69
2015-01-11 - 2015-01-17	67
2015-01-18 - 2015-01-24	85
2015-01-25 - 2015-01-31	72
2015-02-01 - 2015-02-07	56
2015-02-08 - 2015-02-14	45
2015-02-15 - 2015-02-21	35
2015-02-22 - 2015-02-28	26
2015-03-01 - 2015-03-07	21
2015-03-08 - 2015-03-14	16
2015-03-15 - 2015-03-21	15
2015-03-22 - 2015-03-28	16
2015-03-29 - 2015-04-04	9
2015-04-05 - 2015-04-11	13
2015-04-12 - 2015-04-18	10
2015-04-19 - 2015-04-25	12
2015-04-26 - 2015-05-02	10
2015-05-03 - 2015-05-09	12
2015-05-10 - 2015-05-16	9
2015-05-17 - 2015-05-23	11
2015-05-24 - 2015-05-30	8
2015-05-31 - 2015-06-06	7
2015-06-07 - 2015-06-13	6
2015-06-14 - 2015-06-20	7
2015-06-21 - 2015-06-27	6
2015-06-28 - 2015-07-04	5
Principais sub-regiões relacionadas com gripe -vacina
Sub-região	gripe -vacina
Madeira	100
Évora	87
Viseu	80
Castelo Branco	79
Coimbra	76
Viana do Castelo	75
Lisboa	75
Açores	72
Setúbal	67
Aveiro	67
Santarém	66
Faro	66
Porto	65
Leiria	61
Braga	60
Beja	0
Bragança	0
Guarda	0
Portalegre	0
Vila Real	0
Principais cidades relacionadas com gripe -vacina
Cidade	gripe -vacina
Funchal	100
Évora	94
Lisboa	89
Oeiras	85
Faro	84
Viseu	83
Coimbra	79
Amadora	77
Aveiro	72
Porto	71
Distrito de Ponta Delgada	71
Viana do Castelo	71
Sintra	71
Barreiro	71
Torres Vedras	70
Principais pesquisas para gripe -vacina
gripe a	100
sintomas gripe	60
com gripe	30
sintomas gripe a	25
sintomas de gripe	25
constipação	20
curar gripe	15
sintomas da gripe	15
febre	10
gripe gravidez	10
gripe water	10
como curar gripe	10
virus gripe	10
gripe tratamento	10
medicamento gripe	5
gripe na gravidez	5
virus da gripe	5
medicamentos gripe	5
gripe h1n1	5
constipação e gripe	5
gripe das aves	5
pneumonia	5
chá para gripe	5
curar a gripe	5
c gripe	5
Pesquisas crescentes para gripe -vacina
como curar gripe	+1 100%
curar gripe	+750%
constipação	+650%
medicamento gripe	+550%
gripe na gravidez	+500%
gripe water	+450%
febre	+250%
gripe gravidez	+200%
com gripe	+160%
gripe tratamento	+160%
