# Supplementary material for: Early and Real-Time Detection of Seasonal Influenza Onset
Source: PLoS Comput Biol. 2017 Feb 3;13(2):e1005330. doi: 10.1371/journal.pcbi.1005330 (PMC5291378; doi:10.1371/journal.pcbi.1005330)
Supplement: S2 Data — Google Trends search volumes time series for Belgium, Czech Republic, Spain, Hungary, Ireland, Italy, Norway and Portugal, for five consecutive seasons 2010–2014 [23]. (ZIP) [file pcbi.1005330.s022.zip › Google_Trends/PT/report_PT_tosse_raw.csv]

Interesse em Pesquisa Web do Google: tosse
Portugal; 06/2010 - 06/2015
Interesse ao longo do tempo
Semana	tosse
2010-06-06 - 2010-06-12	19
2010-06-13 - 2010-06-19	18
2010-06-20 - 2010-06-26	19
2010-06-27 - 2010-07-03	0
2010-07-04 - 2010-07-10	0
2010-07-11 - 2010-07-17	0
2010-07-18 - 2010-07-24	0
2010-07-25 - 2010-07-31	0
2010-08-01 - 2010-08-07	0
2010-08-08 - 2010-08-14	0
2010-08-15 - 2010-08-21	0
2010-08-22 - 2010-08-28	0
2010-08-29 - 2010-09-04	0
2010-09-05 - 2010-09-11	15
2010-09-12 - 2010-09-18	14
2010-09-19 - 2010-09-25	14
2010-09-26 - 2010-10-02	22
2010-10-03 - 2010-10-09	30
2010-10-10 - 2010-10-16	21
2010-10-17 - 2010-10-23	18
2010-10-24 - 2010-10-30	25
2010-10-31 - 2010-11-06	30
2010-11-07 - 2010-11-13	25
2010-11-14 - 2010-11-20	21
2010-11-21 - 2010-11-27	31
2010-11-28 - 2010-12-04	27
2010-12-05 - 2010-12-11	36
2010-12-12 - 2010-12-18	24
2010-12-19 - 2010-12-25	34
2010-12-26 - 2011-01-01	41
2011-01-02 - 2011-01-08	47
2011-01-09 - 2011-01-15	39
2011-01-16 - 2011-01-22	37
2011-01-23 - 2011-01-29	41
2011-01-30 - 2011-02-05	46
2011-02-06 - 2011-02-12	41
2011-02-13 - 2011-02-19	29
2011-02-20 - 2011-02-26	32
2011-02-27 - 2011-03-05	25
2011-03-06 - 2011-03-12	34
2011-03-13 - 2011-03-19	23
2011-03-20 - 2011-03-26	32
2011-03-27 - 2011-04-02	36
2011-04-03 - 2011-04-09	34
2011-04-10 - 2011-04-16	31
2011-04-17 - 2011-04-23	19
2011-04-24 - 2011-04-30	24
2011-05-01 - 2011-05-07	17
2011-05-08 - 2011-05-14	25
2011-05-15 - 2011-05-21	30
2011-05-22 - 2011-05-28	16
2011-05-29 - 2011-06-04	19
2011-06-05 - 2011-06-11	25
2011-06-12 - 2011-06-18	24
2011-06-19 - 2011-06-25	21
2011-06-26 - 2011-07-02	20
2011-07-03 - 2011-07-09	14
2011-07-10 - 2011-07-16	16
2011-07-17 - 2011-07-23	13
2011-07-24 - 2011-07-30	19
2011-07-31 - 2011-08-06	12
2011-08-07 - 2011-08-13	12
2011-08-14 - 2011-08-20	16
2011-08-21 - 2011-08-27	15
2011-08-28 - 2011-09-03	11
2011-09-04 - 2011-09-10	13
2011-09-11 - 2011-09-17	18
2011-09-18 - 2011-09-24	17
2011-09-25 - 2011-10-01	23
2011-10-02 - 2011-10-08	29
2011-10-09 - 2011-10-15	30
2011-10-16 - 2011-10-22	27
2011-10-23 - 2011-10-29	26
2011-10-30 - 2011-11-05	37
2011-11-06 - 2011-11-12	21
2011-11-13 - 2011-11-19	30
2011-11-20 - 2011-11-26	31
2011-11-27 - 2011-12-03	30
2011-12-04 - 2011-12-10	37
2011-12-11 - 2011-12-17	32
2011-12-18 - 2011-12-24	21
2011-12-25 - 2011-12-31	23
2012-01-01 - 2012-01-07	26
2012-01-08 - 2012-01-14	30
2012-01-15 - 2012-01-21	42
2012-01-22 - 2012-01-28	42
2012-01-29 - 2012-02-04	35
2012-02-05 - 2012-02-11	36
2012-02-12 - 2012-02-18	44
2012-02-19 - 2012-02-25	42
2012-02-26 - 2012-03-03	44
2012-03-04 - 2012-03-10	46
2012-03-11 - 2012-03-17	31
2012-03-18 - 2012-03-24	36
2012-03-25 - 2012-03-31	29
2012-04-01 - 2012-04-07	24
2012-04-08 - 2012-04-14	25
2012-04-15 - 2012-04-21	21
2012-04-22 - 2012-04-28	24
2012-04-29 - 2012-05-05	23
2012-05-06 - 2012-05-12	28
2012-05-13 - 2012-05-19	27
2012-05-20 - 2012-05-26	17
2012-05-27 - 2012-06-02	18
2012-06-03 - 2012-06-09	20
2012-06-10 - 2012-06-16	17
2012-06-17 - 2012-06-23	27
2012-06-24 - 2012-06-30	18
2012-07-01 - 2012-07-07	19
2012-07-08 - 2012-07-14	13
2012-07-15 - 2012-07-21	25
2012-07-22 - 2012-07-28	23
2012-07-29 - 2012-08-04	18
2012-08-05 - 2012-08-11	19
2012-08-12 - 2012-08-18	17
2012-08-19 - 2012-08-25	14
2012-08-26 - 2012-09-01	18
2012-09-02 - 2012-09-08	10
2012-09-09 - 2012-09-15	22
2012-09-16 - 2012-09-22	12
2012-09-23 - 2012-09-29	20
2012-09-30 - 2012-10-06	29
2012-10-07 - 2012-10-13	34
2012-10-14 - 2012-10-20	23
2012-10-21 - 2012-10-27	29
2012-10-28 - 2012-11-03	28
2012-11-04 - 2012-11-10	31
2012-11-11 - 2012-11-17	36
2012-11-18 - 2012-11-24	31
2012-11-25 - 2012-12-01	55
2012-12-02 - 2012-12-08	37
2012-12-09 - 2012-12-15	34
2012-12-16 - 2012-12-22	37
2012-12-23 - 2012-12-29	42
2012-12-30 - 2013-01-05	52
2013-01-06 - 2013-01-12	35
2013-01-13 - 2013-01-19	49
2013-01-20 - 2013-01-26	40
2013-01-27 - 2013-02-02	44
2013-02-03 - 2013-02-09	41
2013-02-10 - 2013-02-16	37
2013-02-17 - 2013-02-23	46
2013-02-24 - 2013-03-02	41
2013-03-03 - 2013-03-09	46
2013-03-10 - 2013-03-16	38
2013-03-17 - 2013-03-23	31
2013-03-24 - 2013-03-30	28
2013-03-31 - 2013-04-06	35
2013-04-07 - 2013-04-13	28
2013-04-14 - 2013-04-20	22
2013-04-21 - 2013-04-27	27
2013-04-28 - 2013-05-04	27
2013-05-05 - 2013-05-11	25
2013-05-12 - 2013-05-18	31
2013-05-19 - 2013-05-25	27
2013-05-26 - 2013-06-01	35
2013-06-02 - 2013-06-08	34
2013-06-09 - 2013-06-15	23
2013-06-16 - 2013-06-22	15
2013-06-23 - 2013-06-29	26
2013-06-30 - 2013-07-06	23
2013-07-07 - 2013-07-13	18
2013-07-14 - 2013-07-20	23
2013-07-21 - 2013-07-27	12
2013-07-28 - 2013-08-03	18
2013-08-04 - 2013-08-10	18
2013-08-11 - 2013-08-17	14
2013-08-18 - 2013-08-24	15
2013-08-25 - 2013-08-31	16
2013-09-01 - 2013-09-07	19
2013-09-08 - 2013-09-14	21
2013-09-15 - 2013-09-21	15
2013-09-22 - 2013-09-28	31
2013-09-29 - 2013-10-05	29
2013-10-06 - 2013-10-12	29
2013-10-13 - 2013-10-19	34
2013-10-20 - 2013-10-26	33
2013-10-27 - 2013-11-02	28
2013-11-03 - 2013-11-09	35
2013-11-10 - 2013-11-16	36
2013-11-17 - 2013-11-23	34
2013-11-24 - 2013-11-30	32
2013-12-01 - 2013-12-07	39
2013-12-08 - 2013-12-14	37
2013-12-15 - 2013-12-21	35
2013-12-22 - 2013-12-28	48
2013-12-29 - 2014-01-04	62
2014-01-05 - 2014-01-11	57
2014-01-12 - 2014-01-18	55
2014-01-19 - 2014-01-25	57
2014-01-26 - 2014-02-01	47
2014-02-02 - 2014-02-08	47
2014-02-09 - 2014-02-15	36
2014-02-16 - 2014-02-22	46
2014-02-23 - 2014-03-01	37
2014-03-02 - 2014-03-08	38
2014-03-09 - 2014-03-15	40
2014-03-16 - 2014-03-22	45
2014-03-23 - 2014-03-29	38
2014-03-30 - 2014-04-05	42
2014-04-06 - 2014-04-12	32
2014-04-13 - 2014-04-19	32
2014-04-20 - 2014-04-26	32
2014-04-27 - 2014-05-03	29
2014-05-04 - 2014-05-10	39
2014-05-11 - 2014-05-17	31
2014-05-18 - 2014-05-24	32
2014-05-25 - 2014-05-31	21
2014-06-01 - 2014-06-07	24
2014-06-08 - 2014-06-14	31
2014-06-15 - 2014-06-21	30
2014-06-22 - 2014-06-28	20
2014-06-29 - 2014-07-05	30
2014-07-06 - 2014-07-12	27
2014-07-13 - 2014-07-19	15
2014-07-20 - 2014-07-26	18
2014-07-27 - 2014-08-02	21
2014-08-03 - 2014-08-09	21
2014-08-10 - 2014-08-16	22
2014-08-17 - 2014-08-23	25
2014-08-24 - 2014-08-30	19
2014-08-31 - 2014-09-06	21
2014-09-07 - 2014-09-13	15
2014-09-14 - 2014-09-20	26
2014-09-21 - 2014-09-27	25
2014-09-28 - 2014-10-04	36
2014-10-05 - 2014-10-11	42
2014-10-12 - 2014-10-18	46
2014-10-19 - 2014-10-25	37
2014-10-26 - 2014-11-01	35
2014-11-02 - 2014-11-08	35
2014-11-09 - 2014-11-15	40
2014-11-16 - 2014-11-22	34
2014-11-23 - 2014-11-29	56
2014-11-30 - 2014-12-06	55
2014-12-07 - 2014-12-13	57
2014-12-14 - 2014-12-20	64
2014-12-21 - 2014-12-27	60
2014-12-28 - 2015-01-03	81
2015-01-04 - 2015-01-10	81
2015-01-11 - 2015-01-17	100
2015-01-18 - 2015-01-24	94
2015-01-25 - 2015-01-31	81
2015-02-01 - 2015-02-07	74
2015-02-08 - 2015-02-14	90
2015-02-15 - 2015-02-21	69
2015-02-22 - 2015-02-28	61
2015-03-01 - 2015-03-07	56
2015-03-08 - 2015-03-14	62
2015-03-15 - 2015-03-21	59
2015-03-22 - 2015-03-28	54
2015-03-29 - 2015-04-04	50
2015-04-05 - 2015-04-11	33
2015-04-12 - 2015-04-18	41
2015-04-19 - 2015-04-25	40
2015-04-26 - 2015-05-02	41
2015-05-03 - 2015-05-09	41
2015-05-10 - 2015-05-16	33
2015-05-17 - 2015-05-23	34
2015-05-24 - 2015-05-30	47
2015-05-31 - 2015-06-06	38
2015-06-07 - 2015-06-13	32
2015-06-14 - 2015-06-20	25
2015-06-21 - 2015-06-27	30
2015-06-28 - 2015-07-04	25
Principais sub-regiões relacionadas com tosse
Sub-região	tosse
Beja	100
Castelo Branco	91
Viseu	86
Setúbal	79
Viana do Castelo	79
Leiria	79
Lisboa	76
Madeira	76
Coimbra	75
Braga	74
Faro	74
Santarém	74
Aveiro	74
Évora	73
Açores	70
Porto	69
Bragança	0
Guarda	0
Portalegre	0
Vila Real	0
Principais cidades relacionadas com tosse
Cidade	tosse
Barcelos	100
Odivelas	98
Santa Maria da Feira	97
Beja	93
Faro	90
Lisboa	82
Castelo Branco	81
Distrito de Ponta Delgada	79
Vila Nova de Gaia	78
Barreiro	78
Torres Vedras	76
Coimbra	76
Guarda	76
Oeiras	76
Viana do Castelo	76
Principais pesquisas para tosse
tosse seca	100
para a tosse	80
xarope	55
xarope tosse	50
bebe tosse	50
tosse expectoração	35
remedio tosse	30
xarope para tosse	30
expectoração	30
remedio para tosse	25
tosse com expectoração	25
remedio caseiro tosse	25
tosse alergica	20
tosse convulsa	20
tosse persistente	20
bebe com tosse	20
chá tosse	15
febre	10
cha tosse	10
xarope tosse seca	10
cebola tosse	10
chá para tosse	10
tosse crianças	10
xarope cenoura	10
gripe	10
tosse seca persistente	10
xarope cenoura tosse	10
cha para tosse	10
tosse irritativa	10
curar tosse	10
aliviar tosse	10
remédio para tosse	5
xarope de cenoura	5
tosse e expectoração	5
acalmar tosse	5
tosse com catarro	5
cebola para tosse	5
tosse cão	5
tosse em bebe	5
tosse a noite	5
tosse do canil	5
parar a tosse	5
tosse na gravidez	5
pneumonia	5
rouquidão	5
falta de ar	5
tosse noturna	5
tosse seca bebe	5
Pesquisas crescentes para tosse
bebe tosse	+250%
remedio caseiro tosse	+250%
remedio para tosse	+200%
remedio tosse	+180%
xarope para tosse	+180%
tosse com expectoração	+120%
tosse alergica	+110%
tosse seca	+100%
xarope tosse	+100%
tosse expectoração	+90%
