# Supplementary material for: Early and Real-Time Detection of Seasonal Influenza Onset
Source: PLoS Comput Biol. 2017 Feb 3;13(2):e1005330. doi: 10.1371/journal.pcbi.1005330 (PMC5291378; doi:10.1371/journal.pcbi.1005330)
Supplement: S3 Data — Number of phone calls reported with flu symptoms time series. (CSV) [file pcbi.1005330.s023.csv]

“Date”	”S24 Cough (4yrs)"	"S24 Cough (<=25yrs)"	"S24 Cough (>25yrs)"	"S24 Sore throat (4yrs)"	"S24 Sore throat (<=25yrs)"	"S24 Sore throat (>25yrs)"	"S24 Runny nose (4yrs)"	"S24 Runny nose (<=25yrs)"	"S24 Runny nose (>25yrs)"	"S24 Myalgia (4yrs)"	"S24 Myalgia (<=25yrs)"	"S24 Myalgia (>25yrs)"	"S24 Headache (4yrs)"	"S24 Headache (<=25yrs)"	"S24 Headache (>25yrs)"	"S24 Fever (4yrs)"	"S24 Fever (<=25yrs)"	"S24 Fever (>25yrs)"
2010-07-04	217	49	72	45	69	77	81	11	19	1	5	19	15	86	96	474	130	90
2010-07-11	307	74	111	67	129	109	104	15	30	0	18	31	38	163	181	812	235	142
2010-07-18	290	63	102	74	117	114	112	14	18	2	18	38	40	148	171	666	209	129
2010-07-25	270	69	106	77	114	122	87	13	28	0	14	44	29	116	169	656	178	109
2010-08-01	244	61	96	68	121	114	88	14	17	0	16	29	36	140	132	708	180	134
2010-08-08	269	61	111	64	134	111	86	17	30	1	16	31	31	146	166	622	205	114
2010-08-15	250	70	104	60	135	101	87	19	30	1	10	39	22	105	195	593	207	110
2010-08-22	169	49	110	51	104	126	65	17	15	0	13	22	22	102	137	469	131	103
2010-08-29	198	61	91	42	102	106	89	22	33	0	20	33	23	131	150	557	135	106
2010-09-05	194	55	133	49	117	124	96	18	44	0	20	45	15	112	187	482	140	105
2010-09-12	256	49	113	52	81	79	145	20	36	0	16	32	20	116	186	536	118	92
2010-09-19	421	63	114	77	108	108	213	29	38	0	14	48	16	103	181	656	126	105
2010-09-26	492	98	143	73	123	98	262	51	53	1	15	41	31	108	175	624	132	77
2010-10-03	615	144	168	75	159	165	307	54	88	1	34	53	23	128	221	598	155	111
2010-10-10	785	132	209	64	121	143	340	59	87	0	27	69	43	128	202	675	145	125
2010-10-17	678	131	244	72	124	160	296	37	81	0	20	64	36	157	233	661	169	133
2010-10-24	745	142	256	89	149	168	316	41	90	4	24	75	37	147	240	660	180	125
2010-10-31	758	186	275	86	151	170	308	43	96	4	25	64	37	166	208	674	207	119
2010-11-07	760	173	242	90	165	161	303	51	80	0	35	73	37	185	212	673	226	128
2010-11-14	731	206	224	93	185	149	330	59	74	1	38	73	67	173	223	771	239	144
2010-11-21	822	268	233	101	221	156	298	66	68	3	43	64	48	219	201	771	358	138
2010-11-28	870	385	254	91	236	170	337	112	77	1	41	79	47	206	228	706	438	168
2010-12-05	1008	603	386	102	324	217	421	160	134	1	67	83	53	251	217	858	635	214
2010-12-12	1130	882	408	122	420	211	425	198	108	6	89	130	61	327	250	1110	997	266
2010-12-19	1464	1252	658	132	530	283	546	269	158	9	157	170	57	437	275	1344	1404	382
2010-12-26	2309	1890	1263	229	705	573	914	507	362	16	327	571	76	597	505	1977	1897	891
2011-01-02	2560	1339	2582	203	606	970	1036	341	558	60	475	1357	96	601	1122	2127	1314	1827
2011-01-09	2213	1371	2311	195	643	748	802	320	523	77	695	1332	138	963	1247	1969	1571	1746
2011-01-16	2193	1371	1892	220	664	627	886	305	380	89	622	1225	146	958	1165	2043	1514	1485
2011-01-23	2126	1256	1707	197	598	612	837	297	390	96	546	1065	130	824	1023	1886	1373	1314
2011-01-30	1897	977	1406	140	494	499	822	294	412	27	365	779	89	599	824	1563	931	952
2011-02-06	1644	747	1245	112	395	451	718	204	324	24	204	517	56	397	590	1331	718	785
2011-02-13	1486	508	922	105	281	321	571	155	256	9	114	302	40	267	371	1241	478	531
2011-02-20	1225	389	561	98	314	262	476	128	175	5	78	195	42	214	325	1037	415	310
2011-02-27	1048	321	486	94	245	251	378	81	131	3	51	137	36	209	288	994	342	268
2011-03-06	973	272	461	67	221	239	363	64	145	6	48	125	30	176	292	860	282	247
2011-03-13	1019	264	473	96	235	282	365	77	140	5	44	132	27	182	285	938	296	247
2011-03-20	840	246	384	81	220	226	314	59	123	4	38	115	24	159	272	849	259	221
2011-03-27	977	255	336	93	230	224	337	65	111	1	41	88	23	178	230	973	252	199
2011-04-03	878	255	359	97	237	236	340	66	93	0	47	113	35	162	227	947	296	203
2011-04-10	898	246	332	93	246	208	318	73	99	4	39	92	28	179	229	1039	346	202
2011-04-17	805	225	316	101	184	186	276	55	78	0	20	77	27	132	196	1068	314	188
2011-04-24	796	159	272	79	176	193	299	51	71	2	22	72	20	109	231	957	235	192
2011-05-01	525	134	215	81	154	174	192	34	51	0	20	69	31	140	220	789	222	167
2011-05-08	516	140	205	89	178	146	199	34	45	0	26	55	18	127	218	733	245	151
2011-05-15	572	143	217	102	198	195	249	41	76	0	24	73	29	131	191	970	216	188
2011-05-22	589	189	236	113	204	194	222	53	79	4	36	66	30	157	222	905	286	158
2011-05-29	515	129	198	105	211	170	208	44	61	3	25	72	17	141	188	908	263	174
2011-06-05	436	147	159	96	199	158	169	34	60	2	19	59	32	156	212	887	285	163
2011-06-12	467	126	151	94	188	144	220	27	50	2	23	44	24	133	200	784	238	136
2011-06-19	460	119	167	86	189	195	217	22	55	2	22	57	19	128	203	732	221	141
2011-06-26	402	102	150	87	192	155	167	29	50	0	11	68	22	117	198	788	261	142
2011-07-03	434	99	155	94	169	160	167	20	36	1	18	52	19	119	175	736	233	137
2011-07-10	342	70	141	70	158	130	133	27	26	1	15	47	17	103	190	643	191	118
2011-07-17	326	78	110	70	114	125	139	17	39	1	12	32	23	105	196	639	181	107
2011-07-24	328	87	106	73	144	127	150	18	23	0	15	31	13	80	170	657	170	125
2011-07-31	371	64	111	90	146	95	156	9	19	0	13	25	11	79	178	666	171	97
2011-08-07	309	57	115	62	113	116	121	17	33	3	12	38	12	91	185	637	147	105
2011-08-14	238	53	124	56	95	89	84	16	38	0	11	25	10	89	161	523	147	112
2011-08-21	230	61	117	60	112	102	89	11	26	0	14	24	6	78	167	485	109	110
2011-08-28	239	48	100	53	84	92	76	15	33	0	11	33	5	84	161	439	104	102
2011-09-04	220	54	113	40	82	102	85	11	36	0	6	38	6	79	184	404	83	85
2011-09-11	341	52	129	46	91	84	142	15	38	0	18	42	5	67	204	542	95	99
2011-09-18	463	57	128	53	106	128	222	18	50	3	21	59	8	87	201	690	107	99
2011-09-25	707	105	140	91	122	114	296	33	60	1	20	46	23	92	176	754	120	79
2011-10-02	868	165	204	108	143	139	372	48	87	1	16	51	19	114	206	1014	160	91
2011-10-09	1043	165	235	116	152	165	374	45	85	4	17	66	21	112	206	1047	172	127
2011-10-16	937	146	172	64	176	145	350	44	77	2	22	52	16	130	188	888	186	110
2011-10-23	863	142	192	60	144	149	318	38	63	1	15	56	11	86	195	846	167	99
2011-10-30	710	124	186	69	163	140	275	42	94	2	17	59	11	103	186	669	143	92
2011-11-06	870	162	217	62	163	149	342	48	92	0	24	50	21	102	219	713	149	99
2011-11-13	772	142	268	90	135	157	284	48	92	1	14	56	19	104	194	674	141	129
2011-11-20	778	141	242	91	181	164	297	47	79	3	25	61	22	137	193	677	170	102
2011-11-27	837	152	250	102	154	198	325	39	99	1	23	51	22	123	180	702	177	128
2011-12-04	768	160	277	90	146	176	330	45	93	2	17	45	20	120	169	690	164	102
2011-12-11	860	182	354	86	187	212	339	59	118	1	19	79	30	132	232	717	172	151
2011-12-18	842	175	336	86	200	195	326	53	123	1	35	64	29	140	209	753	201	123
2011-12-25	972	187	337	78	134	247	365	66	123	1	17	82	36	102	197	715	169	170
2012-01-01	1177	168	438	68	177	227	432	41	136	2	27	83	24	99	229	892	163	177
2012-01-08	1125	185	477	73	161	240	434	53	162	2	33	77	24	134	231	851	177	190
2012-01-15	1352	252	421	92	178	217	498	80	153	2	33	85	26	157	230	1092	261	187
2012-01-22	1532	384	514	107	221	218	550	103	171	3	32	103	36	153	261	1241	358	261
2012-01-29	1552	483	578	99	242	229	541	137	190	2	41	120	40	190	283	1245	468	329
2012-02-05	1618	594	781	120	263	267	551	190	239	2	56	158	38	213	307	1381	530	415
2012-02-12	1704	636	926	115	275	320	656	170	290	7	58	173	44	219	342	1512	634	528
2012-02-19	1643	725	1131	104	297	349	676	226	388	3	63	271	25	215	383	1585	725	651
2012-02-26	1600	650	1308	120	294	417	726	208	418	10	110	430	37	238	463	1629	672	837
2012-03-04	1463	640	1310	133	357	418	735	258	482	24	177	524	54	368	588	1551	699	811
2012-03-11	1172	555	999	129	319	374	639	233	353	23	145	424	59	311	456	1292	593	604
2012-03-18	1033	373	721	101	247	287	555	130	256	22	95	292	55	263	394	1128	428	468
2012-03-25	836	278	492	102	228	232	457	113	185	15	73	212	39	222	338	963	328	351
2012-04-01	722	226	363	101	184	216	395	95	151	6	64	147	34	162	264	853	284	254
2012-04-08	582	118	298	60	125	202	280	39	92	4	16	81	11	87	219	677	155	180
2012-04-15	436	89	253	60	123	167	239	21	85	2	18	74	15	99	207	596	136	150
2012-04-22	450	113	181	76	151	130	209	35	63	1	11	50	17	120	214	600	167	104
2012-04-29	569	148	266	72	184	214	255	36	99	0	30	88	21	143	244	660	190	148
2012-05-06	518	168	262	86	191	235	266	53	100	2	25	73	25	139	246	643	187	171
2012-05-13	542	137	273	67	187	201	275	48	81	2	25	70	22	168	228	791	222	157
2012-05-20	584	183	276	83	219	208	244	72	105	4	31	58	25	199	241	905	302	172
2012-05-27	506	161	218	83	214	212	253	62	85	0	31	56	26	170	237	718	258	156
2012-06-03	511	143	202	91	216	192	227	59	84	3	23	45	29	139	243	847	262	155
2012-06-10	484	136	206	101	174	194	191	42	71	4	15	61	37	158	255	887	275	157
2012-06-17	482	116	181	73	189	140	207	38	61	1	21	49	26	118	211	786	251	135
2012-06-24	411	103	159	106	193	166	210	50	41	2	14	35	30	147	230	755	240	135
2012-07-01	401	82	141	83	175	139	180	38	53	0	16	33	37	132	197	787	223	150
2012-07-08	344	63	142	83	167	161	169	33	49	2	9	37	21	141	224	727	208	112
2012-07-15	334	69	140	64	146	149	133	26	38	1	9	43	26	125	218	658	180	117
2012-07-22	303	64	133	82	142	141	160	24	51	0	10	31	28	103	184	693	194	128
2012-07-29	278	65	129	79	149	146	116	20	35	0	7	31	20	126	220	646	165	130
2012-08-05	267	47	121	67	134	122	124	12	26	1	14	32	28	110	183	631	173	101
2012-08-12	220	56	121	58	124	109	97	22	38	0	12	39	14	85	190	559	142	99
2012-08-19	190	54	132	49	120	133	87	15	37	1	12	36	19	101	197	504	156	116
2012-08-26	191	48	108	34	120	109	78	15	35	0	7	23	10	108	183	470	132	101
2012-09-02	199	57	102	53	106	113	93	21	42	1	9	29	10	98	189	441	128	91
2012-09-09	235	57	109	53	106	120	108	25	46	1	14	28	10	88	205	491	106	99
2012-09-16	335	54	113	49	107	120	203	20	42	0	14	24	10	81	200	587	104	96
2012-09-23	443	66	116	55	122	108	239	22	54	0	13	42	6	79	181	635	109	104
2012-09-30	601	138	124	56	144	122	373	63	66	1	13	47	12	96	184	639	131	88
2012-10-07	893	152	255	60	168	243	505	58	150	1	17	66	7	106	232	771	131	116
2012-10-14	770	160	248	68	150	182	396	64	121	1	26	60	19	128	227	722	136	122
2012-10-21	760	122	239	78	143	161	372	47	92	2	21	44	18	120	247	641	124	111
2012-10-28	797	157	215	85	193	155	356	62	95	1	27	54	21	123	219	690	162	115
2012-11-04	765	130	209	77	146	167	324	45	95	1	7	42	18	101	210	672	150	107
2012-11-11	803	157	226	85	189	160	400	56	114	1	22	48	25	105	174	629	167	102
2012-11-18	873	174	247	98	168	176	385	56	107	4	18	61	21	132	222	741	173	117
2012-11-25	927	179	292	82	173	178	343	60	117	0	19	53	21	139	220	760	163	114
2012-12-02	993	174	283	91	160	208	441	64	123	2	12	64	21	127	230	735	150	126
2012-12-09	1131	204	280	66	168	205	472	61	127	0	26	71	25	120	206	841	164	129
2012-12-16	1382	217	306	89	161	188	533	70	121	1	18	49	23	107	225	1021	194	111
2012-12-23	1600	219	367	90	135	197	597	64	144	2	11	76	25	119	223	1144	194	133
2012-12-30	1680	190	552	96	150	277	653	67	192	1	15	119	22	125	228	1097	217	224
2013-01-06	1219	161	561	73	170	254	474	56	190	1	19	98	17	114	242	851	173	241
2013-01-13	1202	211	517	97	198	222	468	73	182	2	23	95	26	129	246	910	227	231
2013-01-20	1263	331	519	82	210	239	571	112	177	2	38	126	28	189	285	1004	337	262
2013-01-27	1128	397	533	74	260	232	512	152	179	2	42	120	25	184	236	953	421	281
2013-02-03	977	367	562	94	226	240	440	117	182	3	34	125	30	181	222	913	434	307
2013-02-10	990	440	645	86	237	254	416	145	219	1	51	147	20	182	279	925	476	365
2013-02-17	1020	446	729	69	252	296	470	164	232	4	50	200	21	191	284	934	523	424
2013-02-24	885	528	779	102	308	296	427	158	253	1	58	203	22	253	323	902	556	459
2013-03-03	982	829	1384	95	404	453	470	280	422	5	132	375	26	334	442	996	859	802
2013-03-10	985	695	1006	100	368	388	427	192	319	3	93	295	31	302	408	1077	760	624
2013-03-17	918	608	782	100	335	307	412	196	246	8	101	281	31	276	349	944	662	441
2013-03-24	858	389	674	104	238	312	436	159	253	11	69	308	43	195	342	965	401	453
2013-03-31	765	224	539	79	176	256	361	100	163	9	44	188	21	119	295	832	267	340
2013-04-07	550	120	365	65	138	191	247	39	115	1	21	97	11	111	254	632	188	215
2013-04-14	573	154	281	73	163	152	240	59	91	6	21	70	25	125	230	704	202	159
2013-04-21	600	165	230	79	153	151	273	51	89	3	24	57	9	122	174	746	216	123
2013-04-28	673	188	285	75	174	187	303	67	124	1	21	67	22	119	207	801	231	134
2013-05-05	617	171	295	69	186	209	310	80	127	1	17	70	23	120	286	763	227	174
2013-05-12	617	186	270	72	192	185	284	52	105	1	23	71	15	139	231	805	252	164
2013-05-19	595	188	278	82	190	179	301	71	107	1	15	53	21	144	217	746	238	147
2013-05-26	533	186	275	68	203	177	272	69	118	2	23	51	24	132	240	749	228	139
2013-06-02	554	176	261	77	182	209	234	53	108	0	21	50	26	146	223	736	237	142
2013-06-09	554	159	231	82	191	179	239	57	82	3	23	38	15	154	234	846	247	132
2013-06-16	586	133	234	73	220	194	276	45	89	0	20	54	21	139	217	852	257	151
2013-06-23	449	99	204	86	171	186	194	40	67	0	18	53	16	131	214	721	229	161
2013-06-30	424	90	181	90	178	170	197	32	56	0	4	33	16	123	200	858	240	143
2013-07-07	418	92	144	70	147	121	168	34	44	0	11	23	18	108	185	832	219	140
2013-07-14	364	68	122	77	172	141	138	25	29	0	15	25	18	143	192	870	238	140
2013-07-21	276	43	125	86	172	127	104	14	28	2	16	30	20	114	193	704	201	113
2013-07-28	277	45	122	69	135	146	122	17	44	0	7	31	15	97	192	669	165	106
2013-08-04	271	66	126	73	160	123	135	24	38	0	12	22	12	109	176	598	202	111
2013-08-11	242	52	85	72	128	141	105	12	33	2	17	25	14	104	188	554	149	113
2013-08-18	239	33	114	41	114	149	104	12	30	0	10	35	7	79	168	560	127	126
2013-08-25	190	48	104	65	124	145	86	18	34	1	5	31	12	91	183	543	128	108
2013-09-01	190	44	120	51	115	119	116	22	40	0	11	27	6	93	179	486	129	82
2013-09-08	265	39	133	49	101	121	134	16	45	0	14	25	8	105	173	560	108	97
2013-09-15	421	46	153	66	113	140	252	22	62	0	13	36	11	87	196	698	109	99
2013-09-22	644	94	153	77	154	152	333	41	62	0	14	35	9	86	197	756	138	106
2013-09-29	756	120	163	95	152	167	357	50	85	4	16	38	15	78	206	843	130	105
2013-10-06	808	120	164	114	135	147	350	56	81	3	13	43	23	122	227	786	146	102
2013-10-13	874	135	202	121	135	159	353	47	90	0	16	51	25	112	224	865	153	107
2013-10-20	858	150	205	100	170	151	321	38	84	1	16	44	12	112	216	799	159	114
2013-10-27	825	99	168	126	134	160	305	39	76	2	14	29	29	85	211	921	135	106
2013-11-03	717	101	173	74	140	159	282	37	72	2	10	44	22	83	210	656	130	83
2013-11-10	741	123	214	83	144	143	316	45	84	1	18	33	27	107	206	726	145	98
2013-11-17	736	145	199	89	162	184	282	46	104	1	12	36	16	110	221	651	183	112
2013-11-24	660	159	230	79	153	178	312	55	112	1	16	48	27	123	207	591	141	110
2013-12-01	687	174	259	74	171	189	350	53	120	1	16	48	24	106	206	532	135	107
2013-12-08	685	198	303	75	173	199	309	75	135	2	19	54	16	114	169	575	175	136
2013-12-15	751	232	404	75	176	247	308	62	144	2	25	73	24	125	252	652	207	183
2013-12-22	916	270	541	86	208	301	378	88	194	2	32	91	25	128	218	811	285	235
2013-12-29	1246	313	929	99	204	409	509	100	280	0	28	221	12	102	332	1069	297	547
2014-01-05	1170	261	965	78	179	405	430	77	276	2	29	188	15	120	315	937	266	554
2014-01-12	1140	362	885	119	266	328	432	106	221	4	73	254	14	183	385	1129	406	484
2014-01-19	1486	608	1295	127	363	510	628	195	393	15	171	586	42	320	590	1381	586	746
2014-01-26	1520	757	1453	116	437	475	625	236	435	23	255	714	40	389	643	1317	697	819
2014-02-02	1453	691	1456	106	424	555	660	227	417	11	213	703	32	383	684	1246	666	807
2014-02-09	1230	516	959	99	290	398	508	160	261	8	153	456	36	300	498	1079	521	558
2014-02-16	1018	416	738	94	286	329	456	127	221	6	95	303	22	206	391	932	385	398
2014-02-23	900	320	519	83	254	272	366	108	160	4	58	177	19	184	359	805	307	271
2014-03-02	897	272	518	84	204	279	351	69	166	0	45	130	14	173	243	800	268	256
2014-03-09	768	236	468	88	205	279	319	67	159	6	34	91	22	138	282	778	247	235
2014-03-16	637	183	371	66	205	211	295	67	134	1	18	85	20	153	266	653	224	174
2014-03-23	617	192	359	75	195	212	243	62	89	0	25	78	22	147	242	653	204	174
2014-03-30	535	174	304	65	162	198	253	67	92	2	26	59	20	152	201	576	187	131
2014-04-06	541	159	336	83	193	194	240	47	104	1	27	61	24	135	231	622	216	166
2014-04-13	531	157	291	72	166	168	241	35	68	2	10	65	23	128	237	683	201	155
2014-04-20	484	93	265	62	159	203	207	19	74	0	14	64	21	125	229	693	187	159
2014-04-27	398	116	231	59	164	183	164	27	71	1	15	50	28	140	228	554	177	154
2014-05-04	391	100	223	78	173	188	195	27	71	0	21	37	22	120	206	627	185	147
2014-05-11	372	136	180	72	169	136	154	36	66	4	16	42	19	163	206	668	188	111
2014-05-18	390	184	209	85	185	162	173	86	89	1	22	42	16	142	226	688	211	131
2014-05-25	398	137	187	55	166	152	165	39	87	1	17	39	17	143	204	530	188	114
2014-06-01	432	106	181	74	159	157	213	32	73	2	10	45	27	124	194	636	158	97
2014-06-08	446	117	206	74	160	174	197	42	81	0	7	45	33	138	198	662	195	126
2014-06-15	514	125	180	82	166	165	232	45	85	1	15	46	27	113	202	771	205	122
2014-06-22	374	99	155	71	156	146	144	29	36	0	15	32	28	131	204	695	194	123
2014-06-29	308	81	138	77	151	142	125	21	41	2	13	27	18	103	169	621	185	113
2014-07-06	325	65	144	86	118	143	108	20	38	1	9	34	22	92	183	632	131	107
2014-07-13	338	79	163	78	129	145	148	21	40	0	7	40	20	99	190	654	162	131
2014-07-20	315	75	118	83	123	144	111	20	29	1	9	34	19	87	185	659	147	117
2014-07-27	261	62	109	60	147	116	102	16	31	1	12	26	12	112	157	579	166	93
2014-08-03	240	48	122	65	114	126	104	19	38	0	7	27	8	96	181	568	151	106
2014-08-10	252	58	129	55	117	121	104	16	38	0	4	35	17	79	178	549	142	117
2014-08-17	215	66	147	65	122	154	81	24	46	0	11	32	11	82	161	459	115	116
2014-08-24	169	55	143	39	112	113	76	20	38	0	12	33	8	87	175	389	112	123
2014-08-31	156	54	151	44	112	125	80	17	39	0	5	25	5	79	187	438	106	99
2014-09-07	191	61	119	44	117	117	110	20	35	0	12	28	6	99	193	465	102	103
2014-09-14	241	45	116	63	87	120	127	16	36	0	8	26	8	71	195	540	93	71
2014-09-21	354	68	122	51	103	146	177	25	49	1	10	30	8	83	187	602	98	113
2014-09-28	449	104	160	63	121	168	247	47	76	1	5	36	11	86	212	633	99	121
2014-10-05	522	146	198	68	149	182	265	61	88	0	14	38	19	118	198	662	120	111
2014-10-12	585	135	237	72	176	215	305	53	109	1	16	62	19	123	250	681	145	130
2014-10-19	579	126	275	93	190	224	265	46	125	1	21	70	21	135	280	635	206	141
2014-10-26	630	143	275	104	191	202	236	38	99	1	26	67	21	159	234	822	224	159
2014-11-02	609	120	255	103	178	164	243	31	58	3	10	59	28	129	247	809	198	129
2014-11-09	652	179	368	94	192	207	223	47	98	2	18	109	35	149	274	651	187	244
2014-11-16	734	313	677	107	229	353	287	64	166	3	52	209	36	181	426	683	285	318
2014-11-23	835	220	376	86	233	227	331	58	125	3	30	97	34	169	278	710	233	230
2014-11-30	940	213	361	106	223	232	364	69	123	2	23	84	34	180	292	793	252	170
2014-12-07	900	216	347	79	200	221	308	67	122	1	20	63	30	150	230	695	212	168
2014-12-14	986	253	483	91	186	240	348	65	154	0	24	71	25	127	229	760	237	185
2014-12-21	1064	303	493	73	201	261	354	69	182	2	23	96	29	129	227	797	284	222
2014-12-28	1198	341	960	74	198	403	509	118	315	1	58	283	25	134	356	850	313	494
2015-01-04	1117	349	1530	62	223	570	498	104	438	1	79	533	17	183	561	761	353	731
2015-01-11	922	577	1847	85	326	585	353	199	538	12	178	773	21	288	697	793	560	880
2015-01-18	1012	1047	2082	98	537	691	410	289	615	7	287	944	43	473	818	960	1017	1120
2015-01-25	1114	1420	2544	126	723	830	485	416	745	18	411	1280	44	674	1029	1084	1458	1384
2015-02-01	1230	1340	2816	125	677	965	529	429	833	27	444	1452	59	688	1147	1221	1287	1635
2015-02-08	1107	1026	2210	123	588	767	511	333	658	28	377	1073	62	545	984	1118	990	1132
2015-02-15	1030	710	1762	84	400	675	451	248	566	18	221	905	40	368	823	989	648	919
2015-02-22	941	513	1381	96	349	568	405	165	466	7	158	614	34	271	716	889	507	743
2015-03-01	686	298	909	72	245	383	305	99	286	9	97	401	26	216	451	720	313	465
